# Supplementary material for: A multi-class predictor based on a probabilistic model: application to gene expression profiling-based diagnosis of thyroid tumors
Source: BMC Genomics. 2006 Jul 27;7:190. doi: 10.1186/1471-2164-7-190 (PMC1550728; doi:10.1186/1471-2164-7-190)
Supplement: Additional File 1 — contains all gene expression data. [file 1471-2164-7-190-S1.zip]

Archive with 1 entries (1 files):
- thyroid.xls
