# Supplementary material for: A multi-class predictor based on a probabilistic model: application to gene expression profiling-based diagnosis of thyroid tumors
Source: BMC Genomics. 2006 Jul 27;7:190. doi: 10.1186/1471-2164-7-190 (PMC1550728; doi:10.1186/1471-2164-7-190)
Supplement: Additional File 1 — contains all gene expression data. [file 1471-2164-7-190-S1.zip › thyroid.xls]

## Sheet: learning
in_house ID	FA01	FA02	FA03	FA04	FA05	FA06	FA07	FA08	FA09	FA10	FA11	FA12	FA13	FA14	FA15	FA16	FA17	FA18	FA19	FA20	FA21	FA22	FA23	FA24	FA25	FA26	FA27	FA28	FA29	FA30	FA31	FA32	FA33	FA34	FA35	FA36	FA37	FA38	FA39	FA40	FA41	FC01	FC02	FC03	FC04	FC05	FC06	FC07	FC08
GS3053	0.041	0.264	0.22	0.123	-0.473	-0.206	0.267	-0.176	0.398	-0.107	0.043	-0.62	-0.063	-0.042	-0.21	-0.055	-0.315	0.308	0.194	0.274	0.054	0.159	0.207	0.125	-0.153	0.187	0.043	0.136	0.018	0.224	-0.025	-0.034	-0.132	-0.01	0.344	0.893	0.476	0.67	0.516	0.238	-1.301	-0.096	-0.467	-0.312	0.214	0.24	0.396	-0.104	-0.317
GS10794	0.202	-0.638	0.491	-0.676	-1.126	0.103	-0.568	-1.301	-0.17	0.364	0.598	-0.018	-0.051	0.082	-0.563	-0.166	-0.111	-0.389	-1.156	-1.301	-0.723	-0.99	-0.351	0.325	-0.183	-0.437	0.018	0.234	0.577	0.461	-1.216	-0.668	-0.467	-0.564	-0.242	-1.301	-0.578	-1.301	-0.158	-1.301	-1.301	-1.301	-0.299	-0.391	-0.226	-1.301	-1.047	-1.128	-0.557
GS2991	0.048	0.55	0.083	0.793	0.258	-0.206	0.483	-0.222	0.025	-0.174	-0.193	0.232	-0.122	-0.077	-0.344	-0.16	-0.069	-0.076	-0.13	0.518	-0.026	0.034	0.235	0.046	-0.225	0.217	0.006	0.165	0.159	-0.227	-0.055	0.096	-0.083	-0.258	0.424	0.729	0.502	0.724	0.558	0.262	-0.658	0.301	0.002	-0.414	0.108	0.289	0.181	0.2	-0.054
LT160	-0.008	-0.736	0.385	-1.301	-1.301	-0.437	-0.037	-1.301	-0.17	0.701	0.366	0.158	0.256	-0.098	-0.275	-0.498	0.04	-0.24	-0.421	-0.755	-1.301	-0.235	-0.455	0.715	0.092	-0.251	-0.159	0.068	0.06	-0.136	-0.448	-0.221	-0.384	0.005	0.338	-1.301	0.438	-1.301	0.193	-1.301	-1.301	-0.628	-0.634	-0.123	-0.039	-0.319	-1.301	-1.274	0.404
GS8548	0.406	-1.301	0.652	-0.223	-0.538	-1.301	0.339	0.028	0.275	-0.301	-1.161	0.292	-1.301	-0.123	0.61	0.371	-1.301	0.537	0.117	-0.368	0.186	0.134	0.349	-1.301	-1.301	0.296	-0.013	-0.189	-1.301	-1.301	0.221	-1.301	0.663	-1.301	-1.301	-1.301	-1.301	-1.301	-0.268	-1.301	-1.301	-0.067	-1.301	0.698	-1.301	-1.301	-1.082	-0.063	0.07
GS1338	0.125	-0.065	-0.261	0.112	0.012	-0.173	0.049	0.125	-0.062	-0.057	-0.593	-0.167	-0.044	0.14	-0.21	-0.427	-0.251	0.346	0.179	0.449	0.005	0.061	0.241	0.113	-0.229	-0.027	0.019	0.169	0.028	-0.144	-0.116	-0.054	-0.2	-0.139	0.336	0.667	0.445	0.635	0.473	0.133	-1.301	0.014	-0.118	-0.22	0.024	0.178	0.268	-0.002	-0.304
GS821	0.058	-0.38	-0.075	-0.154	-0.266	0.139	-0.066	-0.062	-0.199	-0.301	0	-0.147	0.284	-0.123	-0.196	-0.076	-0.14	0.369	0.147	-0.528	-0.131	0.07	0.069	-0.016	-0.235	0.005	-0.257	-0.257	0.059	-0.126	0.191	-0.13	-0.081	-0.015	-0.235	-0.337	-0.391	-0.551	-0.631	0.267	-1.301	-0.341	0.011	-0.282	0.01	-0.219	0.126	-0.122	-0.465
GS1416	0.072	-0.049	-0.187	0.008	0.094	-0.136	0.221	-0.062	-0.047	-0.217	0.035	-0.033	-0.194	0.082	-0.426	-0.375	-0.253	0.128	-0.001	0.25	0.032	-0.074	0.003	-0.285	-0.183	0.026	-0.012	0.27	0.069	-0.174	1.114	0.004	-0.103	-0.324	-0.22	-0.469	0.13	0.125	0.179	0.04	-1.301	-0.163	-0.096	-0.32	0.063	0.358	-0.112	-0.181	-0.324
GS4620	0.64	0.616	0.531	0.551	0.749	0	0.445	0.54	0.065	0.217	0.47	0.479	0.316	0.304	0.462	0.251	0.192	0.391	-0.026	0.566	-0.08	0.238	-0.161	0.414	-0.234	0.111	-0.001	0.262	0.244	0.364	0.24	0.308	0.311	0.638	0.733	1.004	0.591	0.904	0.706	0.388	-0.301	0.51	0.144	0.306	0.037	0.178	0.385	0.488	0.707
GS1655	-0.778	-0.077	0.685	0.339	-0.184	0.319	0.036	0.271	0.224	-0.059	0.103	0.118	-0.441	-0.331	0.112	0.472	0.182	0.12	-0.071	-0.379	-0.116	-0.083	0.219	0.137	-0.23	0.111	-0.565	-0.773	0.055	-0.102	-0.885	-0.124	-0.304	0.21	0.424	0.905	0.524	0.687	0.599	0.421	-0.284	0.449	0.463	0.456	0.089	0.386	-0.079	-0.243	-0.218
GS15772	-1.301	-0.799	0.343	0.326	-0.524	0.016	0.277	-1.301	-0.092	-0.119	0.331	-1.301	-0.145	-0.442	-0.435	-0.768	-0.005	0.466	-1.301	-1.056	0.047	0.002	-0.13	-0.227	-0.223	-0.592	-0.125	0.101	-0.194	0.093	-1.301	-0.182	-0.384	-0.386	0.328	-1.301	0.421	-1.301	0.516	-0.119	-1.301	-1.301	0.155	0.205	-0.167	-0.145	-0.212	0.161	0.667
GS214	-0.306	-0.435	-1.301	-1.301	-1.301	-0.482	-1.121	-1.301	-0.435	-1.301	-1.301	0.229	-1.301	0.422	-0.291	-1.301	0.107	-1.301	-1.301	-1.005	0.447	-1.301	-1.301	-1.301	-1.301	-1.301	-1.301	-1.301	-1.301	-1.301	-1.301	-1.295	-1.197	-0.84	-0.981	0.274	-1.301	-0.982	-1.301	-0.655	-1.301	-1.301	-0.74	-1.301	-1.301	-1.301	-0.883	-1.301	-1.301
GS697	0.031	-0.309	-0.195	-0.628	0.547	-0.552	0.366	-0.097	0.596	0.44	0.413	-0.18	0.11	-0.036	-0.07	0.153	0.127	-0.017	-0.055	-0.02	0.132	0.193	-0.404	-0.829	-0.163	-0.181	-0.122	-0.023	-0.12	0.376	-0.092	0.145	0.298	0.847	0.309	0.489	0.581	0.66	0.475	0.201	-1.301	-0.253	0.049	0.483	-0.207	0.099	0.557	0.04	-0.674
GS4954	-0.205	0.113	0.126	-0.1	0.016	0.107	0.038	0	0.209	0.2	0.349	0.268	-0.345	-0.352	-0.494	-0.252	0.149	-0.198	-0.061	0.226	-0.048	-0.188	-0.038	-0.528	-0.042	0.147	-0.151	-0.153	-0.129	0.039	1.211	-0.104	0.036	-0.13	0.304	0.236	0.564	-1.301	0.252	0.426	-1.301	-0.214	0.137	0.084	-0.058	-0.062	0.067	-0.22	-0.267
GS2770	-0.371	-0.37536	0.563	-0.912	0.449	0.56	-0.535	-0.222	-0.125	0.025	-0.175	0.091	-0.095	0.045	0.29	0.219	-0.071	-0.123	0.345	-0.441	-0.078	0.11	0.026	0.461	-0.43	-0.261	-0.558	-0.822	0.3	0.056	-1.301	-0.517	0.149	-0.439	0.361	0.377	-0.026	-0.085	0.16	0.282	-1.301	0.271	0.144	0.065	-0.027	-0.297	-0.383	0.349	0.363
LT22	-0.008	-0.633	0.12	-0.241	0.496	0.557	0.392	0.028	0.535	0.171	0.24	0.146	0.681	0.066	0.806	0.286	0.471	-0.042	0.556	-0.482	-0.011	0.388	0.503	0	0.027	0.36	-0.167	-0.648	0.562	0.426	0.689	0.137	0.783	0.629	0.483	0.971	0.504	0.751	0.594	0.774	-1.301	0.381	-0.634	0.092	0.313	-0.062	0.015	-0.797	-0.04
GS3913	-0.397	-1.301	0.042	-1.301	-0.751	-0.301	-0.577	0.054	-0.062	0.176	0.228	-0.155	-0.458	-0.075	-0.484	-0.2	0.111	-0.437	0.069	-0.196	-0.056	-0.372	-0.276	0.268	-0.526	-0.173	-0.377	-0.337	-0.636	-0.613	0.777	-0.588	-0.075	-0.376	-0.812	-1.301	-0.634	-0.491	-0.593	-0.353	-1.301	-0.495	0.238	-0.16	-0.22	-0.212	-0.906	-0.243	-0.58
GS3092	0.265	0.78	-0.305	0.317	0.191	-0.173	0.442	0.301	0.197	0.002	-0.73	-0.101	-0.013	0.342	-0.201	0.428	-0.473	-0.283	-0.073	0.889	0.018	-0.179	0.298	0.347	-0.194	0.073	0.247	0.218	-0.114	-0.467	1.301	0.347	0.255	0.08	-0.16	-0.143	-0.08	-0.567	0.478	0.599	-0.658	0.573	-0.032	-0.094	-0.274	0.259	0.486	0.018	-0.05
LT10	0.45	-0.448	0.176	-0.401	0.028	0	-0.121	0.054	-1.301	0.207	-0.605	-0.257	0.322	-0.07	0.355	-0.188	0.24	0.379	0.031	-0.139	-0.458	0.034	-0.089	0.542	-0.009	0.077	-0.007	-0.367	-0.066	-0.372	0.27	-0.187	-0.079	-0.013	0.098	-1.301	0.327	0.182	-0.108	-1.301	-1.301	-0.368	-0.256	0.281	0.116	0.136	-0.012	0.256	0.374
GS11716	0.454	-0.21	0.448	-0.778	-0.567	-0.8	-1.301	-0.699	-0.719	-0.257	-0.617	-0.203	-0.299	0.46	-0.84	-0.416	0.068	-0.306	-1.301	-0.959	0.167	-0.404	-1.023	-1.301	-0.124	-0.96	0.039	-0.051	-1.301	-0.768	-0.056	0.109	-0.337	-0.283	-0.258	-1.301	-1.301	-1.301	-0.235	-1.301	-1.301	0.043	0.203	-0.289	-0.7	0.515	0.084	-1.301	-1.301
GS4084	0.031	0.073	-0.683	-0.067	0.175	0	-0.085	-0.176	-0.02	0.033	0.053	-0.42	-0.146	-0.02	-0.191	-0.532	-0.438	-0.169	0.191	-0.067	-0.248	0.064	-0.031	-0.07	-0.147	0.016	-0.064	-0.165	0.024	-0.155	-0.083	-0.248	-0.274	-0.161	0.251	0.695	0.43	0.426	0.441	0.061	-1.301	-0.088	-0.005	-0.557	-0.187	0.16	0.386	-0.421	-0.674
GS15309	-1.301	-0.505	-1.301	-0.346	0.673	-1.301	-1.226	0.146	0.681	-0.35	0.646	-1.301	-0.771	-0.042	-0.107	-0.224	0.029	-0.169	0.444	0.75	0.119	0.032	0.266	0.802	-0.142	-0.482	-0.484	-1.057	0.211	0.02	-1.301	0.225	0.333	1.211	-1.301	-1.301	0.485	-1.301	-0.702	0.748	0.544	-0.107	-0.851	-0.233	-0.142	-0.036	-1.301	0.206	-1.234
GS7432	0.411	0.057	0.138	0.274	-0.038	0.2	-0.468	-0.477	0.291	-0.11	0.096	-0.262	0.003	-0.557	-0.652	-0.252	-0.073	0.105	0.164	-0.078	-0.163	0.223	0.197	-0.528	-0.229	0	0.054	-0.054	0.041	-0.018	0.153	-0.471	-0.217	0.364	0.039	0.025	-0.398	-0.204	-0.371	0.013	-1.301	0.046	-0.208	-0.02	0.027	0.101	0.221	-0.008	-0.107
GS2427	0.467	-0.77	0.541	0.989	0.297	0.711	0.347	0.699	0.43	-0.55	0.49	0.432	0	-0.006	-0.828	-0.982	0.147	-1.039	0.001	-0.203	0.204	-0.353	0.271	-1.301	-0.084	0.433	-0.129	0.117	0.068	-0.136	-0.271	0.022	-1.021	0.34	0.486	0.972	0.418	0.645	0.454	0.035	-0.921	-0.733	-0.179	-0.287	0.02	-0.704	0.537	-0.11	0.509
GS2848	-0.469	0.082	0.287	0.198	0.269	-0.312	0.213	-0.062	-0.241	0.062	0.152	0.2	-0.081	0.093	-0.417	-0.22	0.157	-0.049	0.243	0.032	0.11	0.182	0.016	0.016	-0.203	0.385	-0.003	-0.146	0.04	-0.251	0.042	0.044	0.177	0.035	0.12	-0.553	-0.427	0.071	-0.185	0.363	-0.523	0.165	-0.526	-0.365	0.071	-0.031	-0.304	0.251	0.261
GS2289	0.336	0.105	0.573	0.107	-0.16	0.365	0.385	0.125	-0.209	-0.144	-1.12	-0.391	-0.178	0.175	-0.18	-0.432	-0.128	-0.017	0.245	0.385	-0.041	0.274	0.065	-0.13	-0.082	0.132	-0.296	-0.001	0.175	0.083	-0.1	-0.058	0.122	-0.248	0.465	0.94	0.479	0.762	0.581	0.17	-0.796	0.312	0.16	-0.318	0.054	0.181	0.103	0.214	0.416
GS15768	0.293	-0.266	0.255	-0.213	0.905	-1.301	0.292	0.125	0.442	-1.301	-1.301	-1.301	0.351	-0.022	-0.765	0.063	-0.079	-1.228	0.495	0.668	-1.301	-0.02	0.165	0.046	0.035	-1.301	0.106	0.152	0.15	-0.55	0.462	0.031	-1.301	0.571	-1.301	-0.284	-1.301	-1.301	-1.035	-1.301	-1.301	-0.188	-0.081	0.268	-1.301	0.002	-1.301	-0.141	-0.645
GS1311	-0.045	-0.342	0.504	0.142	-1.075	-0.251	-1.091	0	-0.288	0.197	0.226	0.499	-0.068	-0.016	-0.322	0.016	0.21	-0.074	0.202	0.7	0.071	0.07	0.105	0.626	-0.07	0.427	-0.117	0.109	0.086	0.1	-0.368	0.071	0.203	-0.646	0.285	-1.301	-1.301	0.527	-1.301	-0.077	-1.301	0.281	-0.079	0.324	0.089	0.316	-0.212	-1.301	-1.301
GS2260	-0.051	0.087	0.44	0.301	0	0.04	0.191	-0.135	0.271	0.127	0.233	0.164	-0.232	-0.08	-0.201	0.102	0.072	0.261	0.012	0.05	-0.04	-0.06	-0.045	-0.016	0.243	-0.056	0.043	0.152	0.109	0.187	0.793	-0.083	-0.139	-0.439	0.079	-1.301	0.45	0.669	0.472	0.033	-1.301	0.051	-0.031	0.164	0.254	0.31	0.101	-0.496	-0.04
GS7705	0.393	0.215	0.457	-0.862	-1.126	-0.233	0.453	0.079	-0.833	0.084	-0.075	-1.301	-0.235	-0.186	-0.785	-0.104	-0.091	0.39	-1.301	-1.301	-0.26	0.257	-0.881	-0.829	-0.231	0.01	0.307	0.16	-0.7	-0.029	-0.178	-1.301	-0.189	-0.193	-1.301	-1.301	0.438	0.827	-1.301	0.095	-1.301	-0.242	-0.444	0.044	0.028	0.246	-0.166	-1.301	-1.301
GS2695	0.171	-1.301	-1.301	-1.301	-1.301	-0.451	-1.301	-1.301	-1.301	-1.301	-1.301	-0.039	-1.301	0.871	-0.221	-1.301	0.079	-0.738	-1.301	-1.301	0.576	-1.301	-1.301	-0.153	-1.301	-1.301	-1.301	-1.301	-1.301	-1.301	-1.301	-1.301	-1.255	-1.161	-1.157	-0.143	-1.301	-0.982	-1.301	-1.301	-1.301	-1.301	-1.138	-1.301	-1.301	-1.301	-1.301	-1.301	-1.301
LT120	0.552	0.054	0.421	-0.011	-0.237	-1.301	-1.301	0.758	-0.49	-0.084	-0.034	-0.357	-0.043	-0.894	-0.333	-0.416	-0.937	0.526	0.523	0.656	0.508	0.21	0.085	-0.431	-0.091	0.714	-0.067	-0.773	0.245	-0.052	-1.301	-0.698	-0.433	-0.044	0.509	0.834	0.524	-1.301	0.027	-0.589	-1.301	-0.67	0.287	-0.058	-0.005	0.001	0.262	0.127	-0.267
GS15764	0.871	-0.863	0.05	-0.862	-0.09	-0.173	-1.121	0.467	-0.092	0.285	0.191	-0.384	-0.079	-0.994	-0.718	0.03	-0.215	0.528	0.694	0.768	-0.258	-0.321	0.173	0.573	-0.23	-0.233	-0.301	-0.256	-0.417	-0.138	0.926	-0.649	-0.2	0.138774	0.302	-0.699	-1.301	-1.301	0.452	-0.005	-0.745	0.235	-0.188	0.045	-0.353	-1.301	0.094	-0.21	0.089
GS502	0.772	0.805	-1.09	0.597	0.132	-0.215	0.412	0.204	0.065	-0.024	0.24	0.144	0.008	-0.18	-0.474	-0.338	-0.33	-0.026	0.28	1.197	0.138	-0.062	0.183	0.016	-0.072	0.021	0.136	0.178	0.262	0.071	0.935	0.109	-0.36	-0.386	-0.555	-0.222	0.265	0.176	-0.364	0.522	-0.252	0.622	-0.215	-0.18	-0.108	-0.042	0.711	0.352	0.468
GS138	0.15	-0.013	-0.171	0.139	0.02	-1.301	0.295	-0.398	-0.033	-0.241	-0.064	-0.021	0.046	0.019	-0.218	-0.473	-0.268	0.092	0.045	-0.146	0.011	0.093	0.016	-0.033	-0.228	0.021	0	-0.126	0.077	-0.132	-0.156	0.049	-0.127	-0.191	0.355	0.204	0.442	0.47	0.474	0.097	-1.301	0.073	-1.041	-0.142	-0.003	0.328	-0.101	-0.35	-0.173
GS2683	-0.446	0.122	0.351	-0.047	-0.061	0.634	0.049	0.125	0.54	-0.177	0.247	-0.377	-0.112	0.271	0.22	0.054	0.033	0.014	0.395	-0.391	-0.295	0.093	0.237	0.395	-0.12	0.059	-0.078	0.036	0.166	0.008	-0.191	-0.31	0.216	-0.316	-0.417	-0.699	-0.345	-0.038	-0.132	-0.038	-1.301	-0.28	0.21	-0.419	0.022	-0.309	0.383	-0.393	-0.344
GS14737	-0.07	0.129	-0.847	-0.067	0.071	0.374	0.346	-0.477	0.937	0.467	-0.193	-0.331	0.19	0.422	-0.078	-0.175	-0.494	-0.377	0.388	0.037	0.296	0.181	0.546	0.113	-0.249	0.606	0.026	0.141	0.172	0.318	-1.301	0.139	0.26	0.574	0.525	1.008	0.572	0.771	0.614	0.693	-1.301	0.293	-0.351	-0.491	-0.062	0.106	0.58	0.482	0.524
GS4126	0.195	-0.288	0.096	0.151	0.274	-0.224	-1.301	0.079	-0.134	-0.092	-0.018	-0.033	0.24	0.035	0.154	-0.634	0.11	-0.431	0.004	-0.287	-0.212	0.331	-0.381	-0.477	-0.097	0.173	-0.013	-0.426	0.013	0.324	1.157	-0.397	-0.326	0.281	0.283	-1.301	0.563	0.644	0.195	-1.301	-1.301	-0.502	-0.166	0.623	0.294	0.101	-1.301	-1.22	-0.645
GS11566	-1.301	0.556	-0.789	-1.301	-1.126	-1.301	-1.301	-0.331	-1.301	-0.593	-0.656	-0.796	-1.192	-0.608	-1.301	-1.301	-0.971	-0.822	-1.301	0.994	-0.174	-1.03	-1.301	0.259	0.071	-1.301	0.683	0.721	-0.646	-1.126	0.094	-1.301	-1.301	-0.64	-1.301	-0.319	-1.301	-1.301	0.35	0.661	-1.301	0.497	-0.582	-1.301	-0.333	1.301	-0.362	-1.301	-1.301
GS1049	-1.301	-1.301	-0.427	-0.176	-0.266	-0.738	-1.301	-1.301	-1.054	-1.301	-0.124	-0.946	-0.643	0.234	-0.404	-1.301	-0.193	-1.301	-1.301	-1.301	0.011	-0.918	-1.262	-0.732	-1.301	-0.592	-1.107	-0.029	-1.301	-1.241	-1.006	-0.089	-1.146	-0.032	-1.301	0.904	-1.301	-1.301	0.292	-1.301	-1.301	-0.937	-0.064	-0.27	-0.371	-0.599	-0.348	-1.301	-1.095
GS1923	0.528	0.485	0.242	0.388	0.681	0.737	0.371	0.477	0.522	-0.044	-0.058	0.49	0.276	0.485	0.409	0.468	0.279	0.574	0.227	0.539	0.258	0.373	0.458	0.339	0.226	0.498	-0.052	0.191	0.236	0.113	1.301	0.439	0.41	0.553	0.336	0.033	0.502	0.824	0.575	0.599	-0.108	0.509	0.338	-0.067	0.268	0.199	0.635	0.394	0.523
GS4054	0.098	0.752	0.165	0.558	-0.056	0.529	0.393	-0.574	0.352	0.212	0.374	-0.62	0.014	0.395	0.222	0.16	0.022	0.288	0.228	0.801	0.241	0.033	0.022	0.222	0.065	0.356	0.296	0.374	0.253	0.239	-0.635	0.127	-0.09	-0.019	-0.303	-0.194	-0.599	0.197	-0.2	0.035	-1.301	-0.22	-0.036	0.027	0.007	0.086	0.546	0.014	0.259
GS421	-0.176	-0.386	-0.409	-0.301	-0.244	0.068	-0.398	-0.176	0.092	-0.405	0.161	0.072	-0.347	0.272	-0.435	-0.427	0.019	-0.19	-0.754	-0.306	-0.114	-0.412	-0.546	-0.176	-0.51	-0.027	-0.226	-0.035	-0.568	-0.448	0.837	-0.41	-0.214	0.066	-0.587	-0.523	-0.277	-0.491	0.096	-0.003	-1.301	0.078	0.189	-0.378	0.041	0.021	-0.153	-0.446	-0.239
GS116	-0.156	0.305	0.222	0.263	0.365	-0.233	0.425	0.315	0.304	0.05	-0.104	0.217	0.005	-0.077	-0.072	-0.154	0.024	0.005	0.15	0.52	-0.278	0.127	0.262	0.06	-0.083	0.327	-0.145	0.156	0.089	-0.017	0.135	0.187	0.01	-0.363	0.461	0.919	0.488	0.707	0.562	0.467	-0.284	0.339	-0.088	-0.104	0.154	0.143	0.469	0.38	0.006
GS15673	1.09	0.305	0.414	-1.301	0.581	-0.872	-0.106	-1.176	0.295	-0.995	0.706	0.377	-0.478	0.398	0.563	-0.806	0.132	-0.968	0.289	0.348	0.15	-0.161	-1.301	-1.301	-0.083	-1.011	-0.06	-1.117	-1.301	-0.649	0.30189	-0.52	-0.043	-1.301	-0.905	-1.301	-1.301	-1.301	-1.301	0.518	-1.301	0.125	-1.301	0.336	-0.062	0.111	-0.006	-0.051	-1.301
GS6889	0.356	0.052	-0.96	-0.477	0.566	0.077	-0.103	-0.477	-0.577	0.342	-0.058	-0.127	-0.009	0.031	-0.63	-0.652	0.028	0.184	0.301	-0.153	0.078	-0.009	0.17	-1.301	-0.034	0.549	-0.076	-0.038	-0.194	-0.184	0.651	-0.334	-0.406	-0.059	-0.477	0.369	-0.364	-1.301	0.498	0.543	-1.301	0.089	0.021	-0.108	-0.008	0.006	0.452	-0.651	-0.557
GS4090	-1.301	-0.09	0.321	0.385	0.394	-1.136	-1.301	-1.301	0.475	0.086	-0.112	0.136	-0.359	0.086	0.291	0.415	0.214	-0.139	0.138	0.208	0.438	0.115	-0.425	-0.016	-0.215	0.099	-0.01	-0.158	0.259	0.199	-1.14	-0.2	0.101	0.27	0.398	-1.301	0.515	0.634	0.47	0.116	-1.301	-0.12	0.085	0.379	-0.019	0.13	0.368	0.238	0.488
GS14689	0.348	0.206	0.538	0.516	-0.21	-0.409	-0.091	-0.699	0.131	-0.602	0.641	-0.504	0.014	-0.177	0.26	0.357	0.149	0.672	0.531	0.653	0.13	0.03	0.345	0.368	0.119	0.068	-0.197	0.025	0.33	-0.144	-1.301	-0.004	-0.228	-0.732	0.584	1.218	0.549	0.804	0.515	0.192	-1.301	0.09	-0.317	-0.135	-0.192	0.086	0.193	0.42	0.577
LT83	-0.109	-0.89	0.257	-0.332	0.012	0.499	0.281	-0.273	0.415	0.159	-0.429	-0.428	0.237	-0.733	-0.877	-0.271	-0.022	0.069	0.375	0.005	-0.33	0.114	-0.327	0.426	-0.006	0.128	-0.127	-0.316	0.17	-0.112	-0.235	-0.221	0.366	0.281	-0.434	-1.301	-0.266	-1.301	-0.149	0.259	-1.301	-0.347	0.184	-0.708	-0.013	-0.989	-0.643	0.326	0.091
GS3342	0.506	0.504	-0.301	-0.082	-0.132	0.657	0.43	1.193	0.154	-0.34	0.531	-0.658	-0.086	0.131	0.413	0.121	0.013	-0.123	0.421	1.244	0.266	-0.249	0.314	-0.255	0.158	0.474	0.156	0.15	0.282	0.284	0.247	0.103	0.276	-0.157	-0.224	-0.284	-0.199	0.164	-0.019	0.284	-0.523	0.145	-0.202	0.119	0.057	-0.618	0.604	0.24	0.417
GS3496	0.362	0.253	0.407	0.584	0.167	0.207	0.389	0.342	0.39	0.129	-0.335	-0.486	-0.237	-0.152	-0.134	0.067	0.073	0.096	0.175	0.032	-0.01	0.183	0.282	0.212	0.097	-0.005	0.244	0.213	0.182	0.262	0.195	-0.318	-0.127	-0.366	0.412	-1.301	0.478	0.709	0.558	0.186	-0.469	-0.14	0.094	0.184	0.073	-0.02	-0.089	0.224	0.065
GS2994	0.069	-0.156	-0.914	-1.301	-0.751	-1.301	-1.301	-0.176	-0.833	0.35	-1.301	0.26	-0.253	0.255	-1.301	-1.301	0.471	0.486	0.357	0.785	-0.364	-0.045	0.281	-0.431	-0.372	-0.37	0.036	0.033	-1.301	0.038	-1.106	0.036	-0.189	-0.646	-0.981	-1.301	0.038	-0.107	-0.012	-1.144	-0.495	0.248	-0.41	-1.301	0.457	0.365	0.595	0.211	-1.137
GS5099	-1.301	-1.301	-1.301	-1.301	-1.301	0.484	-1.188	-0.03	-0.314	-1.195	-1.301	-0.009	-0.919	-1.301	-1.301	-1.301	0.021	-1.301	-0.986	-1.301	-1.301	-1.301	-1.301	-1.301	-1.301	-1.301	-1.301	-1.301	-1.301	-1.301	0.109	-1.275	-1.301	-1.301	-1.301	-0.086	-1.301	-0.053	-1.301	-0.57	-1.301	0.221	-0.425	-0.104	0.51	-1.301	-1.301	-1.301	-1.301
GS15613	1.126	-1.201	0.637	0.538	-0.668	-1.301	-1.301	0.054	-0.628	-0.542	-0.985	-1.097	-0.707	-0.825	-0.864	-0.963	-1.07	0.54	0.725	0.624	0.228	0.172	0.434	-0.732	-0.176	0.425	0.258	0.071	0.385	-0.097	0.868	-1.275	-1.225	-0.947	-0.65	-1.301	-0.076	-0.66	-0.769	-1.223	-1.301	-1.199	-1.245	-0.903	0.27	-0.147	0.818	0.035	-0.524
GS509	0.3	0.482	-0.124	0.436	0.317	0.546	0.497	0.286	-0.006	0.132	0.018	-0.247	-0.195	0.082	-0.256	-0.256	0.052	0.441	-0.197	-0.133	0.153	0.217	0.136	-0.051	0.518	0.41	0.159	0.204	0.235	-0.254	1.108	0.408	0.061	-0.134	0.297	0.687	0.421	0.774	0.424	-0.378	-1.301	0.349	-0.305	-0.28	0.31	0.219	-0.369	-0.002	-0.15
GS6320	0.209	0.064	0.677	-0.106	0.191	0.29	0.296	0.079	0.043	0.368	-0.153	-0.036	0.127	-0.295	-0.101	0.188	0	0.034	0.215	-0.403	0.072	0.281	0.371	0.309	-0.007	-0.027	-0.143	-0.45	-0.069	0.012	0.067	0.131	0.38	-0.155	0.494	0.444	0.479	0.774	0.486	-0.077	-1.301	0.243	0.057	0.218	0.153	-0.296	-0.031	-0.098	0.477
GS14843	-0.597	-0.214	0.651	-1.301	-1.301	-0.409	-0.966	0.271	0.031	0.333	-1.301	-0.119	-1.301	-0.022	-0.028	-0.625	-0.339	-0.176	0.083	-1.301	-0.201	0.221	-0.975	-0.201	-1.301	0.151	0.244	-0.173	-0.672	-1.097	0.369	-0.058	-0.36	-0.129914	-1.301	-1.301	0.201	0.513	-1.301	-1.301	-1.301	-0.468	-0.044	0.463	0.22	0.207	-0.48	-0.393	-1.301
GS410	0.248	-0.012	0.294	0.477	-0.137	-0.451	-0.071	0.028	-0.179	0	0	-0.159	-0.003	0.049	-0.068	-0.279	0.107	0.336	-0.046	0.585	0.123	-0.056	0.041	0.125	-0.011	0.217	0.297	0.552	-0.21	-0.034	-0.095	0.315	-0.187	-0.035	0.323	-1.301	0.457	0.672	0.47	-0.214	-1.301	0.241	0.089	0.342	0.19	0.194	0.231	-0.76	-0.173
GS4571	0.316	-0.58	0.164	-0.183	-0.45	-0.738	-0.234	-1.301	-0.435	-1.301	-0.421	-1.301	-0.571	-0.812	-1.301	-0.241	-0.515	-0.778	-1.08	-0.346	-1.142	-0.941	-1.301	-1.301	-0.224	-1.301	-0.517	0.034	-0.603	-0.896	-1.301	-1.301	-0.833	-0.283	-0.563	-1.301	-1.301	-0.426	-0.973	-1.301	-1.301	-0.102	0.34	-1.15	-0.124	-0.101	-1.015	-0.644	-0.484
GS2800	-0.519	-1.301	0.002	-1.301	-1.029	-0.451	-0.074	0.271	-0.37	-0.423	0.818	0.178	-0.919	-0.284	-0.66	-0.691	-0.339	-0.477	-1.301	-0.88	-1.301	-1.301	-1.301	-0.431	-1.164	-0.242	-1.293	-0.81	-1.301	-0.902	0.083	-0.936	-0.144	-0.013	-0.798	-0.155	-0.759	-1.301	-0.378	-0.825	-1.301	-1.301	-0.216	-0.889	-0.511	-1.301	-1.301	-0.687	-0.298
GS3822	0.318	-1.031	0.688	0.406	-1.075	-1.301	-1.301	-0.03	-1.301	-0.511	-1.015	-0.921	-0.878	-0.958	-1.01	-1.046	-1.038	0.575	0.625	0.554	0.244	0.099	0.402	-0.528	0.028	0.47	0.239	0.068	0.349	-0.149	-0.915	-1.219	-1.059	-0.901	-0.4	-0.658	-0.358	-1.301	-0.919	-1.047	-1.301	-0.805	-1.245	-0.982	0.165	-0.256	0.818	-0.07	-0.546
GS2259	0.089	0.504	-0.267	-0.087	0.559	-0.143	0.548	-0.331	-0.452	0.435	0.595	0.178	0.045	0.314	0.233	0.422	-0.187	-0.265	0.004	0.496	0.045	0.435	0.143	0.528	0.016	0.434	0.039	0.389	0.087	0.099	-1.301	-0.56	-0.588	-0.123	0.103	-0.796	-0.165	0.403	-0.459	0.647	-1.301	-0.34	0.004	0.162	-0.126	0.056	0.762	0.269	0.6
GS7765	-0.25	0.279	0.214	0.372	0.267	-0.011	0.413	-1.301	0.048	0.068	0.061	-0.391	-0.105	-0.157	0.222	0.171	0.067	0.229	-0.293	0.155	-0.095	-0.1	0.183	0.569	-0.113	0.073	0.088	0.078	0.11	-0.025	-1.061	0.104	0.074	-0.248	0.323	0.354	0.419	0.506	0.179	-0.019	-1.301	-0.02	-0.098	-0.107	-0.136	-0.106	0.135	-0.008	-0.513
GS15655	-0.446	0.483	0.157	-1.301	0.024	0.749	-0.153	0.477	0.398	0.346	-1.301	-0.059	0.287	0.293	0.165	0.072	-0.707	-1.301	-0.076	-0.133	-0.042	-1.108	0.07	-0.431	0.16	0.376	-0.083	0.198	0.37	0.013	-1.301	-0.248	-0.027	0.138	0.09	0.679	0.412	-0.283	-0.074	1.08	-1.301	0.436	0.193	-0.268	-0.161	-1.301	0.486	-0.019	-0.212
GS3880	-1.301	-1.301	-1.301	-1.301	-1.184	-0.914	-1.301	-0.273	0.154	-0.15	0.183	-0.452	-0.963	-0.703	-0.864	-0.819	-0.436	-1.093	-1.301	-1.301	-1.301	-1.301	-1.301	-0.317	-1.301	-0.659	-1.289	-1.301	-1.301	-1.168	-0.866	-0.635	-0.372	-0.041	0.313	-1.301	-1.301	-1.301	0.461	-0.967	-1.301	-1.301	-0.055	-1.301	-1.158	-1.022	-1.301	-1.301	-1.301
GS3954	0.482	0.283	0.167	0.435	0.226	-0.28	-0.21	-0.574	0.261	0.086	-0.184	0.23	0.147	-0.388	-0.247	-0.643	-0.083	0.483	0.392	0.514	0.254	0.18	0.287	-0.255	0.146	0.69	0.147	0.086	0.5	0.515	0.071	0.036	0.173	-0.123	0.373	0.92	-1.301	0.676	0.483	-0.061	-1.301	-0.049	0.066	0.151	0.019	-0.31	0.571	0.247	-0.546
GS15141	-1.301	-0.232	-0.667	-1.301	-1.126	-0.242	-1.301	-0.477	0.464	-0.101	0.276	-0.049	-0.053	-0.754	-1.301	-0.234	-0.509	-0.607	-1.301	-1.114	-0.49	-1.301	-0.825	-0.089	-0.855	0.304	-1.115	0.641	-0.543	-0.726	-0.139866	-1.037	-0.364	-0.455377	-1.301	-1.301	-1.301	-1.301	-1.301	-1.301	0.369	-0.667	0.484	-0.91	-0.307	-1.301	-0.839	-0.089	-1.301
GS2256	-0.795	0.069	0.202	0.283	-1.301	0.831	-0.805	0.572	-1.054	-0.059	0.679	0.358	-1.206	-1.301	0.2	0.378	-0.471	-0.224	-0.183	-0.251	-0.208	-0.238	0.147	-0.431	-0.135	-1.215	0.099	-0.102	0.125	0.009	0.188	0.252	0.461	-1.301	-1.301	-1.301	0.457	0.804	-1.301	0.309	-1.301	0.291	0.114	0.285	-0.174	-0.274	-0.175	0.104	-1.301
GS15300	-1.301	-0.558	-1.301	0.657	-0.567	-0.914	0.126	1.301	-1.301	-0.051	-1.301	-0.504	-0.133	0.165	0.323	0.352	-0.062	-0.345	-0.131	0.371	0.307	0.217	0.16	-0.586	-0.025	0.688	-0.018	0.145	-0.282	-1.254	1.301	-1.295	-0.166	0.234	-1.301	-1.301	1.274	0.128	-1.301	0.797	-0.585	0.396	-0.059	-0.084	-0.047	-0.196	0.399	0.108	-1.301
GS14821	-1.301	0.043	-0.105	-0.157	-0.289	-1.301	0.188	-1.301	-0.179	-0.769	-0.275	-0.247	0.043	-0.327	-0.058	-0.071	-0.241	-0.012	0.02	-0.211	-0.389	0.07	0.417	1.013	-0.037	-0.437	0.112	0.121	-0.021	-0.047	-1.301	-0.427	-0.702	0.561	-1.301	-1.301	-0.08	0.638	0.488	0.459	-1.301	-0.63	-0.756	-0.818	-0.104	-0.18	0.04	0.356	-0.065
GS6765	-0.16	-0.676	0.313	0.176	0.107	-0.382	-0.143	0.125	0.097	0.02	0.096	0.109	0.143	-0.131	-0.221	-0.395	-0.009	-0.224	0.142	-0.181	-0.061	0.268	-0.226	0.231	-0.036	-0.242	-0.193	-0.181	-0.07	-0.042	-0.033	-0.281	-0.007	0.005	0.485	-1.301	0.491	0.64	0.51	0.033	-0.796	-0.053	-0.074	-0.265	-0.022	0.063	-0.136	-0.072	-0.116
GS15851	-0.12	-0.157	-1.301	-0.611	-1.301	-1.301	0.46	-0.331	0.788	0.027	-0.097	-1.222	0.328	0.057	-0.522	-0.112	0.344	0.47	0.586	0.058	-0.26	-0.058	-0.008	-0.528	-0.264	0.329	-0.015	0.221	-0.408	-0.519	1.301	0.141	-1.287	0.292	-1.301	-0.796	0.537	-1.301	-1.149	0.492	-1.301	0.002	-0.064	-0.664	0.536	0.181	-0.012	0.021	0.473
GS6406	0.16	-0.236	0.163	-0.189	-0.707	-0.261	0.012	0.028	-0.069	0.264	0.117	0.349	0.295	-0.616	-0.391	-1.283	-0.254	-0.345	-0.255	-0.139	-0.098	0.104	-0.107	0.212	-0.154	-1.301	-0.027	0.141	-0.495	-0.145	0.186	-0.357	-0.228	0.683	-0.299	-1.301	-0.405	-1.301	-0.149	-0.052	-1.301	-0.633	-0.306	-0.574	-0.086	-0.027	0.079	-0.587	-0.493
GS559	-0.537	0.145	-0.264	0.313	-0.95	-1.301	-0.276	-0.331	0.261	-0.932	0.293	-1.301	0.414	0.57	-0.668	0	-0.037	0.215	-0.263	-1.301	0.072	-0.187	-0.69	0.797	0.024	0.771	0.186	0.051	-0.295	-0.476	0.034	0.245	-0.376	0.89	0.374	-1.301	-1.301	0.652	0.491	0.058	-1.301	0.222	-0.98	0.239	0.221	0.005	-0.839	-1.301	0.006
GS3645	0.087	0.309	0.57	0.607	-0.915	0.641	-0.097	-0.135	0.761	0.371	-0.538	-0.027	0.019	0.278	0.325	0.431	0.066	-0.764	0.095	0.168	-0.826	-0.025	-0.484	0.231	-0.143	0.807	-0.04	-0.054	0.227	0.025	1.301	0.094	-0.146	0.228	-0.981	-1.301	-0.775	0.005	0.472	0.641	0.867	-1.301	0.159	0.26	-0.058	-0.008	0.169	-0.141	-0.003
GS1860	-0.031	-0.257	0.585	0.565	0.538	-0.592	0.268	0.054	-0.554	-0.783	-0.079	-0.29	-0.185	0.141	0.11	0.101	-0.254	0.258	0.294	-1.005	-0.127	0.15	0.235	-0.255	0.1	0.742	0.151	0.479	0.175	-0.346	0.09	0.112	0.223	-0.454	-0.043	-0.658	-0.646	0.005	-0.536	-0.096	-0.745	-0.818	0.033	0.543	-0.038	-0.114	0.543	-0.052	-0.66
GS3044	-0.641	0.004	-0.049	0.558	0.755	0.501	0.073	0	0.25	-0.33	0.2	-1.301	-0.06	-0.226	-0.116	-0.157	0.208	0.016	0.36	0.141	-0.622	0.419	-0.01	0.669	-0.178	-0.121	-0.014	0.271	-0.219	-0.198	1.012	-0.784	-0.896	0.393	-1.301	-1.301	0.51	0.108	0.055	-1.301	-1.301	0.079	-0.23	-0.708	0.069	0.088	0.103	-0.894	-1.301
GS388	-1.301	-0.476	-0.96	-1.301	0.489	0.187	-0.634	0.103	0.415	0.384	0.059	0.308	-0.106	-0.101	-0.484	-0.12	0.045	-0.335	-0.388	-0.88	-0.231	-0.396	-0.21	0.388	-0.617	-1.301	-0.606	-0.512	0.125	-0.136	0.651	0.029	0.296	0.25	0.429	0.21	0.44	-0.15	0.561	0.41	-0.208	0.585	-0.163	0.025	0.383	0.321	-0.538	0.19	0.492
GS1178	0.156	-1.301	-0.51	-1.301	0.132	-0.738	-0.338	-0.135	-1.054	0.367	-1.301	0.109	0.107	0.436	-1.301	0.178	-0.226	-0.201	-0.242	-0.108	-1.142	-0.384	-0.946	-1.301	-0.249	-0.056	0.01	0.036	-1.301	-0.153	0.138	0.067	0.206	0.081	-1.301	-0.745	-0.351	-0.402	-1.301	0.354	-1.301	-0.118	-0.04	-0.248	-0.188	-0.545	-0.413	0.123	-1.301
GS785	0.183	-0.142	-0.071	0.011	-0.137	0.265	-0.267	-0.398	0.243	-0.435	0.623	0.036	-0.243	-0.352	0	0.232	0.016	0.366	0.077	-0.26	-0.005	-0.051	-0.067	0.125	0.035	-0.71	0.116	0.059	0.147	-0.012	-1.301	-0.861	-0.55	-0.299	0.37	-1.301	0.468	0.755	0.522	0.095	-1.301	0.034	0.049	0.018	-0.076	-0.115	-0.207	-0.542	-0.159
GS3668	0.169	0.133	0.36	0.462	0.245	-0.206	0.226	0.477	0.415	-0.575	0.553	-0.147	-0.132	-0.571	-1.301	0.214	-0.623	0.438	0.44	0.5	-0.004	0.307	-0.023	0.016	-0.082	0.699	0.253	0.383	-0.612	0.093	-0.133	0.109	0.208	-0.389	-0.66	-1.301	-0.137	0.23	-0.357	-0.259	-1.301	-0.146	0.114	-0.161	0.232	0.094	0.077	-0.02	-0.906
GS282	0.435	-0.195	0.607	0.604	0.437	0.579	0.04	0.82	0.809	0.342	0.197	0.301	-0.024	0.168	0.304	-0.112	0.129	0.128	0.439	0.102	-0.193	0.178	-0.113	-0.528	-0.065	0.41	-0.026	-0.518	-0.153	0.243	0.049	0.002	0.36	0.178973	0.706	0.866	0.605	0.449	0.547	0.065	-0.745	-0.642	0.045	-0.868	-0.08	-0.696	-0.112	0.816	0.803
LT62	-1.301	-1.301	-0.599	-1.301	-1.301	-1.301	-1.301	0.616	-0.49	-1.301	-0.015	-0.212	-0.577	-0.994	-1.301	-1.301	-0.804	-1.301	-0.876	-0.428	-1.301	-1.301	-0.282	-0.109	-1.301	-1.301	-0.466	-0.418	-0.683	-1.203	-1.301	-1.301	-0.168	1.1	0.305	-1.301	0.347	-1.301	-1.301	-1.301	-1.301	-1.301	-1.196	-1.301	-1.301	-1.301	-1.301	0.024	-0.421
GS3271	-0.099	0.164	0.376	0.223	-0.08	-0.206	0.016	0.222	0.193	-0.049	-0.335	-0.151	-0.034	-0.239	0.24	0.182	-0.039	0.283	0.272	0.193	0.108	0.045	0.153	-0.176	-0.015	0.18	0.05	0.053	0.141	0.271	0.183	0.025	0.05	0.419	0.492	0.915	0.495	0.686	0.535	0.083	-0.523	0.047	-0.197	-0.01	-0.047	-0.005	0.257	-0.068	0.214
GS145	-0.051	-0.056	-0.065	0.224	0.028	-0.395	0.174	-0.398	-0.253	0.086	-0.237	-0.242	-0.07	-0.417	-0.395	-0.722	-0.05	-0.068	-0.338	-0.415	-0.091	0.221	-0.314	-0.431	0.125	0.059	0.07	0.086	-0.237	-0.212	-0.094	-0.012	-0.278	-0.173	0.349	-1.301	0.443	0.53	0.459	-0.223	-1.301	0.087	-0.159	-0.581	0.022	0.644	-0.064	-0.397	-0.344
GS1767	0.374	0.373	0.274	-0.179	0.608	-0.166	-0.359	-0.062	0.065	0.11	0.163	0.142	0.162	-0.299	0.252	0.33	0.154	-0.079	-0.156	-0.127	0.083	0.044	0.214	0.332	-0.082	0.481	-0.112	0.094	0.024	0.156	1.253	-0.389	-0.822	-0.512	0.342	0.365	0.07	0.764	0.371	0.794	-0.337	-0.309	-0.136	0.237	-0.099	0.029	-0.101	0.28	0.477
GS15150	0.441	0.47	0.316	-0.753	-0.172	-0.027	0.103649	-0.374706	0.9	0.409	0.911	0.593	-0.397	0.191	-0.275	0.637	0.024	0.077	-0.232	0.113	0.174	0.235	0.277	0.461	-0.374	-0.301	-0.939	0.165	0.619	-0.029	-1.158	0.077	0.416	0.18472	0.632	0.589	0.606	0.649	0.709	-0.348	-1.301	0.553	0.266	0.117	-0.144	-0.233	0.474	0.158	0.683
GS2131	-0.424	-0.115	0.079	-0.111	0.216	0.238	0.203	-1.301	-0.602	0.12	0.009	-0.052	-0.048	-0.012	0.112	-0.028	0.096	0.125	0.316	-0.278	0.531	0.081	0.191	0.581	0.186	0.369	0.288	0.104	0.334	0.451	-1.061	-0.14	-0.452	-0.022	0.443	0.927	0.59	0.646	0.476	0.166	-1.301	-0.424	-0.225	-0.8	0.496	-0.355	0.416	0.063	-0.645
GS14979	0	0.483	-0.516	0.342	-0.498	-0.571	0.615	0.514	-0.37	-0.756	0.215	-0.405	0.049	-0.331	0.411	0.054	0.233	0.62	-1.247	-0.09	0.336	0.175	-0.748	-1.13	0.128	0.717	-0.015	0.081	-1.259	-0.356	0.059	-0.379	0.015	0.529	-0.64	-1.301	-1.287	-0.551	-1.301	-1.301	-1.301	0.114	0.044	-0.011	0.028	0.257	0.103	-0.71	0.636
GS4343	-0.346	0.197	0.246	-0.176	-1.301	-0.71	-0.776	-0.273	-0.554	-0.973	0.262	-0.03	-0.891	-0.213	0.223	0.378	-0.188	-1.301	0.27	0.661	0.217	-0.055	-0.748	0	-0.421	-0.358	-0.264	0.057	-0.356	-0.154	-0.158	-0.023	0.009	0.13	-0.511	0.146	-0.371	-1.301	0.127	-0.08	-1.301	-0.856	-0.115	-0.228	-0.238	-0.199	0.459	-0.477	-0.223
GS4679	-0.812	-0.375	-1.301	0.185	-1.301	0.285	-1.301	-1.301	-1.301	-1.301	-1.301	-0.083	-0.666	0.517	-1.301	-1.301	0.028	-0.35	-0.519	-0.783	0.143	0.151	-1.301	-1.301	-0.575	-1.301	-0.133	0.305	-1.301	-0.03	-0.866	0.18	-0.192	-1.301	0.317	-1.301	0.443	0.639	-1.301	-1.301	-0.745	-1.068	-0.093	-0.541	-0.035	0.44	0.487	0.16	-1.301
GS14741	0.171	-0.665	0.649	-0.199	0.196	-0.094	-0.519	-1.301	0.043	0.425	-0.73	0.186	0.569	0.248	0.591	0.46	-0.011	0.584	0.393	-1.301	0.22	0.249	0.148	-0.07	-0.058	0.151	0.214	-0.816	0.1	0.423	-1.075	0.078	0.831	0.8	0.388	-1.301	0.434	0.653	0.508	0.286	-1.301	-0.608	-1.301	0.238	-0.282	0.195	-0.175	-1.301	-0.076
GS10198	-0.494	0.068	0.731	0.141	0.042	0.229	-1.188	-0.03	0.209	0.611	0.043	-0.671	0.282	0.134	0.028	-0.123	0.176	0.349	0.098	-0.073	-0.009	-0.064	0.219	-0.033	-0.255	-0.27	-0.079	-0.415	-1.301	-0.017	1.292	0.165	0.375	-0.787	-0.176	-1.301	-0.427	0.346	0.169	0.672	-1.301	0.078	-0.526	-0.523	-0.049	-0.101	-0.593	-0.314	-0.331
GS1375	0.16	-0.517	0.1	0.157	0.074	0.143	0.463	1.036	0.159	0.25	0.067	0.227	-0.142	-0.481	0.132	-0.584	0.015	0.569	0.262	0.487	-0.254	0.073	0.258	-0.285	0.384	0.702	-0.06	-0.045	0.25	0.349	0.91	0.117	0.368	0.805	-1.301	0.932	-0.986	-0.704	0.073	0.384	0.401	0.519	0.275	0.152	0.021	0.138	0.635	0.448	0.509
GS14954	-1.301	-1.301	-1.301	-1.301	-0.322	0.064	-0.226	-1.301	-1.301	-0.119	-1.301	0.421	0.119	0.365	-0.469	0.23	0.192	-0.383	-0.341	0.165	0.058	0.231	0.377	0.542	0.207	0.151	0.179	-0.324	-0.282	-0.042	-1.301	-0.283	0.26	-0.86	0.051	-1.301	-0.083	-1.301	-0.112	0.599	-1.301	0.087	-0.252	0.132	0.014	0.346	0.238	-0.21	0.099
GS4438	0.058	-0.422	0.455	-1.301	-0.047	-0.251	0.065	-0.135	-1.301	-0.932	-1.207	-1.135	-0.146	-0.754	-0.344	-1.301	0.247	-0.22	-1.301	-1.301	-1.301	-0.087	-1.301	-0.829	0.196	-1.301	0.042	-0.017	0.127	-0.053	0.151	-1.301	0.515	0.387	0.158	-1.301	0.008	-1.301	0.233	-1.301	-1.301	-0.478	-0.639	0.336	0.024	0.198	-1.301	-1.301	-1.301
GS2196	0.098	-0.05	-1.301	-0.305	-0.649	-0.05	0.053	-0.176	-0.189	0.016	-1.301	-0.069	0.264	-0.6	0.106	0.018	-0.09	-0.044	0.652	0.807	-0.395	0.298	-0.535	-0.285	-0.015	-0.261	0.103	0.163	0.099	0.267	0.324	0.187	0.126	-0.209	-1.262	-0.056	0.109	0.182	-0.104	-0.691	-1.301	-0.198	-0.07	-0.191	0.359	0.311	0.032	0.064	-0.202
GS4083	0.139	0.223	-0.073	-0.967	-1.301	0.337	-0.012	-0.222	0.239	0.21	-0.31	-0.645	0.156	0.283	-0.395	-0.671	0.22	-0.855	0.161	0.657	-0.191	-0.086	-0.168	-0.109	-0.098	0.549	-0.057	-0.071	0.159	0.105	-0.651	0.046	-0.203	0.341	-0.113	-0.076	-0.122	-0.52	-0.2	0.397	-1.301	-0.051	0.448	0.087	0.248	0.31	0.009	0.054	-0.124
GS701	0.214	0.345	0.246	0.433	0.424	-0.738	-0.019	-0.477	-0.062	0.146	0.252	-0.344	0.186	0.156	-0.002	-0.163	-0.037	0.212	-0.186	-0.454	-0.103	0.058	0.272	0.432	0.162	0.158	-0.054	-0.04	0.216	0.191	-1.301	0.346	0.418	-0.13	-0.299	-1.301	-0.19	-1.301	-0.751	0.137	-1.301	0.312	0.033	0.192	0.055	0.122	0.243	0.202	0.327
GS12646	-0.063	-0.133	0.574	-0.912	0.413	-0.914	-0.094	-0.331	0.49	-0.952	-0.63	-0.18	0.088	-0.183	-0.265	0.217	-0.167	0.083	-0.258	-0.729	-0.184	-0.085	0.285	0.361	0.12	0.413	-0.042	0.045	-0.033	0.003	-0.693	-0.006	0.03	0.643	0.411	-1.301	-0.509	0.118	-0.019	0.701	0.377	-0.163	-0.041	0.085	-0.022	-0.104	0.456	-0.243	0.372
GS7512	-0.301	-0.435	0.002	0.3	-1.301	-0.358	-0.094	-1.301	-0.033	0.375	-0.957	-1.301	-0.594	-0.397	-0.576	-0.405	0.011	-0.597	-0.575	-0.729	0.039	-0.744	0.331	-1.301	-0.242	-1.301	-0.05	0.094	-0.215	-0.544	-0.125	0.044	0.447	-0.175	0.303	-1.301	-0.358	-1.301	-1.301	-0.551	-1.301	-0.196	-0.033	0.079	0.094	0.2	-0.684	-1.301	-1.234
GS2557	0.415	0.261	0.611	0.429	0.591	0.529	0.398	0.301	0.531	0.465	-0.097	0.448	0.169	0.244	0.274	0.199	-0.153	0.382	0.289	0.09	0.082	0.403	0.429	0.241	0.084	0.346	-0.246	-0.038	0.167	0.147	0.353	0.117	0.266	0.136	-0.102	-0.076	-0.13	-0.033	0.012	0.27	-1.301	0.395	0.156	0.174	0.158	0.135	0.369	0.262	0.383
GS4351	0.405	0.283	-0.033	0.122	0.587	0.57	0.542	-0.273	0.025	0.117	0.059	0.417	-0.015	0.067	0.144	0.331	-0.094	0.294	-0.197	0.522	-0.004	-0.022	0.329	-0.016	0.082	0.158	0.027	0.085	0.199	0.182	-0.674	0.214	0.285	-0.013	0.539	0.927	0.471	0.771	0.531	0.269	-1.301	0.019	0.047	-0.16	-0.039	0.072	0.471	0.387	0.501
GS2282	-0.063	0.297	-0.181	0.254	0.37	-0.0859249	0.41	-0.135	0.398	0.099	0.242	0.028	-0.077	0.062	-0.298	-0.421	-0.157	-0.146	0.121	0.205	0.029	0.079	-0.065	-0.153	-0.217	0.016	0.264	0.278	-0.145	-0.141	-0.086	0.007	-0.166	-0.128	0.013	0.033	-0.231	-0.219	-0.132	0.058	-1.301	-0.003	-0.0188927	-0.321	-0.038	0.316	0.165	0.151	-0.228
GS688	-0.197	-0.171	0.36	0.088	0.819	-0.683	-0.289	-0.03	0.15	-0.706	0.337	0.547	-0.045	0.577	0.187	-1.069	0.356	0.162	-0.101	0.355	0.084	0.178	0.106	-0.586	-0.066	0.481	0.028	-0.088	-0.374	-0.487	0.416	0.085	-0.137	1.235	0.383	0.984	0.601	0.74	0.303	0.133	-1.301	-0.311	-0.539	0.287	0.19	0.524	-0.957	0.207	0.391
GS367	0.135	0.293	0.188	0.479	0.263	0.082	0.355	-0.062	0.117	0.029	-0.071	0.107	-0.164	0.148	-0.322	-0.421	-0.044	0.092	0.227	0.369	0.055	-0.002	0.204	-0.227	-0.103	0.077	-0.141	0.043	0.104	-0.269	0.018	0.096	-0.158	-0.183	0.055	-0.131	-0.145	-0.176	-0.162	0.413	-0.252	0.215	0.024	-0.409	-0.157	0.196	0.435	0.312	0.101
GS4266	0.183	0.091	0.114	0.314	0.02	-0.206	0.158	0.222	0.037	-0.113	0.043	0.049	-0.246	-0.057	-0.153	-0.584	-0.014	0.294	0.184	-0.357	-0.123	-0.016	-0.19	0.259	-0.212	-0.045	-0.207	0.005	0.046	-0.033	-0.172	-0.345	-0.005	0.125	0.468	0.912	0.497	0.653	0.535	0.403	-0.357	0.204	-0.024	-0.047	-0.133	-0.303	0.053	0.256	0.506
GS15876	-0.762	-0.799	-1.301	-1.301	-1.28669	-1.301	-1.301	-1.301	-1.301	-1.16	0.165	-1.301	-0.391	0.602	0.21	0.377	-0.774	0.09	-0.421	1.158	0.175	-0.03	0.078	0.125	-0.044	-0.437	-0.958	-0.247	-1.09	0.238	-0.347	-0.58	-0.144	-0.296617	0.274	-1.301	-1.301	0.086	-1.301	-1.301	-1.301	-0.315	-0.786	-1.301	0.385	0.024	0.323	-1.301	-1.301
GS15315	0.181	0.064	0.201	0.257	0.939	0.726	-1.301	-1.301	0.816	0.129	0.436	0.025	-0.544	0.181	-0.155	0.087	-0.059	-0.356	-1.116	-1.301	-0.02	-0.264	0.195	0	0.15	-0.143	0.169	-1.104	-0.284	-0.095	-1.301	0.13	0.22	0.017	-0.4	-1.301	0.197	0.164	0.341	0.577	-1.301	0.049	-1.301	-1.301	0.083	0.414	0.402	0.305	-1.301
GS191	0.442	0.266	-0.011	0.223	0.231	0.756	0.331	-0.03	-0.092	-0.029	-0.413	0.044	0.08	0.093	-0.096	-0.148	-0.127	-0.24	0.008	0.062	-0.009	0.153	-0.099	-0.109	0.149	0.238	0.176	0.226	-0.122	-0.087	0.048	0.149	-0.059	-0.167	0.431	0.905	0.464	0.663	0.496	-0.14	-1.301	0.24	0.35	0.05	0.147	0.12	-0.101	-0.277	-0.373
LT30	-1.301	-1.301	-0.565	-1.301	-1.301	-1.301	-1.301	0.467	-1.301	-1.301	-1.301	-0.198	-1.22	-1.301	-1.301	-0.461	-1.301	-1.301	-0.898	-0.441	-1.301	-1.301	-0.961	-1.301	-1.301	-1.301	-1.301	-1.301	-1.301	-1.301	-1.301	-1.301	-1.079	-1.301	-0.17	-1.301	-1.301	-1.301	-1.301	-1.301	-1.301	-0.338	0.539	-1.301	-1.301	-0.35	-0.985	-1.301	-0.933
GS4301	-0.06	0.235	-0.045	0.558	0.028	0.082	0.21	0.239	0.326	-0.024	0.21	0.215	-0.325	-0.115	-0.272	-0.249	-0.002	0.065	0.164	0.315	0.147	-0.025	0.059	-0.153	0.01	0.344	0.056	0.253	-0.052	-0.39	-0.041	0.065	-0.168	-0.206	0.442	0.911	0.497	0.675	0.519	0.307	-0.208	0.022	0.162	-0.38	-0.052	0.346	0.319	0.133	0.028
GS1911	0.253	-1.301	-0.346	-0.365	0.577	-0.027	-1.267	0.054	0.281	-1.044	0.5	0.298	-0.389	-0.038	-1.301	-1.301	0.004	0.149	-0.26	0.019	0.168	-0.698	-0.385	-1.301	-0.368	-0.242	-0.325	-0.294	-0.796	-0.367	0.711	-0.465	-0.623	0.676	-1.301	-1.301	-0.537	-1.301	-1.301	0.218	-1.301	-0.097	-0.106	0.171	-0.465	-0.704	-0.222	-1.301	-1.301
GS5925	0.73	0.528	-1.301	-1.301	-1.301	-0.045	-1.301	1.301	-1.301	-0.261	-0.298	-1.301	-0.408	-1.301	-0.048	-0.546	-0.78	-0.521	-0.025	-1.301	-1.099	-1.301	-1.301	-1.301	-1.041	-0.323	-0.741	-1.301	-1.301	-1.301	0.175	-1.301	-1.197	0.184	-1.301	-1.301	1.081	-0.074	-1.301	-0.245	-1.301	-1.301	-0.714	-1.301	-1.177	-1.301	-0.63	0.345	0.019
GS6979	0.306	0.153	0.009	0.481	0.687	-1.301	0.385	0.815	0.264	-0.081	0.217	0.352	-0.149	0.206	0.008	0.295	-0.408	-0.102	0.143	0.828	0.09	0.145	0.337	-0.732	0.168	0.595	0.216	0.065	-0.203	-0.185	-0.203	-0.044	-0.063	-0.121	0.409	-0.796	0.371	-0.137	0.038	0.298	-0.301	-0.141	-0.291	-0.276	-0.281	-0.171	0.73	0.011	0.192
GS7292	-0.172	-0.628	0.541	-1.301	-1.301	-0.467	-0.711	0.222	-0.134	0.433	0.262	0.213	0.194	0.064	-0.221	0.359	-0.028	-0.278	-0.453	-1.056	-1.301	-0.401	-0.12	0.16	0.283	-1.301	-0.062	0.339	-0.803	-0.126	-1.091	-0.394	-0.623	-0.771	-1.301	-1.301	-1.076	-0.567	-1.301	-1.301	-1.301	-1.023	-0.55	-0.318	0.102	-1.301	-0.202	-1.301	-1.301
GS3416	0.046	0.285	-0.437	-1.23	0.691	0.926	0.349	1.301	0.75	-0.144	0.577	0.242	0.231	0.391	-0.903	-1.301	0.603	0.615	0.513	0.838	0.44	0.328	0.34	0.382	-0.338	-0.437	0.221	-0.062	0.259	-0.024	0.177	0.174	0.269	0.523	0.377	0.903	0.527	0.644	0.455	-0.325	-0.056	-0.513	0.282	0.268	0.872	0.305	-0.108	-0.188	-0.775
GS2564	0.23	0.184	0.475	0.436	-0.274	-0.075	-0.259	-0.097	0.213	-0.125	-0.175	-0.42	-0.143	0.184	-0.191	-0.142	-0.013	0.057	0.022	0.07	0.137	-0.199	-0.042	0.074	-0.068	-0.005	0.186	0.338	0.008	0.261	0.042	-0.128	-0.018	-0.015	-0.274	-0.398	-0.321	-0.101	-0.167	-0.293	-1.301	0.052	-0.07	0.165	0.043	0.14	0.032	-0.019	-0.331
GS10965	0.336	-0.314	0.425	0.237	-0.348	-0.422	-0.543	-0.135	-0.554	-0.174	-0.061	-0.119	-0.496	-0.331	-0.199	-0.22	-0.27	0.193	0.593	0.447	0.175	0.078	0.364	0.113	-0.044	0.509	0.021	-0.051	0.42	0.447	-0.663	-0.387	-0.081	-0.316	0.456	0.93	0.463	0.621	0.475	0.07	-0.398	-0.594	-0.536	-0.297	-0.055	-0.325	0.577	0.077	-0.173
GS15349	0.011	0.014	0.398	-0.069	0.443	0.665	-0.454	0	-0.189	0.638	0.304	0.537	0.673	0.04	0.311	0.658	-0.018	0.446	0.082	-0.783	0.064	0.339	0.36	0.325	-0.352	0.427	-0.567	-0.995	0.306	0.331	-1.006	0.392	0.693	-0.072	0.581	0.742	0.652	0.672	0.627	-0.359	-1.301	-0.346	0.047	0.256	-0.17	-0.931	-1.301	0.74	0.858
GS15114	-1.301	0.368	0.04	-1.301	-1.301	-0.835	-1.301	-0.331	-1.054	-0.672	0.762	-1.301	0.234	1.045	-0.946	-1.301	0.099	-0.345	-1.063	0.828	0.106	0.204	-1.301	-1.301	-0.046	-1.069	-0.007	-0.279	-0.007	-0.173	0.447	0.154	-1.287	-0.213	-1.301	-1.301	-1.301	-1.301	-1.301	0.217	-1.301	0.084	0.007	-0.965	0.216	-0.798	0.426	-1.301	-1.301
GS1774	1.147	-0.383	0.08	0.374	-0.438	0.229	0.025	0.079	0.173482	-0.137	0.389	0.109	-0.32	-0.169	0.198	0.29	-0.182	-0.007	0.43	0.464	-0.361	-0.128	0.483	-0.089	-0.11	-0.108	-0.137	-0.047	0.021	-0.109	0.986	-0.026	-0.042	-0.039	-0.22	0.215	-0.293	-0.131	0.185	0.413	-0.658	-0.464	0.015	-0.287	-0.352	-0.014	0.342	0.169	0.126
GS827	-1.301	-0.643	-0.346	-0.36	-1.301	-0.323	-1.301	-1.301	-1.301	-0.783	-0.605	0.1	-0.379	-1.301	-0.589	-1.301	-0.243	-0.27	-1.301	-1.301	0.497	-0.688	-0.975	-1.301	-0.095	-0.571	-0.876	0.081	-1.301	-1.116	-0.797	-0.023	-0.237	0.393	-1.301	-0.046	-1.301	-1.301	-1.301	-0.599	-1.301	-1.301	-1.301	0.296	-0.766	-1.301	0.446	-1.035	-1.058
GS2290	0.488	0.176	-0.391	-0.196	0.87	0.519	0.397	0.146	0.555	0.666	-0.047	-0.513	0.402	0.164	0.3	0.129	0.355	-0.136	-0.037	-0.114	-0.791	0.309	-0.282	0.622	-0.077	-0.323	0.215	0.424	-0.084	0.281	0.064	0.146	0.041	-0.336	-0.464	-1.301	-0.073	-0.176	0.47	-1.109	-1.301	0.235	0.078	-0.285	0.317	0.287	0.293	-0.468	-0.054
GS1771	0.076	0.403	0.027	-0.033	0.238	0.394	0.293	0.315	0.236	0.322	0.106	0.399	-0.026	0.289	0.324	0.219	0.042	0.361	0.105	0.446	-0.003	0.164	0.062	0.241	0.075	0.477	-0.036	-0.039	0.083	0.041	0.286	-0.038	0.143	-0.167	0.448	0.713	0.287	0.681	0.401	0.349	0.057	0.24	0.129	0.031	0.056	0.101	0.124	0.354	0.488
GS1744	0.465	0.444	0.01	0.452	-0.614	0.455	0.049	0.166	-0.628	-0.876	0.524	0.482	-0.179	-0.27	0.08	0.128	-0.384	0.222	0.325	0.721	0.222	0.048	0.379	0.347	-0.025	0.57	0.066	0.108	0.294	0.239	0.024	-0.165	0.11	0.181	-0.043	0.057	-0.557	0.455	-0.085	-0.259	-1	0.193	0.242	0.227	-0.511	-0.117	0.402	0.259	-0.484
GS11899	0.089	-0.347	1.063	-0.301	0.336	-1.301	-0.234	-0.222	-0.49	-0.611	0.374	0	0.179	-0.198	-0.291	0.223	-0.153	0.038	-0.361	-0.428	0.113	0.243	-0.161	-0.586	-0.075	0.298	0.111	0.084	-0.505	-0.025	0.911	0.286	0.24	0.393	-1.301	-1.301	0.19	0.707	0.871	0.25	-1.301	-0.376	-0.136	1.028	-0.475	0.41	-0.237	-1.301	-0.192
GS4889	-0.031	-0.643	-1.301	-1.301	-1.301	-0.613	-0.28	-0.699	-1.301	-0.661	0.822	-0.059	0.092	0.097	0.386	-1.301	-0.443	0.446	0.207	0.098	-0.049	-0.123	0.377	-0.653	-0.098	-0.261	0.115	0.366	-0.402	-0.521	0.302	0.521	0.336	1.301	0.728	-1.301	-0.339	0.325	-1.301	0.503	-1.301	0.365	0.081	-0.38	-0.356	-0.791	-0.538	0.544	-1.301
GS7262	0.067	-0.212	0.182	0	-0.172	-0.027	0.109	-0.135	-0.179	0.095	0.327	0.072	0.165	-0.024	-0.003	0.091	0.028	0.27	0.27	0.134	-0.137	0.174	-0.013	-0.227	-0.215	-0.19	0.111	-0.528	-0.251	-0.074	0.269	-0.043	0.16	-0.056	-0.148	0.158	-0.427	-0.283	-0.433	0.549	-1.301	-0.466	0.02	-0.306	0.083	-0.138	0.179	-0.165	-0.389
GS8037	-0.13	-0.011	-0.037	-0.301	-0.056	0.154	0.133	-1.301	0.141	-0.797	-0.166	-1.097	-0.102	-0.183	0.08	0.041	0.187	-0.074	0.138	0.264	0.041	0.05	-0.12	-1.301	-0.054	-1.301	0.07	-0.265	0.109	0.208	-1.301	0.215	0.367	0.902	0.325	-1.301	0.443	0.47	0.13	0.404	-1.301	0.01	-0.433	-0.046	0.005	0.012	-0.242	-0.496	-1.301
GS3284	0.085	0.375	-0.035	-0.031	0.345	0.242	0.083	0.315	0.435	-0.301	0.084	0.197	-0.061	0.013	-0.522	-0.128	-0.394	0.009	0.047	0.709	0.09	0.111	0.337	0.317	-0.021	0.406	-0.034	0.122	0.122	-0.074	0.887	0.047	-0.225	-0.022	-0.321	0.057	-1.301	0.381	-0.371	0.475	-0.056	0.549	0.065	-0.168	-0.15	-0.043	0.55	-0.005	0.185
GS15419	-1.301	-1.301	-0.757	-1.301	0.265	0.489	-1.301	0.523	-0.602	-1.301	-0.73	-0.232	0.066	-0.365	0.155	-0.015	0.054	-1.301	-1.301	-1.005	-0.417	0	0.172	0.06	-0.868	-0.499	-0.21	-0.008	-0.043	-0.19	-1.301	-1.301	0.202	-0.313	-0.749037	-0.959541	-1.05208	-1.42307	-1.08998	-1.301	-1.301	-1.301	0.164	-1.301	-0.611	-1.301	0.506	-1.301	-1.301
GS8323	0.481	-0.494	0.113	-0.753	-0.774	-0.181	-1.301	-0.273	-0.577	0.415	0.175	-1.097	0.208	0.27	-1.301	-0.172	0.635	0.672	0.087	0.253	-0.359	0.367	0.18	-0.255	0.168	-1.301	0.002	0.319	-0.348	-0.032	1.301	0.132	0.241	-0.466	-1.301	-1.301	0.003	-1.301	-1.301	-1.301	-1.301	0.288	-0.47	0.719	0.497	0.258	0.25	-0.516	0.33
GS12637	0.863	-0.104	0.991	0.663	-1.301	-1.301	-0.103	0	-0.531	-1.301	0.667	-0.761	-1.301	-1.301	0.176	-0.333	-0.077	0.658	0.373	0.795	0.175	-0.941	0.654	1.19	-0.354	-0.71	0.72	0.126	-0.825	0.218	1.301	0.401	0.19	0.052	-1.301	-1.301	-1.301	-1.301	0.777	0.449	-0.252	0.75	-1.301	-0.223	0.937	-0.73	0.064	-0.382	-0.961
GS4925	0.219	0.224	-0.103	-0.052	0.078	0.496	0.111	0.028	-0.401	0.265	0.454	0.457	0.123	0.248	-0.84	-0.518	0.231	-0.149	-0.116	-1.005	0.041	-0.001	-0.408	-0.528	0.305	0.598	-0.024	-0.079	-0.163	-0.144	0.143	0.067	0.112	0.038	0.209	-0.585	-0.217	-0.183	-0.205	-1.301	-1.301	-0.115	-0.014	0.04	0.091	0.233	-1.12	0.102	0.14
GS9796	-1.301	-0.17	-0.382	0.054	-0.649	-1.215	-0.009	-0.222	-0.51	-0.301	-0.883	-0.553	-1.301	0.593	-1.301	-1.301	0.09	-0.159	-1.301	-0.579	-0.434	-0.07	-1.301	-0.829	0.149	-1.301	0.413	0.936	-1.301	-1.301	0.827	-1.301	-0.262	-0.001	1.235	-1.301	-1.076	-1.301	-1.301	-1.301	-1.301	0.078	-0.962	0.466	-0.243	-0.09	0.747	0.299	-1.301
GS14896	0.373	-0.814	0.52	0.716	0.15	0.365	0.023	0.204	0.675	-0.157	0.187	0.039	0.058	-1.034	-0.25	-0.094	-0.026	0.615	0.067	-1.301	-0.356	0.305	0.237	-0.653	-0.205	0.059	0.037	-0.648	-0.119	0.02	0.047	0.305	0.257	-0.234	0.214	0.193	-0.45	0.108	-0.496	-0.515	-0.42	0.26	-0.665	0.012	0.153	0.102	-0.132	0.334	0.256
GS15257	0.366	-0.312	0.788	0.453	-0.668	-0.534	-1.301	0.204	-0.189	-0.602	-0.714	-0.834	-0.614	-0.557	-0.652	-0.833	-0.897	0.551	0.748	0.43	0.266	0.128	0.252	-0.089	0.065	0.21	0.257	0.082	0.32	-0.039	-0.79	-0.984	-0.646	-0.725	0.422	0.915	0.462	0.638	0.461	-0.452	-0.699	-0.403	-0.74	-0.778	0.122	-0.214	0.797	0.025	-0.465
GS1484	1.272	-0.777	0.646	0.197	-0.538	-0.96	-1.091	-1.301	-1.301	-0.468	-0.559	-0.62	-0.808	-0.851	-0.877	-0.944	-0.798	0.411	0.516	0.322	0.063	0.025	0.231	-0.528	-0.005	0.301	-0.093	-0.146	0.228	-0.333	0.801	-1.004	-0.91	-0.84	-0.518	-1.301	-0.149	-1.301	-0.807	-0.992	-1.301	-0.937	-1	-0.767	-0.098	-0.472	0.721	-0.605	-0.546
GS3879	-0.218	-1.301	-1.301	-1.301	-0.085	0.154	-1.301	-0.273	-0.452	-0.859	0.077	0.077	-0.724	-0.036	-0.173	-1.301	0.039	-1.123	0.296	-0.02	-0.25	-1.301	-0.529	-0.317	-0.771	-0.738	-1.301	-0.296	0.083	-0.504	-1.301	-0.918	0.02	0.117	0.414	-1.301	-0.848	-1.301	0.099	0.12	-1.301	0.588	0.847	-0.933	-1.014	-0.801	0.304	0.158	-0.159
GS537	-0.18	-0.064	-0.346	0.127	0.235	0.01	0.281	-0.331	0.087	-0.036	-0.391	-0.313	-0.138	-0.062	-0.511	-0.505	-0.241	0.036	0.084	0.327	0.075	0.033	0.225	-1.301	-0.254	0.226	-0.06	0.009	0.068	-0.123	-0.307	0.054	-0.03	-0.08	0.386	0.716	0.435	0.637	0.479	0.201	-1.301	-0.132	-0.087	-0.502	-0.03	0.276	0.091	0.034	-0.503
GS6633	-0.06	-1.301	-0.362	-1.301	-0.567	0.176	-1.301	-1.301	-0.385	-0.683	-1.301	-0.313	0.217	-0.064	-0.828	-0.275	0.17	0.451	-1.063	-1.26	-0.567	-0.283	-0.54	-0.201	-0.218	-0.291	-0.43	-0.149	0.262	0.213	-0.336	-1.301	-0.333	-0.486	-1.301	0	-1.301	-1.301	-0.807	0.403	-1.301	-1.001	0.076	-0.595	-0.006	0.028	-1.301	0.172	-1.301
GS303	0.697	0.542	-0.267	-0.054	0.764	0.496	0.501	-0.477	0.639	0.379	0.663	0.563	-0.039	0.391	0.381	0.499	-0.253	0.226	0.031	0.521	0.131	-0.078	0.423	0.268	-0.109	0.073	-0.014	-0.729	0.431	0.209	-1.301	0.282	0.256	-0.431	0.531	0.969	0.063	0.65	0.475	0.354	-1.301	0.27	0.118	0.036	-0.01	-0.161	0.568	0.413	0.333
GS11844	-0.3531	0.03	0.587	0.379	-1.301	-1.301	0.106	-0.398	0.64	-0.279	-1.301	-1.301	-1.048	0.28	-0.226	0.091	0.202	0.125	-1.08	-0.755	0.123	0.234	-0.488	0.148	-0.436	0.631	0.22	-0.165	-0.979	-0.695	-1.301	-0.038	-1.301	-0.86	-0.303	-1.301	-1.301	-1.301	-0.357	-1.301	-1.301	-0.287311	-0.002	-0.757	0.04	0.151	-0.528	-1.301	-0.359
GS10097	0.1	0.443	0.804	0.819	-1.301	-0.683	-0.127	-0.176	-1.301	-0.315	-1.301	-0.685	-0.403	-0.879	0.251	0.02	-0.711	0.139	-0.457	-0.139	-0.286	0.098	-1.023	-0.153	0.361	-1.136	0.552	0.376	0.312	0.097	0.831	0.096	-0.609	0.621	0.366	-1.301	0.438	0.633	0.515	-1.301	-1.301	-0.175	-0.061	1.025	-0.511	-0.163	-0.075	-1.301	0.729
GS1906	0.16	0.16	0.27	-0.145	-0.427	-0.136	-0.254	0.054	0.131	-0.081	0.048	0.166	-0.338	0.013	-0.363	-0.256	-0.184	0.362	0.146	-0.346	0.017	-0.016	0.331	0.16	0.079	0.086	-0.186	0.086	0.002	0.188	-0.411	0.072	0.022	-0.658	-0.08	-0.097	-0.126	-0.38	-0.286	-0.047	-1.301	-0.079	0.005	0.005	-0.047	0.086	0.505	0.242	-0.084
GS15710	-0.218	0.267	0.219	1.023	0.543	-1.069	-0.392	-0.273	-1.134	-0.125	-0.471	0.546	-0.003	0.174	0.285	-1.283	-0.025	0.398	0.789	-0.403	-0.288	0.084	0.063	0.819	-0.408	-0.166156	-0.032	-0.03	-1.301	0.041	-0.259	0.315	0.276	-0.12435	0.214	-0.357	0.288	0.35	-1.301	-1.301	-0.553	0.518	-1.124	-0.067	-0.17	0.206	-0.437	-0.859	-1.182
GS9440	-0.547	-0.255	-0.944	0.06	0.219	0.183	0.36	-1.301	-0.452	0.322	-0.12	0.184	0.169	-0.111	0.031	0.413	0.017	-0.005	-0.898	-0.783	-0.484	-0.642	-0.697	0.293	-0.019	-0.8	-0.317	0.122	0.188	0.284	-1.301	0.103	0.257	-0.539	0.324	0.714	0.576	0.874	0.504	0.037	-1.301	0.238	0.067	-0.2	-0.206	-0.658	-0.292	0.454	-0.331
GS3492	-1.301	-1.301	0.157	-1.301	-1.301	-0.437	-0.37	-0.331	-0.385	0.449	-0.369	0.144	-1.003	0.333	-1.301	-1.094	-0.575	-0.855	-0.491	-0.415	-0.189	-0.105	-1.095	0.532	-0.478	-1.301	-0.586	0.027	-0.335	-1.301	-0.538	-0.347	-1.301	-0.87	-1.301	-1.301	-1.301	-1.301	-0.919	-1.301	-1.301	-1.301	-0.458	-0.64	-0.582	-1.301	-0.12	-0.254	-1.301
GS5558	0.222	0.519	0.226	0.153	0.008	-1.136	-0.052	0.186	0.117	0.144	-0.342	-0.076	0.214	-0.273	0.106	0.313	-0.029	0.196	0.339	0.633	0.031	0.101	0.334	0.426	0.109	0.099	0.195	0.159	0.204	-0.013	1.256	0.055	0.22	0.023	0.203	-1.301	-0.483	0.517	0.264	0.513	-0.319	-0.211	-0.369	-0.142	-0.031	-0.024	0.099	0.151	0.337
GS6784	-0.762	-0.567	0.42	-0.04	-0.386	0.147	-0.203	-1.301	-1.301	0.267	-0.015	-0.428	-0.006	-0.397	-0.08	0.014	-0.408	-0.065	-0.023	-0.88	-0.382	0.204	0.162	0.113	0.019	-0.108	-0.451	-0.206	0.405	0.211	-0.982	-0.179	0.233	-0.155	-0.563	-0.553	-0.31	-0.266	-1.301	0.394	-1.301	-0.211	-0.018	-0.197	-0.338	0.039	-0.14	-0.429	-0.019
LT85	-1.301	-1.301	-1.301	-1.301	-1.301	-1.301	1.059	0.028	-1.301	-1.301	-1.301	0.353	-0.055	-1.301	0.059	-1.301	0.179	-1.301	0.421	-0.617	0.344	-0.376028	-1.301	0.979	-0.011	0.704	0.056	0.18	-1.301	-1.301	0.303	-1.301	-1.301	-0.149134	0.812	-1.301	-1.301	-1.301	-1.301	-1.301	-1.301	-1.301	-1.301	0.611	0.296	-0.286148	-1.301	0.753	0.855
GS4057	0.176	0.464	0.334	0.949	0.498	0.356	-1.301	-0.222	-1.301	0.306	0.286	-0.796	0.028	-0.249	-0.454	-0.553	-0.087	0.676	-0.425	0.788	0.711	-0.669	-0.331	-0.089	0.212	0.282	0.692	0.995	-0.016	0.435	0.327	0.064	-0.372	0.29	-0.446	-1.301	-1.301	-1.301	-0.496	-1.301	-1.301	-1.188	0.152	0.453	-0.267	-0.03	0.191	-1.301	0.045
GS4062	-1.168	-1.301	-1.301	-1.301	-1.301	-1.301	0.406	0.028	-1.301	-1.301	-1.301	0.305	0.099	-1.301	-1.107	0.295	-0.38	0.569	0.078	-1.301	-0.347	-0.34	-1.301	-1.301	-0.25	-1.301	-0.633	-1.301	-1.301	-1.18	-1.301	-1.301	-1.301	0.741	-1.301	-1.301	-1.301	-1.301	-1.301	0.592	-1.301	-1.301	-0.865	-1.301	-1.301	-1.301	-1.082	-1.301	0.846
GS1417	-0.063	0.124	-0.141	-0.227	-0.825	0.479	0.31	-0.398	0.247	0.011	0.015	-0.189	-0.059	-0.169	-0.676	-0.546	-0.272	-0.265	0.264	0.459	-0.015	-0.121	0.171	-1.301	-0.075	0.12	0.079	-0.252	0.041	0.178	-0.371	-0.32	-0.189	-0.366	-0.354	-1.301	-0.491	-0.301	-0.35	-0.058	-1.301	-0.196	0.075	-0.169	-0.04	-0.098	0.072	-0.375	-0.69
GS663	0.421	0.257	-0.002	0.285	0.418	0.724	0.049	0.054	0.594	0.372	0.287	0.418	0.299	0.194	0.394	0.582	0.055	0.061	0.223	0.248	-0.268	0.06	-0.08	0.181	0.052	0.245	-0.211	-0.337	0.134	0.112	-1.301	0.221	0.355	0.095	0.534	0.326	0.091	0.477	0.16	0.46	-1.301	0.569	0.179	0.276	0.028	0.19	-0.413	0.513	0.577
GS1250	0.353	-0.533	0.394	-0.638	0.374	0.569	0.111	0.125	-0.209	-0.026	-0.198	0.123	0.134	-0.152	0.201	0.047	-0.136	-0.325	-0.457	-0.428	-0.04	0.093	-0.551	-0.255	-0.06	0.158	-0.095	-0.121	-0.426	-0.577	0.217	0.005	-0.055	-0.229	-0.282	-0.469	-0.023	-0.704	0.318	-0.378	-1.301	0.295	0.14	0.282	0.063	0.175	-0.413	-0.022	0.086
GS14749	0.716	-1.301	0.379	0.535	-0.511	-1.301	-1.301	-0.477	-1.301	-0.567	-1.047	-0.834	-0.686	-1.18	-0.806	-1.178	-1.281	0.569	0.583	0.761	0.194	0.07	0.367	-0.477	0.023	0.501	0.406	0.119	0.288	-0.288	0.975	-1.301	-1.225	-0.813	-0.941	-1.301	-0.672	-0.806	-0.945	-1.301	-1.301	-1.301	-1.301	-1.266	0.257	-0.424	0.945	-0.644	-0.757
LT13	0.238	-0.197	-0.045	0.463	0.327	0.073	-0.272	0.204	0.18	-0.078	0.117	0.006	-0.049	-0.169	0.251	0.17	-0.459	-0.079	-0.491	0.141	-0.536	0.008	-0.173	0.375	-0.125	0.103	-0.144	-0.235	-0.168	-0.058	0.176	0.022	-0.055	-0.151	-0.27	-1.301	-0.405	0.09	-0.056	0.264	-1.301	0.204	0.233	0.06	0.135	-0.019	-0.166	-0.124	0.256
GS15128	0.901	0.599	0.429	-1.301	-0.237	-0.409	-0.925	0.392	0.087	-0.995	0.51	0.082	-0.318	-0.632	-1.301	-0.806	0.402	1.301	-0.898	0.271	-0.299	-0.642	0.418	1.274	-0.349	0.583	0.196	-0.481	-1.301	0.191	1.301	0.083	-0.294	-0.386	-1.301	-1.301	-0.298	0.043	0	0.61	-1.301	0.22	0.251	0.35	0.369	-0.788	-0.489	-0.658	0.553
GS2499	0.262	0.327	0.262	0.53	0.291	0.064	0.378	0.342	0.18	-0.435	-0.207	0.274	0.176	-0.64	0.113	0.054	-0.054	0.464	-0.17	0.208	0.017	0.045	0.019	0.368	0.059	0.099	0.126	0.121	0.102	0.179	0.248	0.012	-0.057	-0.093	0.323	0.751	0.476	0.664	0.494	-0.41	-1.301	0.1	-0.134	0.182	0.18	-0.052	0.278	-0.136	0.173
GS4251	0.241	-1.301	0.273	0.438	-0.095	-0.251	0	0.301	-0.37	-0.34	0.55	0.444	-0.021	-0.374	0.057	0.266	0.353	0.144	-1.001	-1.114	0.106	0.167	0.067	-1.301	-0.364	0.482	-0.378	-0.924	0.682	-0.033	0.425	0.469	0.162	0.117	0.515	-1	0.104	0.132	-0.063	0.651	-1.301	-0.015	0.046	0.145	-0.041	-0.081	0.023	0.795	0.618
GS193	0.316	0.13	0.026	0.478	0.389	0	0.189	0	0.159	-0.174	-0.227	0.172	-0.187	0.015	-0.479	-0.4	-0.021	0.121	-0.076	0.217	-0.088	0.03	0.238	0.222	-0.117	-0.039	-0.065	0.176	-0.057	-0.103	-0.128	0.248	0.009	-0.33	0.37	0.685	0.491	0.674	0.532	0.22	-0.62	0.355	0.07	-0.325	0.004	0.026	0.115	0.321	0.126
GS453	-0.829	-1.301	-0.4	-1.301	-1.301	-1.301	-1.301	-1.301	-0.264	-1.301	-0.429	-0.972	-0.848	-1.301	-1.047	-0.592	-0.582	-1.301	-1.063	-0.428	-1.224	-1.125	-1.301	-1.301	-1.301	-1.301	-1.301	-0.294	-1.301	-1.301	-0.745	-1.301	-0.007	-0.605	-0.841	-1.301	-0.96	-0.681	-0.425	-0.666	-1.301	-1.111	1.139	-1.219	-0.787	-1.301	-1.301	-1.108	-0.794
GS3841	0.511	-0.015	0.262	-0.114	-0.988	0.143	0.41	0.125	0.546	0.095	0.384	0.569	0.259	-0.006	0.351	0.326	-0.101	-0.361	-0.06	0.134	-0.001	-0.069	-0.101	-0.285	0.07	0.045	-0.176	-0.379	0.332	0.099	-1.14	0.114	0.154	0.07	-0.073	-0.076	-0.5	0.346	-0.401	0.5	-1.301	0.108	0.043	0.134	-0.231	0.217	0.115	0.006	-0.099
GS4236	-0.908	0.101	0.01	0.605	0.413	0.367	0.471	0.65	0.054	0.393	0.618	0.535	0.124	-0.21	0.269	-0.055	0.227	0.159	0.285	-0.108	-0.308	-0.102	-0.366	-0.201	-0.048	-0.069	-0.169	-0.009	-0.233	0.007	0.132	-0.124	-0.234	0.043	-0.68	0.033	-0.153	0.078	-0.336	0.574	-1.301	0.203	0.099	-0.021	-0.04	0.198	0.509	0.332	0.487
GS3745	0.871	0.23	-1.301	0.095	-1.301	0.143	-1.301	-0.574	-1.134	-1.301	0.029	-1.097	-1.012	-0.812	-1.204	-1.148	-0.217	-0.968	0.23	0.721	0.253	-1.301	-1.301	-1.301	-1.301	-0.683	0.172	0.816	-1.301	-1.301	0.078	0.425	-1.301	0.822	-0.584961	-1.22866	-0.781839	-0.328219	-0.677963	0.813	-1.301	-0.016	1.09	-0.882	-1.298	0.263	0.458	-1.301	-1.301
GS969	-0.954	-0.21	0.572	-0.196	-0.056	0.799	-0.762	0.404	-0.531	-0.217	0.566	0.571	-0.115	0.469	-0.44	-0.461	-0.122	0.377	0.23	0.005	-0.571	-0.013	-0.351	-0.586	0.091	-0.15	-0.055	0.049	0.192	-0.191	0.86	0.205	0.242	-0.121	0.326	0.946	0.621	0.767	0.633	0.574	-0.745	0.609	-0.037	0.082	-0.343	0.062	-0.071	0.37	0.501
GS1176	0.44	0.431	-0.218	0.657	-0.025	-0.101	0.437	-0.574	0.013	-0.014	0.414	0.193	0.107	-0.087	0.297	0.124	-0.031	0.276	0.045	0.488	-0.123	0.0701891	0.058	0.633	0.235	0.187	0.375	0.437	0.3	0.01	-0.635	0.178	-0.055	-0.157	0.347	0.69	0.44	0.649	0.503	0.07	-1.301	0.044	-0.364	0.003	0.168	0.108532	0.259	-0.151	0.083
GS1427	0.449	-0.112	-0.218	0.286	-0.799	-1.215	0.388	1.301	0.217	0.335	0.374	0.262	-0.022	-0.042	-1.301	-0.505	-0.201	-1.039	0.129	-0.296	0.123	-0.072	0.029	-1.301	-0.081	-0.251	0.247	-0.206	0.056	0.039	-0.268	-0.49	-0.401	-0.231	-0.157	-0.469	-0.298	-0.023	0.066	0.449	-0.167	0.126	-0.39	-0.321	-0.093	-0.479	-0.079	0.261	0.501
GS3814	0.266	0.428	0.299	0.552	-0.197	0.232	0.45	0.079	0.006	-0.116	-0.253	0.031	0.188	-0.307	0.224	0.321	-0.575	0.181	0.599	1.067	0.071	0.162	0.376	0.577	0.153	0.251	0.156	0.262	0.288	0.104	-1.301	0.203	0.108	-0.171	-0.354	0.057	-0.057	0.376	0.044	0.616	-1.301	0.015	0.013	0.062	-0.016	0.131	0.686	0.389	0.225
GS6228	1.18	-1.301	0.542	0.479	-0.988	-1.301	-1.301	-0.03	-0.791	-0.558	-1.12	-0.921	-0.898	-0.838	-0.903	-0.909	-1.156	0.585	0.746	0.616	0.227	0.242	0.42	-1.301	0.127	0.404	0.282	0.125	0.418	-0.085	0.888	-1.255	-1.171	-0.947	-0.596	-1.301	-0.09	-0.836	-0.734	-1.144	-1.301	-1.119	-1.228	-0.875	0.274	-0.115	0.886	0.011	-0.546
LT32	-1.301	0.114	0.167	-0.452	-1.075	-1.301	-1.121	0.103	-1.301	-0.73	-0.093	-0.834	-0.912	-0.458	-0.141	-1.046	-0.855	-0.4	0.255	0.145	-0.64	-0.005	-0.157	-0.732	-0.473	-0.738	0.228	0.344	-1.001	-0.031	0.292	-0.549	-1.1	-0.145	0.266	0.524	-1.301	-1.301	0.021	-0.666	-1.301	0.03	-0.526	-1.301	-0.007	0.348	-1.301	0.355	0.415
GS7778	-0.519	-0.413	0.095	-0.327	-0.357	-1.011	-0.13	-1.301	0.479	0.149	0.051	0.312	-0.315	-0.111	0.355	-0.126	-0.575	-0.792	-0.26	-1.301	-0.443	-0.174	-0.002	0.375	-0.049	-0.136	-0.047	-0.194	-0.564	-0.353	-0.105	-0.212	-0.739	-0.065	-0.086	-1.301	-0.848	-0.329	-1.301	-0.158	-1.301	-0.257	0.065	0.301	0.041	-0.006	-0.028	-0.501	-0.429
GS1859	-0.214	-0.244	0.373	-0.106	0.18	0.158	0.069	0.186	0.087	0.099	-0.124	-0.159	-0.294	-0.417	-0.092	0.008	-0.297	-0.126	0.145	0.327	-0.102	-0.069	-0.126	0.148	-0.115	-0.206	-0.213	0.133	0.057	-0.027	-0.368	-0.314	-0.158	-0.36	-0.274	-1.301	-0.246	-0.292	-0.486	-0.259	-1.301	-0.248	-0.033	-0.099	-0.162	-0.205	0.217	-0.089	0.214
GS599	0.113	0.052	-0.233	0.296	0.016	-0.659	0.153	-0.176	-0.327	-0.306	-0.383	-0.29	-0.379	-0.347	-0.489	-0.652	-0.299	-0.082	-0.436	-1.301	-0.052	0.007	-0.171	-0.033	-0.227	-0.437	0.049	-0.011	-0.269	-0.257	-0.485	-0.028	-0.281	-0.2	-0.022	-1.301	-0.044	-0.329	-0.241	-0.533	-1.301	-0.149	-0.105	-0.485	-0.027	0.331	-0.161	-0.027	-0.429
GS6135	0.506	0.115	0.128	-0.234	0.209	0.165	0.26	0.222	0.065	0.433	0.053	0.199	0.208	0.009	0.26	-0.191	0.136	0.392	0.174	0.357	0.243	0.27	0.359	-0.016	0.165	-0.15	-0.31	-0.289	0.27	0.003	0.871	-0.305	0.326	-0.098	0.243	-0.056	0.297	-0.079	0.091	-0.024	-1.301	-0.153	-0.34	-0.081	0.22	0.156	0.579	0.445	-0.084
GS3773	-0.469	0.167	0.456	-1.301	-0.166	0.165	-0.082	0.186	0.18	0.07	-0.362	0.378	-0.048	0.189	0.401	0.287	0.019	-0.477	-0.225	-0.16	0.441	-0.13	-0.479	0.354	-0.162	-0.063	0.033	-0.056	-0.408	-0.11	0.175	-0.259	-0.04	0.072	0.627	0.905	0.452	0.662	0.496	-0.273	-1.301	-0.211	0.065	0.27	-0.013	0.031	-0.304	-0.074	0.335
GS3697	-0.16	0.15	0.415	0.439	-1.301	-1.301	0.359	0.54	0.594	0.054	-0.335	-0.46	-0.126	-0.245	-0.048	-0.511	0.222	0.367	0.321	0.681	0.099	0.193	-0.139	-1.301	0.138	-1.301	0.388	0.127	-0.169	0.032	-0.184	0.056	-0.077	-0.196	-0.07	-1.301	-0.829	-0.391	-1.301	0.372	-1.301	-0.118	1.087	-0.363	0.275	0.169	0.231	-0.473	-1.301
GS3428	-0.454	-1.301	0.238	0.247	0.455	-1.011	-0.925	0.355	0.076	-0.119	0.289	0.338	-0.276	0.411	0.471	0.577	0.533	-0.463	-0.308	0.284	0.004	-0.43	0.032	1.301	0.277	-0.181	-0.015	0.213	-1.301	-0.583	1.172	0.2	0.449	0.757	0.461	-1.301	0.848	0.346	0.734	-0.147	-1.301	0.252	0.295	0.343	0.419	0.114	0.517	-1.246	0.825
GS273	0.337	0.706	0.535	0.651	0.11	0.431	0.146	0.054	0.102	-0.21	0.362	0.23	0.041	0.369	0.214	0.148	0.028	0.202	0.148	0.543	-0.084	0.174	0.305	0.046	0.242	0.162	0.447	0.505	0.173	0.704	0.312	0.289	0.059	0.191	-0.036	-0.337	0.074	0.444	-0.063	0.297	-0.585	-0.132	-0.09	0.002	0.123	0.117	0.454	-0.044	0.433
GS224	0.254	0.377	0.117	0.46	0.372	0.143	0.389	0.239	0.247	0.066	0.103	0.242	0.033	-0.014	-0.253	-0.217	-0.02	0.075	0.147	0.324	0.065	0.172	0.202	0.192	-0.014	0.132	0.094	0.259	0.127	0.076	0.054	0.24	0.059	-0.206	0.504	0.921	0.544	0.739	0.58	0.204	-0.469	0.276	0.108	-0.163	0.172	0.303	0.298	-0.008	-0.019
GS6250	0.106	-0.513	-1.301	-0.401	0.345	0.103	-0.21	-0.574	0.013	-0.174	0.231	-0.699	-0.408	-0.077	-0.21	-0.039	0.052	-0.616	0.014	0.276	-0.054	-0.546	0.147	-0.653	0.189	-0.323	-0.002	0.168	-0.502	-0.102	1.169	-0.091	0.206	-0.704	-1.301	-1.301	0.301	-1.301	-0.477	-0.03	-1.301	0.194	0.127	0.206	0.231	-0.01	-0.819	0.104	-1.301
GS4923	-1.301	-1.301	-0.738	-1.301	-1.301	-1.301	-1.301	-1.301	-0.16	-0.526	-0.012	-0.444	-0.473	-0.402	-0.582	-1.301	-0.194	-0.626	-0.285	-0.845	-0.833	-0.996	-1.076	-0.285	-0.699	-0.835	-0.65	-0.653	-0.54	-0.714	-0.584	-1.202	-0.669	-0.26	-1.301	0.788	-1.301	-1.301	0.329	-0.206	-1.301	-1.301	-0.887	-1.113	-0.512	-0.331	-0.149	0.193	-1.301
GS3329	-0.41	0.251	-0.049	0.214	0.132	0.154	-1.091	0.286	-0.987	0.293	-0.342	-0.278	-0.068	0.283	0.414	0.283	-0.373	0.083	0.004	-0.139	-0.417	0.081	-0.207	-1.301	-0.392	-0.346	0.011	-0.028	0.037	-0.012	0.033	0.086	-0.231	0.046	-0.17	-1.301	0.124	0.125	-0.364	-0.342	-0.745	-0.293	-0.274	-0.668	-0.226	-0.077	0.072	0.432	0.277
GS6937	-0.829	-0.092	-0.395	0.21	0.407	0.232	-0.238	-0.176	-0.062	-0.051	0.566	0.302	0.218	-0.186	-0.118	-0.109	-0.449	-0.424	0.185	-0.68	-0.213	-0.308	0.026	-0.39	-0.126	-1.301	-0.024	-0.365	0.069	-0.085	0.881	-0.168	-0.857	0.26	0.27	-1.301	0.52	0.378	0.577	0.441	-1.301	0.704	-0.464	-0.177	0.09	-0.297	-0.405	-0.09	0.181
GS15575	-1.301	-1.301	-0.158	-1.301	-1.301	-1.301	-1.301	-1.301	-1.301	-0.584	-1.301	0.003	-0.618	0.008	-1.301	-0.311	-0.103	-0.927	-0.973	-0.561	-0.622	-0.337	-1.301	-1.301	0.119	-1.301	-0.446	0.233	-0.237	-1.003	0.387	-1.049	-0.123	-0.718	-0.299	-1.301	-0.241	-1.301	-1.301	-1.301	-1.301	-1.157	0.015	-1.137	-0.313	-0.428	-1.301	-1.301	-1.301
GS1552	0.368	0.181	0.283	-0.167	0.336	-0.173	0.445	-0.273	0.232	0.002	-0.421	0.258	-0.161	0.258	0.32	0.38	-0.158	0.154	0.081	0.732	0.165	-0.036	-0.205	-0.13	0.211	0.095	-0.021	-0.439	0.282	0.063	-1.158	-0.171	-0.179	0.279	0.35	-1.301	0.434	0.625	0.468	-0.193	-1.301	-0.135	-0.09	-0.061	0.161	-0.106	-0.398	-0.249	0.533
GS1645	0.694	-1.147	-0.778	-0.37	0.245	0.207	-0.496	0.556	-1.301	0.113	-1.301	-0.273	0.188	0.391	-0.284	0.06	0.255	0.135	-0.417	0.078	0.066	0.66	-0.187	0.972	0.331	-0.71	0.15	0.294	-1.301	0.004	-0.326	-0.52	-0.433	1.226	-1.301	-0.108	-0.889	-1.301	-0.195	-0.541	-1.301	0.014	0.114	-0.22	-0.03	0.594	-0.079	-1.301	-1.301
GS3418	0.451	0.257	0.462	-0.026	0.214	0.086	0.18	0.166	0.197	0.132	-0.237	-0.147	-0.013	0.038	0.033	0.118	-0.165	0.203	0.251	0.023	-0.053	0.023	0.194	0.407	0.132	0.262	-0.283	-0.158	0.021	0.273	1.002	0.123	0.106	-0.009	0.364	-1.301	0.47	0.625	0.515	0.209	-1.301	0.175	0.011	-0.056	-0.113	0.148	0.286	0.008	0.339
GS672	0.154	0.212	0.229	0.555	0.338	0.111	0.317	-0.135	0.213	-0.081	0.15	0.146	-0.211	0.152	-0.229	-0.249	-0.102	0.22	0.151	0.217	0.132	0.146	0.148	-0.016	0.05	0.162	0.133	0.185	0.087	-0.156	-0.005	0.149	-0.079	-0.28	0.339	-0.284	0.128	0.17	0.052	0.446	-0.796	0.249	0.184	-0.234	-0.034	0.326	0.344	0.407	0.048
GS3926	-0.102	-0.103	0.082	0.063	-0.631	-0.15	-0.143	-1.301	-0.577	-0.084	-0.047	-0.151	-0.092	-0.311	-0.262	-0.279	-0.206	-0.117	0.096	-0.146	0.037	0.007	-0.049	0.06	0.058	-0.069	-0.062	0.086	0.216	0.136	-1.301	-0.187	-0.13	-0.196	0.0385877	-0.496583	-0.189206	-0.234529	-0.197149	-0.05	-1.301	-0.201	-0.453	-0.02	-0.062	0.107	0.163	-0.301	-0.317
GS7670	0.374	0.019	0.629	0.093	-1.301	0.021	0.281	0.166	-0.878	-0.306	0.252	0.691	0.339	0.452	0.448	0.196	-0.41	0.222	-1.301	-1.114	-0.791	-0.165	-0.991	0.498	-0.032	-1.069	-0.039	-0.001	0.017	-0.035	-0.97	-0.407	-0.083	-0.318	0.047	-1.301	-0.371	0.57	0.195	0.503	-1.301	0.027	-0.238	0.309	0.126	0.072	0.304	0.987	-0.187
GS9785	-1.301	0.122	-1.301	-0.401	0.627	0.695	0.258	0.669	0.201	0.164	0.04	-0.295	-0.303	-1.301	0.116	0.245	0.06	0.288	-1.301	0.397	-0.22	-0.952	-0.298	-1.301	-0.189	0.472	0.147	-0.098	0.031	-1.301	-0.123	0.696	-0.477	-0.033	0.278	0.114	0.258	-1.301	-0.035	0.159	-1.301	-1.301	0.244	-0.428	-0.119	-0.5	-0.746	-0.292	0.372
GS4839	0.127	0.413	-0.19	0.456	0.465	-1.301	0.369	0.873	0.366	-0.089	0.094	0.645	-0.085	0.337	0.263	-0.324	0.157	-1.301	0.455	0.401	0.101	0.044	0.303	-0.153	-0.336	-0.71	-0.078	0.206	-0.074	-0.374	0.09	0.207	-0.096	0.574	0.426	0.936	0.527	0.637	-0.304	-0.227	-1	-0.586	-0.447	0.303	-0.111	-0.054	0.292	0.071	0.514
GS3980	-0.618	-0.101	0.266	0.411	0.199	0	0.542	0.743	-0.1	-0.131	0.369	-0.123	-0.425	-0.219	-0.262	-0.518	-0.02	0.517	0.336	-0.468	-0.047	-0.372	0.478	0.046	-0.048	0.135	0.013	-0.024	-0.286	-0.077	-0.365	-0.246	0.038	-0.439	0.536	0.955	0.512	0.653	0.524	0.461	-0.066	-0.316	0.149	0.022	-0.039	-0.398	0.645	0.201	0.744
GS4986	0.219	0.592	0.66	-1.301	0.307	0.353	0.134	0.054	0.423	0.144	0.23	-0.043	0.166	0.125	0.132	0.692	0.25	0.334	0.258	0.434	0.131	0.133	-1.023	0.503	0.209	0.116	0.169	-0.545	0.073	0.045	1.01	0.146	0.256	0.293	-1.301	0.358	0.312	0.563	0.538	-0.397	-1.301	0.109	0.444	0.521	0.008	0.125	-0.699	0.227	-1.301
GS12867	0.411	0.286	-1.301	0.033	-1.301	0.729	0.144	-1.301	-1.301	-1.195	-1.301	0.138	-0.587	-1.277	0.048	0.14	-0.384	0.259	0.24	-0.561	-0.981	-0.733	-1.301	-0.653	0.018	0.4	0.015	0.344	0.624	0.17	-0.732	-1.301	0.035	0.096	-1.301	-1.301	-1.301	-1.301	0.506	0.065	-0.398	-0.036	0.087	0.298	-0.425	-0.036	0.124	-1.301	-1.301
GS2905	0.333	-0.136	-0.187	0.107	0.05	0.12	-0.052	0.028	0.275	0.184	0.183	0	-0.035	-0.126	-0.066	-0.126	-0.353	-0.216	-0.253	-0.114	-0.361	-0.068	-0.18	-0.089	0.077	-0.28	-0.066	-0.041	-0.014	0.197	1.149	-0.267	-0.237	-0.458	-0.497	0.057	-0.07	0.802	0.418	0.129	-1.301	-0.174	0.122	0.159	-0.071	-0.059	-0.454	-0.207	-0.228
GS15006	-1.301	-0.665	-0.233	-0.546	-1.301	-1.301	0.091	-1.301	0.092	-0.257	0.326	0.312	0.025	0.207	0.166	-0.652	-0.509	0.15	0.236	0.664	0.109	-0.12	0.07	-1.301	-0.405	0.176	-0.34	-0.005	0.098	-0.454	1.184	0.114	0.09	-0.22	0.345	0.929	0.342	-1.301	-1.301	-0.32	-1.301	0.058	-1.041	-0.018	-0.044	-0.284	0.439	-0.511	-1.301
GS262	-0.138	0.35	0.322	0.524	0.235	0.203	0.432	0.329	0.025	0.171	0.268	-0.043	-0.112	-0.004	-0.375	-0.38	0.06	-0.042	-0.051	-0.005	0.012	-0.013	0.026	-0.051	-0.137	0.389	-0.142	0.078	0.034	-0.155	0.067	0.057	-0.203	-0.095	-0.043	-0.42	-0.133	0.059	-0.1	0.217	-0.398	0.145	0.045	-0.26	-0.062	0.115	-0.028	0.221	0.036
GS1054	-0.048	-0.016	0.067	-0.227	0.15	0.259	0.164	-0.176	0.065	0.005	-0.108	-0.62	-0.036	-0.356	0.089	-0.025	0.105	-0.108	-0.41	-0.035	-0.117	-0.051	-0.116	-0.089	-0.081	0	0.034	-0.006	0.138	0.071	0.165	-0.028	0.1	-0.016	0.387	-1.301	0.514	0.681	0.52	-0.038	-1.301	0.003	-0.225	-0.147	0.013	-0.023	-0.075	-0.257	-0.197
GS14876	0.815	-1.071	-0.427	-1.301	0.375	-0.872	-0.723	-1.301	-0.471	-0.651	-0.071	0.18	-0.926	-1.126	-1.301	-0.252	-0.482	0.647	0.622	0.775	-0.4	-0.573	0.393	1.28	0.019	0.93	0.172	-1.069	0.35	-0.216	0.401	-1.219	-1.301	-0.74	-0.16	0.322	-0.578	-1.301	1.153	0.412	1.008	-0.67	-0.99	-0.494	-0.055	-0.663	0.788	-0.34	-0.465
GS392	0.31	-1.301	0.221	0.411	-0.461	-0.045	-1.301	-1.301	-1.301	-0.382	-1.12	-0.875	-0.94	-1.126	-0.692	-1.301	-1.156	0.463	0.481	0.441	0.017	0	0.312	-0.431	0.088	0.187	0.092	-0.154	0.167	-0.595	-0.79	-1.301	-0.91	-0.86	0.344	0.911	0.436	-1.301	0.461	-1.301	-0.921	-1.301	0.008	-1	0.133	-0.395	0.774	-0.932	-0.722
GS720	0.051	-0.144	-0.334	0.141	0.035	-0.233	0.164	-0.273	-0.209	-0.237	-0.405	-0.189	-0.128	-0.113	-0.435	-0.625	-0.265	0.187	0.196	0.391	0.009	0.059	-0.089	-0.255	0.03	-0.069	0.068	0.223	-0.076	-0.456	-0.252	0.007	-0.298	-0.173	0.409	0.928	0.455	0.652	0.491	0.192	-1.301	-0.059	-0.108	-0.453	-0.076	0.332	0.23	-0.066	-0.351
GS1949	-0.241	0.222	0.259	-0.128	0.175	0.217	-0.052	-1.301	-0.16	0.23	-0.528	-0.056	0.165	-0.335	0.22	0.339	-0.105	-0.014	0.286	-0.196	-0.007	0.007	0.114	-0.033	0.103	-0.28	-0.176	0.005	0.13	0.146	-1.301	-0.029	0.14	0.251	-0.113	-0.027	0.084	-0.143	0.227	0.532	-1.301	0.086	-0.277	-0.268	-0.026	0.169	0.29	0.321	0.234
GS209	-0.076	0.152	-0.203	0.344	0.254	0.135	0.41	0.255	0.141	-0.119	-0.292	0.144	0	0.026	0.152	-0.295	0.211	-0.287	-0.754	-0.918	-0.044	-0.245	-0.262	-0.732	0.319	0.147	0.154	0.094	0.017	-0.103	0.136	0.139	0.036	0.723	0.431	-1.301	0.432	0.631	0.525	-0.459	-1.301	0.238	0.04	-0.019	0.289	0.081	-0.031	0.054	-0.128
GS3136	-0.145	0.017	0.305	0.553	0.615	-0.136	-0.359	-0.062	-0.719	0.264	0.446	-0.006	0.105	0.035	0.293	0.084	-0.114	-0.169	0.232	0.562	-0.005	0.021	0.217	0.382	0.07	0.687	0.008	-0.104	-0.036	-0.15	0.177	0.029	0.232	-0.193	0.435	0.947	0.519	0.636	0.484	0.037	-0.009	0.065	-0.045	0.038	-0.099	-0.174	0.231	0.318	0.401
GS2783	0.77	-0.319	0.532	0.187	0.533	0.711	0.502	-0.176	0.102	0.007	-0.132	-0.198	-0.379	-0.437	0.063	0.326	0.074	0.12	0.303	0.363	0.006	0.116	0.063	1.064	-0.177	0.504	-0.141	0.1	0.038	0.013	0.093	0.08	-0.144	-0.424	-0.231	-0.699	0.199	-0.369	-0.235	0.197	-0.699	0.176	0.118	0.36	-0.09	-0.107	0.646	0.015	0.116
GS13682	-0.164	0.03	-1.301	-0.503	-0.095	-0.467	0.295	0.054	-0.125	0.388	-0.316	-0.273	-0.31	-0.733	-0.616	0.101	0.033	0.339	0.342	0.69	0.078	0.026	0.128	0.25	0.029	0.124	-0.187	-0.3	-0.033	-0.021	1.301	-0.062	-0.206	-0.02	0.077	-1.301	0.688	0.774	0.238	-0.214	-1.301	-0.456	0.188	-0.065	0.225	0.018	-0.355	-1.301	-0.757
GS228	-0.323	-0.011	0.153	-0.73	0.235	0.482	0.172	0.166	0.32	0.412	0.173	0.236	-0.428	0.102	-0.105	-0.227	0.104	-0.139	-0.109	-0.379	0.058	0.218	-0.148	0.06	-0.161	0.055	0.093	-0.041	0.053	-0.087	-0.069	-0.016	0.322	0.072	0.131	-0.027	0.154	-0.079	-0.003	0.267	-1.301	0.29	0.112	0.081	0.142	0.348	0.053	0.575	0.508
GS311	-0.045	-0.18	0.017	0.017	0.465	0.392	0.049	-0.477	-0.276	0.12	0.314	0.148	-0.017	0.028	0.229	0.02	0.073	-0.315	-0.105	-0.035	-0.184	-0.086	0.1	0.125	-0.328	-0.121	-0.64	-0.413	0.179	-0.023	-1.301	0.156	-0.096	0.051	0.405	0.615	0.16	0.164	0.079	0.205	-1.301	0.217	0.13	0.086	-0.034	0.308	-0.104	0.574	0.833
GS337	0.648	-0.133	-0.136	0.069	0.596	0.05	0.381	0.616	0.466	0.636	-0.153	-0.083	0.043	0.297	-0.035	-0.316	0.232	-0.044	-0.271	0.333	-0.151	-0.009	-0.033	-0.653	0.113	0.627	0.159	0.062	0.176	-0.285	0.414	-0.036	-0.032	-0.073	0.484	-1.301	-0.126	0.256	0.193	-0.119	-0.398	0.148	0.037	0.249	0.054	0.04	0.224	0.133	-0.12
GS3198	-1.301	-0.347	-0.227	-1.134	0.453	0.176	0.37	0.103	0.508	-0.355	-0.097	0.239	0.245	-0.091	0.224	-0.102	-0.033	-0.24	0.165	-0.346	0.138	0.518	0.49	0.569	-0.445	-0.081	-0.985	-0.334	0.156	-0.155	0.371	-0.483	-0.01	0.391	0.402	0.918	0.734	0.523	0.477	0.018	-0.119	-0.083	0.217	-0.564	-0.255	-0.539	0.146	0.181	0.596
GS1459	-0.446	-0.693	-0.334	-0.293	-0.305	-0.768	-0.184	-0.398	-0.092	-0.641	0.2	-0.495	0.297	-0.131	0.147	-0.333	-0.506	-0.057	0.499	0.532	-0.888	-0.155	-0.095	0.276	0.068	-0.011	0.149	0.267	-0.029	-0.469	0.231	0.111	0.495	-0.549	0.445	-1.301	-0.685	0.387	-0.167	0.668	-1.301	-0.68	-0.079	-0.391	0.475	-0.336	-0.342	-1.301	-1.301
GS15441	0.301	-0.687	0.349	0.463	-1.301	0.764	-0.289	-1.301	-1.301	0.373	-0.149	-1.301	0.062	-0.018	0.008	0.039	-0.046	-0.22	0.413	-1.301	0.121	0.452	-0.212	0.301	-0.058	-1.215	0.123	-0.021	0.068	-0.004	-1.301	-0.032	-1.301	0.08	-1.301	-1.301	0.422	0.443	0.479	-0.133	-1.301	0.078	0.01	-0.32	-0.083	0.718	0.541	-1.301	-0.141
GS7535	0.465	-1.085	-1.301	-0.429	0.43	-0.206	0.382	0.773	0.031	0.448	-0.242	-0.212	0.293	-0.335	0.188	0.338	0.204	-0.667	-0.105	0.274	-0.551	-0.203	-1.023	0.347	-0.917	0.162	-0.15	-0.343	0.371	-0.367	0.671	-0.331	-0.265	0.545	0.392	-1.301	0.434	-0.156	0.15	0.433	-0.377	0.517	-0.156	0.56	-0.276	-0.139	-1.161	-0.178	0.19
GS12672	-1.301	-0.594	0.568	0.815	-1.301	0.288	0.385	-1.301	-1.301	-0.073	0.275	-0.62	0.146	-0.427	-0.288	0.276	-0.471	-0.571	0.131	0.673	0.286	-1.301	-1.301	-0.732	-0.004	0.873	0.24	0.51	-0.188	0.136	1.249	-0.784	-0.538	1.153	1.301	-1.301	0.965	-1.301	-1.301	0.047	-1.301	0.559	0.121	0.528	0.579	0.456	-1.301	-1.301	0.19
GS1079	0.111	0.26	-0.163	0.69	0.078	-0.136	0.542	0.505	0.435	-0.084	0.247	0.036	0.032	-0.03	0.319	0.351	0.22	-0.13	0.294	0.648	-0.165	0.161	0.368	0.897	0.075	0.687	0.03	0.084	0.111	0.179	0.322	0.151	0.283	0.643	0.446	-0.319	-0.547	0.111	-0.257	0.487	0.48	0.248	-0.259	0.227	-0.192	0.106	0.53	-0.034	0.609
GS2237	-0.063	-0.146	-0.599	-0.002	-0.348	-0.143	0.129	-1.301	-0.062	-0.206	-0.232	-0.083	-0.218	-0.126	-0.351	-0.39	-0.2	0.069	0.001	0.062	0.037	0.049	0.108	0.087	-0.014	0	-0.093	0.061	0.057	-0.015	-1.301	-0.044	-0.337	-0.318	0.352	-1.301	0.421	0.629	0.469	0.184	-1.301	-0.086	-0.193	-0.305	-0.174	0.296	0.366	0.176	-1.301
GS3336	-0.597	-0.214	-0.105	-0.818	-1.301	-1.011	-0.17	1.103	-1.301	-0.157	-1.301	-1.301	-0.185	-0.608	-0.056	0.267	0.017	0.241	0.03	-1.056	-0.078	0.333	-0.404	-1.301	-0.051	0.866	-0.278	-0.318	-0.632	0.09	0.067	-0.192	-0.189	0.038	0.34	0	-1.301	-1.301	-1.301	-1.301	-1.301	-0.447	-0.197	0.125	0.443	0.185	-1.161	0.14	-1.301
GS6780	0.321	-0.404	-1.301	-0.912	-0.33	0.317	-0.586	-0.097	0.361	0.511	-0.582	0.025	-0.224	-0.838	-0.533	-0.117	0.252	0.012	0.214	0.231	-0.082	-0.481	0.392	0.171	0.004	-0.251	0.204	-0.187	-0.117	-0.106	0.039	-0.323	-0.472	-0.118	0.19	-1.301	0.765	-0.125	-0.006	0.703	-1.301	-0.47	-0.714	-0.673	-0.052	0.101	-0.362	-1.301	-1.301
GS1317	0.309	-0.763	-0.013	0.166	0.289	0.785	-0.313	-0.176	-0.241	-0.029	0.043	-0.066	0.625	0.358	-0.727	0.278	-0.161	-1.228	-0.737	-1.301	-1.301	0.381	0.275	0.1	0.225	0.095	-0.535	0.069	-0.396	0.123	-0.323	0.118	0.242	-0.439	0.191	-1.301	0.082	-1.301	0.269	0.067	-0.745	0.157	0.615	-0.312	-0.122	-0.284	-1.301	0.193	0.464
GS14186	-0.045	0.735	-0.11	-1.301	-0.367	-0.422	-0.945	0.477	-0.753	-0.423	-0.763	0.449	0.341	0.385	0.278	0.357	-0.0001992	-1.123	0.164	0.058	0.032	0.029	-1.234	-1.301	-0.159	-0.914	-0.418	-0.008	-1.301	-0.052	1.235	0.225	0.253	-0.959	-1.301	-1.301	1.238	-1.301	1.271	-1.301	-1.301	0.519	0.132	0.1	-0.0567769	0.01	-1.301	-0.508174	-0.641204
GS8637	0.204	0.084	0.938	0.261	-1.301	0.664	0.468	0.392	0.043	-0.188	0.313	0.047	0.116	0.288	0.083	0.107	-0.011	0.403	0.183	0.258	-0.529	-0.159	-0.674	0.395	0.503	-1.301	0.173	0.073	-0.269	-0.016	1.301	0.369	-1.079	-0.161	-1.301	-1.301	-0.165	-1.301	0.543	-0.245	-1.301	-0.273	0.092	0.371	-0.045	0.028	0.403	-1.301	-0.991
GS1420	0.626	0.023	0.077	-0.987	0.299	-0.395	-0.435	0.355	-0.006	0.337	0.032	0.35	-0.111	0.375	-0.232	0.17	-0.19	0.248	0.234	-0.544	0.051	-0.13	0.081	0.809	0.188	-0.215	-0.265	0.027	0.144	-0.075	0.183	-0.293	-0.298	-0.095	-0.073	-0.699	-0.304	-0.414	-0.23	0.146	-0.523	0.125	-0.207	0.13	-0.49	-0.431	0.079	-0.304	-0.137
GS2893	0.534	-0.202	-0.143	0.123	0.455	0.381	0.478	0.948	0.278	-0.27	-0.082	0.321	0.182	-0.417	0.357	0.137	-0.073	0.128	0.231	0.162	0.413	0.113	0.508	0.672	-0.238	0.116	-0.246	-0.292	0.226	-0.405	0.049	-0.246	0.135	0.028	-0.015	-0.921	0.282	0.379	-0.496	0.023	-0.699	-0.105	0.039	0.097	-0.223	-0.395	0.587	0.058	0.221
GS3390	0.104	-0.567	0.176	-0.142	0.583	-0.28	0.2	0.514	-0.108	-0.024	-0.454	-0.268	0.062	-0.347	0.319	0.006	-0.093	0.485	-0.181	-0.428	-0.163	0.217	-0.093	0.171	-0.146	-0.516	-0.188	-0.558	0.178	-0.111	0.295	-0.576	0.283	-0.058	0.376	-1.301	0.436	-1.301	0.494	-0.147	-1.301	-0.586	-0.319	0.682	-0.215	-0.539	-0.362	-0.254	-0.182
GS190	-0.003	0.687	-0.138	0.144	0.531	0.01	0.527	-0.03	0.167	0.062	0.129	0.156	-0.106	0.037	-0.148	-0.4	-0.112	0.121	0.004	0.466	0.044	0.091	0.253	-0.227	-0.144	0.271	-0.247	0.009	0.075	-0.115	1.056	0.029	-0.067	-0.039	0.323	0	0.434	0.647	0.48	0.286	-1.301	0.513	0.047	-0.431	-0.142	0.286	0.443	0.369	0.111
GS13671	-0.099	0.902	0.143	0.388	0.34	0.064	0.442	-0.176	-0.385	0.454	-0.227	-0.176	-0.304	-0.12	0.02	0.275	0.262	0.966	0.457	0.43	0.497	0.5	0.386	0.641	0.307	0.351	0.392	0.297	0.416	0.273	-1.237	0.089	-0.109	0.655	-0.145	-0.854	0.388	-0.119	-0.536	0.411	-1.301	-0.565	-0.482	-0.365	0.41	-0.414	0.337	-0.611	-0.298
GS1819	-0.431	-0.347	0.12	0.416	0.527	-0.242	0.519	0.54	0.221	0.018	-0.071	-0.513	0.078	0.111	0.026	0.134	0.093	0	0.084	0.408	0.069	-0.086	0.22	0.074	0.007	-0.069	-0.118	-0.024	0.221	0.058	-0.226	0.245	0.275	-0.163	0.51	-0.131	0.154	-0.464	0.384	0.734	0.072	0.45	-0.017	-0.312	0.094	0.15	0.198	0.134	-1.292
GS15208	0.653	-0.549	-1.301	0.494	0.868	0.005	-0.762	0.738	0.795	0.023	0.484	0.408	-0.397	0.062	-0.903	-0.39	0.034	0.493	0.366	0.348	0.119	-0.443	-0.289	-0.201	-0.127	-0.37	-0.287	-0.028	0.154	-0.547	0.904	-0.299	0.164	0.021	0.161	-1.301	-0.792	0.082	-1.301	0.422	-1.301	-0.371	-1.301	-0.294	-0.267	0.125	0.247	0.25	0.181
GS7539	-0.045	-0.643	0.149	-0.967	0.34	-0.482	-0.404	0.146	-0.656	-0.021	0.171	-0.262	-0.298	0.335	0.363	0.314	-0.212	-0.005	0.34	0.148	-0.356	0.392	0.329	-0.176	-0.007	0.154	0.359	-0.174	0.048	0.096	0.62	-0.171	-0.002	0.083	0.185	0.225	-0.063	-0.66	0.171	0.207	-0.42	-0.331	-0.338	-0.19	-0.257	0.039	-0.031	0.369	0.654
GS2252	-1.301	-1.301	-0.768	-1.301	-1.301	-1.301	-1.301	-1.301	-0.833	-1.301	-0.931	-1.273	-1.301	-1.06265	-0.89	-1.301	-0.792	-0.908	-1.301	-1.301	-0.636	-1.203	-1.095	-1.301	-1.301	-1.301	-1.301	-1.301	-1.301	-1.301	-1.301	-1.301	-1.301	-1.301	-1.301	-1.301	-1.301	-1.301	-0.116	-1.301	-1.301	-1.199	0.529	-0.83	-1.099	-1.301	-1.12	-0.21	-1.301
GS1673	0.384	0.33	-1.301	0.682	0.231	-0.063	0.507	0.753	-0.753	0.304	-0.86	-0.452	-0.247	-0.909	-0.132	-0.681	0.126	0.351	0.663	-0.181	0.016	0.256	0.259	0.528	0.153	0.623	0.207	0.362	0.173	0.192	-0.313	-0.384	-0.384	0.0923542	0.279	0.072	-0.277	-1.301	-0.154	0.1	-0.237	-0.16	-1.124	-0.161	0.186	0.197	0.489	-0.04	-0.003
GS4727	-0.06	-1.301	-0.397617	-0.469151	0.517	0.65	-0.177	0.404	0.131	0.151	0.224	0.241	-0.092	-0.47	-0.304	-0.238	-0.094	-0.252	0.287	-0.326	-0.841	-0.096	-0.074	0.477	-0.467	-0.534	-0.454	-0.545	0.055	0.029	0.079	-0.56	0.392	0.338	-0.127	-1.301	-0.173	-0.903	0.073	0.197	-1.301	-0.175	-0.276	-1.113	-0.217	-0.177	-0.298	1.277	0.054
GS10468	1.301	-0.95	0.695	0.51	-0.668	-1.301	-1.301	-1.301	-1.301	-0.55	-1.12	-0.972	-0.955	-0.825	-1.01	-1.023	-1.184	0.558	0.705	0.616	0.182	0.212	0.36	-1.301	0.026	0.346	0.216	0.103	0.382	-0.118	0.833	-1.295	-1.171	-1.012	-0.571	-1.301	-0.145	-0.806	-0.702	-1.301	-1.301	-0.898	-1.281	-0.933	0.197	-0.126	0.822	0.023	-0.438
GS1562	-1.301	0.125	-1.301	0.659	-1.301	0.378	0.403	1.301	-0.987	0.829	-1.301	-1.301	-0.55	-1.301	0.906	0.844	0.391	0.233	0.142	-0.783	-1.301	0.389	-1.301	-0.653	0.074	0.506	0.302	-1.005	-0.192	-0.137	-1.301	-1.301	-1.301	1.019	-1.301	-1.301	-1.301	-1.301	0.259	0.735	-1.301	-1.301	-0.665	0.752	0.512	0.266	0.877	0.799	-1.301
GS2782	-1.301	-0.049	-0.037	-0.539	-0.216	-0.346	0.071	-0.222	-0.288	-0.435	-0.421	-0.325	-0.375	0.031	-0.391	-0.395	-0.2	-0.265	0.237	-0.084	-0.114	-0.191	-0.099	-0.39	-0.019	-0.437	-0.202	-0.332	-0.125	0	-0.305	-0.305	-0.22	-0.153	-0.113	-0.469	-0.08	-0.197	-0.357	0.005	-1.301	-0.355	0.423	-0.271	-0.076	-0.166	-0.335	-0.158	-0.154
GS2759	0.821	0.196	-0.8	0.214	-0.357	0.151	-0.13	0.166	0.582	-0.15	-0.383	0.503	-0.453	-0.16	0.417	-0.356	-0.064	0.249	-0.099	0.647	0.237	-0.443	-0.341	-1.301	0.426	0.277	0.445	0.443	-0.393	0.1	0.093	0.387	0.274	-0.275	0.522	-1.301	0.524	0.692	-1.301	-0.533	-0.469	0.361	0.284	0.155	-0.565	-0.113	0.24	-0.35	0.263
GS376	-0.469	0	-1.301	-0.465	0.489	0.162	-0.08	0.616	0.679	-0.584	0.324	0.539	0.016	-0.365	-0.253	-1.301	0.325	-0.093	-0.05	-0.704	-0.551	0.267	-0.139	-0.13	-0.431	-0.482	-0.022	-0.141	-1.301	-0.086	1.173	0.288	0.181	0.096	0.122	0.425	0.181	-1.301	0.477	-1.301	-1.301	-0.464	-0.39	0.537	-0.055	0.102	-1.301	-1.301	-1.301
GS15119	1.257	-0.743	0.514	0.432	-0.184	-1.136	-1.153	-0.273	-0.401	-0.012	-0.67	-0.834	-0.792	-0.703	-0.375	-0.793	-0.167	0.568	0.521	0.34	0.117	0.065	0.301	-0.431	0.012	0.538	0.044	0.064	0.227	-0.169	0.77	-0.217	-1.301	-0.69	-0.173	-1.301	0.05	-1.301	-0.393	-0.825	-1.301	0.739	-0.622	-0.806	0.059	-0.126	0.695	0.172	-0.317
GS617	0.092	0.357	0.206	0.183	0.291	0.128	0.414	-0.097	0.224	0.018	0.074	0.059	-0.119	0.008	-0.336	-0.26	-0.188	0.005	-0.029	0.353	0.02	-0.043	0.187	-0.255	0.019	0.143	0.015	0.156	0.053	-0.303	-0.064	0.164	-0.22	-0.149	0.488	0.911	0.526	0.724	0.569	0.387	-0.237	0.159	0.007	-0.289	-0.032	0.337	0.048	0.233	-0.026
GS2828	1.301	-1.301	-1.301	-1.301	-1.301	-0.409	-1.226	0.255	-0.22	-1.301	-0.684	0.357	-1.301	0.599	0.005	-1.301	-0.1	-0.713	-1.301	-1.301	0.371	-1.301	-1.301	-1.301	-1.301	-1.301	-1.301	-1.301	-1.301	-1.301	-1.259	-0.861	-1.287	-0.652	-0.579	0.645	-1.301	-0.32	-1.301	-0.359	-1.301	1	-0.42	-1.301	-1.301	-1.301	-0.86	-1.301	-1.301
GS2882	-0.102	0.021	0.086	0.041	-0.305	-1.301	0.171	0	-0.301	-0.217	-0.108	-0.163	-0.008	0.069	-0.244	-0.076	-0.184	0.059	0.151	0.226	-0.031	-0.16	0.045	0.031	-0.142	0.031	-0.205	-0.054	0.183	-0.047	-0.048	0.006	0.086	-0.229	0.325	0.906	0.44	0.655	0.47	-0.112	-1.301	-0.354	0.138	-0.034	-0.149	-0.141	0.064	-0.102	-0.202
GS2763	0.477	-0.438	0.605	-1.301	-0.427	0.722	0.26	0.054	0.163	-0.044	-0.413	0.093	0.401	-0.788	0.386	-0.126	-0.113	-0.383	0.157	0.066	-0.166	0.304	0.215	-0.39	0.011	0.337	0.067	-0.081	-1.049	0.096	0.371	-0.004	0.312	0.198	-0.555	-1.301	0.077	-1.301	-1.035	-1.301	-1.301	-0.101	0.402	0.577	0.001	-0.097	-0.104	-0.336	-0.298
GS454	0.156	0.183	0.296	0.571	-0.021	0.091	0.323	0.301	0.136	-0.225	-0.097	-0.049	-0.172	-0.226	-0.247	-0.324	-0.038	0.025	-0.065	-0.153	-0.092	0.034	-0.019	0.016	0.12	0.187	-0.068	0.145	0.064	-0.336	-0.085	-0.045	-0.206	-0.179	0.075	-0.155	-0.149	0.035	0.068	0.157	-0.585	0.108	0.039	-0.163	-0.017	0.276	0.171	0.38	-0.03
GS1390	0.506	0.39	0.274	0.302	0.247	0.256	0.032	0.301	0.271	-0.144	0.099	0.234	-0.074	0.045	0.206	0.207	-0.038	0.306	0.037	0.432	0.011	0.018	0.106	0.087	0.132	0.026	0.119	0.094	0.064	0.202	1.151	-0.014	0.126	-0.069	0.147	-0.222	0.333	0.474	0.264	0.122	-1.301	0.303	0.106	0.096	0.066	-0.015	-0.207	0.116	0.101
GS3711	-0.054	-1.301	-1.301	0.338	-1.301	-0.872	-1.301	-1.301	0.054	-1.301	-1.301	-1.176	-1.301	0.275	0.031	0.293	-1.301	-1.301	-1.301	-1.301	0.115	0.15	-1.301	0.016	-1.301	0.45	-0.676	-0.237	-0.782	-1.301	-1.301	-1.301	-1.059	-1.301	0.195	-1.301	-1.301	-1.301	-1.301	0.228	-1.301	-1.301	0.423	-0.076	-1.301	-1.301	0.482	0.399	-1.301
GS2803	0.058	-0.846	0.484	-0.484	0.307	0.139	-0.527	0.166	-0.04	0.231	0.324	0.283	-0.587	-0.307	-0.262	0.126	0.028	-0.108	-0.135	-0.441	-0.468	-0.154	0.023	0.06	0.403	0.005	-0.36	0.262	-0.148	-0.181	-0.22	-0.17	-0.262	-0.26	0.021	-0.268	-0.118	-0.31	-0.128	-0.144	-0.469	0.152	0.308	0.24	0	-0.305	-0.227	-0.295	-0.465
GS2137	-1.301	0.421	-0.039	-0.539	0.221	0.425	-0.749	0.125	-0.301	0.016	-1.207	-0.452	-0.079	-0.499	-0.355	0.052	-0.64	0.116	0.315	-0.704	-0.1	-0.057	-0.27	0.472	-0.113	-0.482	-0.245	-0.372	-0.077	-0.084	0.872	-0.176	-0.758	0.204	-0.69	-1.301	-0.466	0.256	-1.246	0.402	0.519	0.557	-0.031	-0.613	-0.348	-0.018	-0.157	0.318	0.514
GS1834	-0.031	-0.855	-0.516	-0.276	0.098	0.415	-0.014	0.496	0.127	0.316	0.267	-0.072	-0.066	-0.229	-0.134	-0.32	0.002	0.615	0.106	-0.127	-0.058	-0.183	0.139	0.137	0.164	-0.027	-0.124	-0.464	0.039	-0.025	0.792	0.175	0.216	-0.179	-0.094	-1.301	0.432	0.372	-0.263	0.165	-1.301	-0.445	0.14	0.202	-0.008	-0.031	-0.212	0.055	0.096
GS5511	0.083	-0.052	0.228	0.175	0.332	0.005	0.39	0.38	0.076	0.299	-0.079	-0.012	0.063	0.216	0.195	-0.028	-0.011	-0.855	0.23	-0.056	-0.262	0.147	0.163	-1.301	-0.226	0.304	0.066	0.062	0.021	0.041	0.065	0.175	0.212	-0.169	-0.622	0.033	-0.097	-0.119	0.101	0.475	-1.301	-0.038	-0.197	-0.061	0.035	0.162	0.608	0.175	0.204
GS15651	0.433	0.033	-0.391	-0.517	-1.301	-0.552	-0.988	0.028	-0.577	-0.107	0.346	0.166	-0.009	-1.301	-0.718	-0.013	0.371	0.23	0.183	0.145	0.158	0.252	-0.327	-0.431	-0.067	-0.835	0.059	-0.22	-0.158	-0.448	1.192	-0.051	-1.301	-0.947	-1.301	-1.301	0.439	0.818	0.469	-1.301	-1.301	-0.12	0.312	0.138	0.034	0.181	0.425	-0.397	-1.301
GS1332	-0.641	0.211	-1.301	-0.111	-1.301	0.162	0.266	0.103	0.172	-0.952	0.108	-0.29	-0.299	-0.976	0.053	-0.634	0.063	-0.554	0.064	0.264	-0.201	-0.211	-0.122	0.332	-0.091	0.53	0.126	0.204	-0.235	-0.601	0.174	-0.397	-1.301	-0.64	-1.301	-1.301	-1.301	-1.301	-1.301	-0.666	-1.301	-0.129	-0.109	-0.129	0.223	-0.051	0.356	0.319	-0.026
GS15403	-0.176	-0.195	0.481	0.394	-1.301	-1.301	0.095	-1.301	-1.301	-1.301	-1.301	-1.301	0.013	-1.301	-1.301	-0.238	0.064	0.356	0.54	0.723	0.073	-0.259	0.397	0.56	-0.059	-0.571	-0.107	-0.002	0.285	0.309	-0.145	0.36	0.397	-0.901	-1.301	0.009	-0.241	-0.451	-0.371	0.313	-1.301	-0.019	-0.935	-0.426	-0.086	0.023	-0.012	0.005	0.477
GS15225	-0.21	0.385	0.802	0.819	-0.191	-1.301	-1.301	-1.301	-1.301	-1.195	0.468	-0.222	0.118	0.282	0.16	0.349	-1.246	-0.007	-1.063	-0.167	-0.162	-0.123	-0.218	0.074	0.2	-0.683	0.888	0.657	0.012	0.154	-0.904	-0.6	-0.397	-0.424	-0.504	-1.301	-1.301	-0.014	-0.158	-1.301	-1.301	-0.016	0.05	0.837	-0.055	-0.413	0	-1.301	-1.301
GS2181	-0.403	0.369	0.553	0.607	-0.066	-0.075	0.226	0.239	0.006	-0.393	-0.025	-0.147	-0.051	-0.084	-0.183	-0.303	-0.175	0.178	0.187	0.062	-0.199	-0.08	0.215	-0.285	0.036	0.086	-0.162	0.031	0.142	0.103	-0.128	-0.105	-0.38	-0.161	-0.282	-1.301	-0.1	0.035	-0.558	0.256	-1.301	-0.658	-0.369	-0.193	0.016	-0.111	0.535	0.214	0.349
GS14870	-0.691	-0.087	0.407	-1.301	0.094	0.173	0.488	1.156	-0.686	-1.098	0.161	-0.009	0.182	0.207	-0.395	-0.028	0.524	0.179	-0.73	0.274	0.079	-0.189	-0.438	-0.477	-0.473	0.116	0.31	0.127	-0.092	0.099	-0.441	0.466	0.391	0.42	-0.379	0.468	0.527	0.735	0.475	0.256	-0.357	0.199	0.075	0.161	0.261	-0.008	0.222	0.299	0.586
GS3295	-1.168	-1.24	-1.301	-0.517	-1.301	-0.552	-0.428	-0.222	-0.531	-0.11	-0.161	-0.101	-0.191	-0.894	-0.701	-1.301	-0.547	-0.252	0.26	-0.704	-0.083	0.171	0.287	-0.07	-0.203	-0.571	-0.532	-0.657	-0.742	-0.311	1.301	-0.572	-0.308	-0.47	-0.02	-1.301	0.415	-0.292	-0.409	-0.825	-1.301	-1.301	-1.301	-1.301	-0.573	-1.301	-1.301	-1.301	-1.301
GS1931	0.749	0.467	-0.442	0.037	0.33	-0.101	-0.504	0	0.122	0.388	0.224	0.605	-0.259	-0.571	0.289	0.417	0.259	-0.372	0.092	-0.88	-0.64	0.334	-0.139	0.586	0.098	0.786	-0.308	0.099	0.243	0.279	1.301	-0.062	0.283	0.465	1.22	0.747	0.806	0.773	0.976	0.623	0.86	0.352	-0.299	0.045	0.209	-0.084	0.474	-0.222	-0.524
GS4202	-0.057	0.635	0.681	0.725	-1.301	0.598	0.438	0.496	-0.069	-0.184	0.326	0.103	-0.07	0.4	0.257	0.22	-0.058	0.254	0.173	0.453	0.079	0.028	0.353	-0.07	0.169	0.18	0.032	0.288	0.335	0.147	0.086	-0.034	-0.22	-0.512	0.452	0.972	0.514	0.76	0.457	0.372	0.188	-0.219	-0.023	-0.059	0.073	0.124	0.667	0.292	0.633
GS1678	-1.301	-1.284	-0.456	-0.686	-0.289	-0.027	-1.301	-0.176	0.197	-0.233	0.557	0.255	-0.674	-0.407	-0.709	-0.467	-0.747	-0.412	-1.135	-0.813	-0.747	-0.847	-0.498	-0.227	-1.301	-0.613	-0.827	-1.08	-1.301	-1.097	0.889	-1.073	-0.181	0.47	-0.826	-1.301	-0.427	-1.301	-0.593	-0.353	-1.301	-0.937	-0.023	-0.806	-0.883	-1.301	-1.301	-0.477	0.022
GS3628	0.003	-1.301	-1.301	-1.301	-1.301	0.378	-1.037	0	-0.686	-1.301	-1.301	-0.072	-1.301	0.686	-0.371	-1.301	-0.294	-0.713	-1.301	-1.301	0.283	-1.301	-1.301	-0.586	-1.301	-0.198	-1.301	-1.301	-1.301	-1.301	-1.301	-1.301	-1.003	-0.912	-1.301	0.009	-1.301	-1.301	-1.301	-1.301	-1.301	-1.301	-0.13	-1.301	-1.211	-1.301	-1.301	-1.301	-1.301
GS12411	0.401	0.21	-1.301	-0.365	-0.473	0.026	0.348	0.286	-0.656	0.097	0.5	0.705	0.152	0.365	0.673	0.234	0.342	0.233	-0.453	-0.783	-0.504	-0.285	-0.757	-0.653	-0.091	0.648	0.051	-0.209	0.284	0.099	0.868	-0.138	0.407	-0.22	-1.301	-1.301	0.329	1.301	1.091	1.164	-1.301	0.01	-0.005	0.456	0.034	0.617	-0.985	0.178	0.596
GS4931	0.337	-0.156	-0.101	0.264	0.658	-1.215	-1.301	-0.273	-0.49	-0.034	0.479	0.189	-0.196	-0.378	0.048	0.311	0.113	0.502	0.345	0.127	0.13	-0.425	0.07	-0.586	-0.104	0.681	-0.031	-0.22	-0.117	-0.099	0.721	0.055	0.04	-0.147	-0.712	-1.301	-1.301	0.278	-0.149	0.166	-1.301	0.068	-0.285	0.174	0.067	-0.5	-1.301	-0.193	-0.605
GS7180	-0.227	-0.302	-0.261	-0.072	-1.301	-1.069	0.18	-0.176	-0.108	-1.301	0.048	0.093	-0.227	0.156	0.102	-0.733	-0.32	-0.545	0.141	0.542	-0.696	0.108	0.228	0.542	0.2	-0.063	0.062	0.324	0.34	-0.25	-0.029	-0.087	-0.023	-0.183	-0.241403	-0.569774	-0.40009	-0.295176	-0.375165	-0.632	-1.301	-1.301	-0.185	-0.372	-0.392	0.12	0.286	0.507	0.492
GS10437	0.055	0.174	-0.033	-0.238	-0.883	-1.301	0.35	-1.301	-0.264	0.372	-0.643	-0.313	0.2	0.237	0.126	-0.102	-1.142	0.271	0.242	0.608	-0.011	0.25	-0.37	0.724	0.314	-0.635	0.412	-0.017	0.41	0.193	-0.687	-0.079	0.073	0.427	0.412	-1.301	0.631	0.194	0.504	-0.776	-1.301	0.027	-0.447	0.226	0.078	0.588	0.091	-0.393	-0.618
GS2419	-0.099	0.257	-0.308	-0.554	0.274	-0.121	0.177	0.467	-0.04	0.05	0.187	-0.237	-0.115	-0.397	-0.226	-0.283	-0.126	-0.252	-0.065	-0.336	-0.446	0.095	-0.344	-0.653	0.054	-0.063	0.035	0.081	-0.393	-0.165	0.975	-0.336	-0.065	0.2	0.303	-0.066	0.433	0.495	0.236	-0.288	-1.301	0.378	0.003	0.045	-0.017	0.213	0.115	0.212	0.249
GS2242	-1.005	0.271	0.745	0.354	-0.357	-0.395	0.382	-0.222	0.602	0.236	-0.538	-0.504	-0.027	0.142	-0.322	-0.625	0.309	0.142	0.224	0.299	-0.068	-0.018	-0.245	0.702	-0.052	0.783	-0.02	0.085	-0.039	0.385	0.069	0.109	0.068	-0.339	-0.428	-1.301	-1.301	-0.107	-1.301	-0.482	-1.301	-0.34	-0.579	-0.009	0.173	0.057	0.126	-0.76	0.534
GS6382	-0.334	-0.791	0.441	-0.167	-0.322	0.465	-0.254	0.255	0.205	0.21	0.489	0.429	-0.022	-0.448	-0.129	-0.115	0.222	0.116	0.366	0.348	-0.231	-0.242	-0.314	-0.109	-0.063	0.268	-0.049	-0.091	-0.253	-0.247	0.089	-0.216	0.16	0.528	-0.579	-0.119	-0.231	-0.096	0.165	0.085	-0.377	-0.775	-0.191	-0.258	-0.005	-0.116	0	-0.162	0.396
GS2972	0.301	0.654	0.175	0.565	-0.751	0.552	0.166	-0.331	-0.179	-0.184	0.131	-0.337	-0.178	0.189	-0.107	0.074	-0.178	0.263	0.312	0.687	0.071	0.041	-0.187	0.301	0.326	0.183	0.673	0.617	-0.164	0.325	0.29	-0.123	-0.075	-0.02	0.362	-1.301	0.462	0.67	0.514	-0.423	-1.301	-0.413	0.131	0.117	0.002	0.093	0.243	-0.468	0.089
GS15722	0.2	0.477	-0.126	-1.301	0.508	0.232	0.513	-0.273	-0.054	0.11	0.099	0.176	-0.069	0.072	-0.143	-0.295	-0.074	0.116	0.001	0.466	0.06	0.1	0.233	0	-0.116	0.077	-0.231	0.01	0.066	-0.123	1.069	0.072	-0.081	-0.075	0.307	-0.056	0.421	0.645	0.477	0.389	-1.301	0.768	0.079	-0.247	-0.149	0.319	0.323	0.421	0.275
GS3050	0.835	0.125	0.364	0.6	0.12	-0.738	-0.153	0.903	-0.026	-0.157	-0.253	0.409	0.003	-0.014	-1.262	-0.175	-0.33	-1.014	-0.305	0.74	0.252	-0.122	-0.408	0.537	0.144	0.279	0.0212114	0.00255121	0.047	0.01	-0.203	0.012	0.192	-0.399568	-0.712	-0.377	-0.567	-1.301	-0.195	-0.083	-0.523	-0.126	-0.606	0.202	-0.039	-0.083	0.109622	-0.988	-0.197
GS4808	0.219	-0.38	0.362	0.358	0.502	0.235	0.521	-0.222	0.136	-0.122	0.213	-1.301	-0.128	0.155	-0.058	0.189	0.175	0.237	0.321	0.322	-0.328	0.052	0.15	-0.39	0.146	0.762	0.001	0.118	-1.301	-0.191	-0.359	-0.235	0.1	0.807	-0.206	-0.268	-0.345	-0.275	-0.195	0.444	-1.301	-0.037	0.367	0.283	-0.205	0.144	0.045	-0.581	-0.262
GS1800	0.135	-0.438	0.096	0.323	0.02	0.183	-0.259	0.079	0.346	-0.233	0.231	0.105	0.225	-0.213	-0.224	0.291	-0.045	0.246	0.109	0.432	-0.179	-0.172	-0.218	-0.352	-0.031	-0.094	0.092	0.113	0.135	-0.011	1.234	-0.273	-0.258	-0.125	-1.301	0.524	0.411	0.613	0.483	0.204	-1.301	-0.157	0.049	0.09	-0.098	0.084	0.221	-0.197	0.081
LT139	-0.334	-0.38	0.132	0.159	-0.438	-0.224	-0.586	-0.097	-0.241	-1.301	-0.031	-0.18	-0.483	0.201	-0.864	-0.576	-0.103	-1.301	-0.754	0.373	-0.252	-0.666	-0.469	-0.528	-0.279	-0.358	-0.454	0.102	-0.796	-0.238	-0.925	-0.549	-0.22	-0.383	0.282	-1.301	-1.301	0.64	0.537	-0.791	-1.301	-0.064	0.649	-0.004	-0.444	0.016	-0.068	-0.178	0.437
GS2919	0.366	-0.012	-0.37	-0.253	-0.498	-0.128	0.223	-0.398	0.031	-0.683	-0.57	-0.18	0.026	0.047	-0.44	-0.342	-0.015	-0.283	0.409	-0.02	-0.003	-0.012	-0.021	-0.176	0.069	0.165	-0.065	0.027	-0.158	-0.135	-0.116	-0.173	-0.002	0.015	-0.477	-1.301	-0.672	0.179	-0.506	0.049	-1.301	-0.001	-0.025	-0.574	-0.025	0.102	0.148	-0.473	-0.234
GS283	-0.223	0.144	0.294	-0.741	0.452	0.641	0.144	0.329	0.662	0.038	0.228	0.487	0.023	0.051	0.146	-0.123	0.135	-0.636	-0.208	-0.025	-0.344	0.102	0.157	0.461	-0.219	0.169	0.009	-0.237	-0.138	0.004	0.214	-0.197	0.009	-0.03	0.389	-1.301	0.486	0.632	0.458	-0.632	-1.301	-0.213	-0.069	0.28	0.029	0.243	-0.398	-0.072	0.494
GS13131	-0.352	0.241	-0.136	0.307	-0.396	0.242	-0.077	0	0.649	0.525	0.476	-0.337	-0.09	0.281	0.048	-0.303	0.151	0.349	0.597	-0.16	-0.131	0.044	-0.226	-0.954	0.189	0.805	-0.221	-0.08	0.431	0.281	1.301	0.195	-0.149	-0.294	0.313	-1.301	-0.241	0.714	0.132	-1.301	-1.301	-0.314	-0.491	0.263	-0.145	0.045	0.077	-0.516	-0.618
GS741	0.085	0.239	0.116	0.582	0.391	-0.166	0.362	0.301	0.054	-0.157	-0.021	0.077	-0.056	-0.016	-0.44	-0.356	-0.057	0.061	0.123	0.408	0.047	0.024	0.202	0.016	-0.071	0.18	-0.104	0.088	0.09	-0.184	-0.113	0.032	-0.206	-0.224	0.381	0.354	0.454	0.506	0.407	0.368	-0.076	0.387	-0.012	-0.389	-0.074	0.212	0.338	0.262	-0.107
GS2881	0.292	0.753	0.358	0.731	0.622	0.103	0.357	0.845	0.193	-0.014	0.323	-0.139	-0.003	0.447	0.339	0.403	-0.024	0.499	-0.302	0.493	0.164	-0.473	0.201	0.171	-0.008	-0.114	0.079	0.054	0.125	0.445	0.572353	0.29	0.31	0.59	-0.701	-1.301	0.266	0.379	0.099	0.396	-1.301	0.539	0.101	0.078	-0.021	-0.167	-0.207	0.318	0.537
GS6622	0.178	-1.301	-0.198	-0.647	-1.301	0.394	-0.887	-1.301	-0.753	-0.827	-0.207	-1.301	-0.222	-0.442	-0.298	0.004	-0.351	-0.13	-0.58	-1.26	0.071	-0.414	-0.207	-1.301	0.181	0.21	-0.143	-0.029	-0.627	-1.087	0.275	-0.719	-0.243	0.278	-1.301	0.17	0.514	-1.301	0.456	0.095	-1.301	-0.664	0.292	-0.091	-0.364	-0.437	0.037	-0.409	0.459
GS7198	0.034	0.451	0.282	0.53	0.33	0.005	0.408	0.329	0.546	-0.113	0.108	0.49	-0.102	0.153	0.194	-0.576	-0.041	-0.022	-0.348	0.741	0.059	-0.105	0.09	-0.176	-0.038	0.374	-0.328	0.138	0.053	-0.323	1.032	0.079	-0.047	-0.431	0.345	0.225	-0.149	0.532	0.801	0.761	-1.301	0.578	-0.123	-0.194	-0.166	0.494	0.305	0.719	0.465
GS1264	0.238	0.444	0.134	0.59	0.15	-0.224	0.189	-1.301	0.06	-0.073	-0.184	-0.523	0.224	-0.082	-0.007	-0.231	0.025	0.399	0.346	0.563	0.366	0.113	0.12	0.113	0.48	-0.323	0.566	0.558	0.215	0.28	-1.301	0.091	-0.225	-0.155	-0.65	-1.301	-0.351	-0.567	-0.063	0.013	-1.301	0.146	-0.218	-0.184	0.278	0.153	0.212	-0.03	-0.207
LT46	-0.134	-0.395	0.2	0.099	0.5	0.691	-1.301	0	0.634	-0.55	-0.128	0.437	-0.375	-1.301	0.268	-1.301	-0.075	-1.301	-0.946	0.406	-0.54	-0.046	-0.205	-0.201	0.506	0.683	-0.111	0.473	0.34	-0.013	-0.83	0.11	-0.344	0.152	-1.301	-1.301	-1.287	-1.301	-1.301	0.883	-1.301	0.22	0.689	-0.628	-0.907	-0.262	0.264	0.292	-1.182
GS204	-0.306	-0.369	0.364	0.114	-0.052	-1.301	0.378	0.496	0.176	-1.098	-0.079	-0.163	0.036	0.074	0.466	0.334	-0.425	0.055	-0.305	-0.468	-0.058	-0.46	-0.961	0.148	-0.285	0.016	-0.564	-0.428	0.048	-0.051	-0.069	-0.275	-0.005	0.278	0.64	-1.301	0.158	0.035	0.021	-1.301	-1.301	0.242	0.195	0.124	0.025	-0.397	-1.301	0.286	0.491
GS113	0.212	0.515	-0.101	0.234	0.636	0.442	0.61	0.437	0.466	0.369	0.529	0.37	0.179	0.351	-0.109	-0.123	0.087	0.409	0.187	0.672	0.188	0.058	0.318	0.361	-0.038	0.103	-0.076	0.059	0.177	-0.114	1.136	0.287	0.238	0.244	0.503	0.297	0.48	0.563	0.422	0.592	-0.097	0.535	0.183	-0.011	-0.019	0.119	0.317	0.667	0.575
GS786	0.321	0.388	0.07	0.555	0.462	-0.011	0.385	0.342	0.809	-0.046	0.137	0.374	-0.07	0.169	-0.207	-0.188	-0.041	0.116	0.089	0.373	0.025	0.047	0.194	0.148	0.061	-0.081	0.027	0.256	0.069	-0.107	0.067	0.137	0.067	-0.069	0.491	0.934	0.508	0.689	0.548	0.43	-0.377	0.234	0.104	-0.141	0.015	0.117	0.297	0.309	0.254
GS6601	-0.39	-0.226	0.153	0.087	-0.237	-0.158	-0.461	0.166	0.642	0.196	0.228	-0.189	-0.145	-0.347	-0.224	0.257	-0.195	-0.626	-0.519	0.234	-0.437	-0.022	-0.551	-0.653	-0.121	-0.482	0.022	-0.27	-0.263	-0.101	-0.029	-0.17	0.136	0.361	0.459	-1.301	0.497	0.623	0.557	0.058	-1.301	-0.115	-0.062	0.2	0.032	0.037	-0.839	0.083	-0.088
GS15636	0.387	-0.389	0.085	-0.216	0.004	0.659	-1.188	-0.477	-0.1	0.276	-0.31	0.236	-0.437	0.08	-0.05	-0.356	-0.041	0.373	0.551	0.591	0.772	-0.004	0.299	-0.089	-0.08	1.301	-1.054	0.265	0.935	-0.469	-0.156	-1.301	-1.301	-0.151	0.199489	0.571892	0.00453794	0.138886	-0.0975647	0.234	0.225	-0.267	-0.413	-0.234	-0.063	-0.251	0.599	0.183	0.475
GS15155	-0.227	0.129	-0.277	-0.446	-1.301	-1.301	-0.426045	-0.435991	0.382	1.004	-1.301	0.047	-0.86	-0.053	-0.155	0.344	0.365	-1.301	-0.959	-0.959	0.136	-0.712	-0.465	0.317	-0.499	0.872	0.168	-0.64	0.294	0.122	-1.14	-0.413	-0.003	-0.49	-0.69	-1.301	-1.19	-1.301	-1.301	-1.301	-1.301	0.531	-0.006	-1.25	0.978	-0.049	-0.819	0.008	-1.301
GS3272	0.547	0.593	0.731	0.516	0.132	0.322	0.41	0.342	0.076	0.19	0.189	0.23	-0.253	-0.123	0.073	-0.351	0.068	0.61	0.563	0.604	0.142	-0.003	0.346	1.027	0.264	0.372	0.119	-0.041	0.158	0.102	0.233	-0.143	-0.556	-0.181	0.017	0.539	-0.149	0.222	0.038	0.297	0.164	0.439	0.087	0.132	-0.024	-0.061	0.259	0.246	0.552
GS4918	-0.575784	-0.3	-0.976	-0.293	0.806	0.694	0.592	-0.135	-1.301	-1.301	0.115	-0.135	-0.044	-0.299	-1.301	-0.324	-0.509	0.051	-0.406	-1.301	-0.219	0.418	-1.207	-0.732	-0.003	-1.136	0.112	-0.398	-1.301	-1.301	-1.301	-0.182	-0.857	-0.458	-1.301	-1.301	-1.301	-1.301	-0.22	0.723	-1.301	-0.3278	0.303	-0.137	0.066	-1.301	0.379	-0.114	-1.301
GS242	-1.005	-1.164	0.278	-1.301	-0.251	-0.323	-0.303	0.125	-0.026	-0.292	0.126	-0.295	-0.584	0.067	-0.344	0.05	-0.33	-0.057	-0.754	-0.617	-0.369	-0.614	-0.46	-0.255	-0.726	-0.552	-0.462	-0.384	-1.09	-0.691	-0.336	-0.608	-0.311	-0.175	0.328	0.895	0.279	0.391	0.459	-0.227	-0.658	-1.119	0.485	0.322	-0.693	-0.772	-0.31	0.318	0.019
GS8611	-0.334	0.516	-1.301	-0.577	-1.301	-0.8	0.343	-0.222	-1.301	-0.345	-1.301	-1.222	0.114	0.497	0.417	-1.283	-1.301	-0.159	-0.548	-0.783	0.223	0.015	0.227	-0.255	0.171	-0.206	-0.183	-0.201	0.547	0.223	-1.301	0.447	-0.179	-1.301	0.457	-0.921	0.418	-0.535	-1.301	-0.185	-1.301	-1.301	-0.225	0.335	0.397	0.145	-0.8	0.388	0.32
GS5174	-0.306	0.095	0.723	0.019	-0.438	0.76	-0.103	0.255	-1.301	0.074	-1.301	-1.301	0.025	-0.113	-0.103	0.307	-0.275	-0.002	-0.247	-0.403	-0.083	-0.04	-0.488	0.831	0.014	-0.323	-0.217	-0.292	0.225	-0.1	0.202	-0.725	-0.105	0.376	-1.099	-0.495	-1.301	-0.806	0.331	-1.301	-1.301	0.207	-0.768	-0.464	-0.005	0.073	-0.538	0.263	-1.301
GS1847	-0.07	-0.814	-0.683	-0.708	0.619	0.128	-0.192	-0.574	0.159	-0.405	0.169	0.164	-0.15	-0.014	-0.043	0.282	-0.137	0.044	0.171	-0.051	0.028	-0.1	-0.341	-1.301	-0.056	-0.395	-0.133	-0.027	0.164	-0.092	1.301	-0.32	-0.1	-0.023	-1.301	-1.301	0.345	-1.301	0.287	0.514	-1.301	-0.294	-0.369	-0.197	-0.108	-0.469	-0.128	-0.207	-1.301
GS15599	-1.301	-1.301	-1.301	-1.301	-1.301	-1.301	0.404	-1.301	-1.301	1.301	-1.301	-1.301	-0.302493	-0.616	0.256	-1.069	-1.301	-1.301	-1.247	-0.368	-0.366	-1.301	0.137	-0.431	-0.338069	1.176	-1.102	-0.932	-0.467	1.293	-1.301	-1.301	-1.225	1.301	0.31	-1.301	0.638	-1.301	0.465	-1.301	-1.301	-1.301	-0.015	0.015	-0.131	-0.005	-1.301	-1.301	-1.301
GS137	-0.054	-0.146	-0.456	0.138	-0.208499	-0.19	0.153	-0.477	-0.142	-0.157	-0.275	-0.083	0.074	-0.163	-0.684	-0.625	-0.187	-0.039	-0.015	0.07	0.015	0.159	0.134	-0.07	0.09	-0.166	0.114	0.248	0	-0.306	-0.259	0.04	-0.258	-0.265	-0.286	-1.301	-0.377	-0.339	-0.357	-0.005	-1.301	-0.026	-0.109	-0.247	0.083	0.397	-0.112	-0.378	-0.285
GS15624	0.072	-0.383	-0.114	-1.301	0.437	0.691	0.183	-1.301	0.013	-1.301	0.452	-0.159	-0.065	-1.301	-0.977	0.279	-0.222	0.354	-0.519	-1.114	-0.905	-1.003	-0.412	-0.528	-0.23	0.62	0	-0.502	0.127	0.126	-1.301	0.054	0.259	0.204	0.423	-1.301	0.52	-1.301	-1.301	-0.245	-1.301	0.125	0.417	0.093	-0.002	0.266	-0.445	-0.433	0.437
GS3087	0.44	-0.125	-0.789	-0.477	-0.461	-1.301	-0.058	0.054	-0.006	0.058	0.243	-0.699	0.058	-0.111	-0.318	-0.338	0.001	-0.052	-0.564	-0.391	-0.233	0.123	-0.66	0.046	-0.136	0.256	-0.089	0.048	-0.168	-0.087	0.289	-0.008	-0.109	-0.211	0.416	0.917	0.492	0.656	0.645	0.129	-1.301	0.139	-0.204	0.074	0.248	0.046	-0.559	-0.611	0.07
GS2892	-1.301	-1.301	-0.96	-0.611	0.604	0.064	-0.037	0.186	-0.435	0.386	0.231	-0.278	-0.067	-0.177	-0.304	-0.347	-0.023	-0.579	-0.073	-0.959	-0.109	-0.036	-0.045	0.25	-0.136	-0.136	-0.115	-0.555	-0.008	-0.695	1.234	-0.596	0.136	0.045	0.19	0.064	0.142	-1.301	0.417	0.104	-1.301	-0.081	-0.127	-1.113	0.021	-0.065	-0.57	-0.39	-0.605
GS15446	-1.301	-1.301	-1.301	-1.301	0.602	0.749	-0.665	0.792	-1.134	-1.301	-1.301	-0.208	-1.301	0.954	-1.301	-0.461	0.39	0.273	-1.046	-0.306	-0.001	-0.857	-1.301	-0.653	-1.301	-0.8	-0.502	-1.301	-1.301	-1.301	0.846	-0.418	0.727	0.941	-1.301	-0.469	-0.775	-1.301	-1.301	-1.301	-1.301	-1.301	0.669	0.698	0.064	0.632	-1.301	-1.301	-1.301
GS4506	-1.301	0.568	0.184	0.18	-1.301	-1.301	-1.301	-1.301	-1.301	0.165	-1.301	-1.301	0.273	-1.301	0.239	0.4	0.279	0.413	-1.301	-0.813	-0.0892125	-0.289	0.436	0.332	0.25	0.217	0.298	-0.442	0.279	-0.081	-1.301	0.129	0.256	0.158	-1.301	0.723	-1.301	-1.301	-1.301	0.023	-1.301	-0.003	0.415	0.23	0.2	0.226	-0.643	-1.301	-1.301
GS3802	-1.301	0.331	0.061	0.253	-0.052	-0.499	0.292	-1.301	-0.199	0.73	-0.699	-0.513	0.295	0.412	-0.903	0.032	-0.193	-0.274	0.426	0.789	0.178	0.231	0.606	1.301	0.338	0.248	0.61	0.266	0.299	0.245	-0.68	-0.936	-0.81	-0.051	0.345	-1.301	-0.231	0.043	-0.593	0.572	-1.301	-0.212	-1.041	-1.068	-0.03	0.307	0.892	-1.301	0.27
GS292	0.148	0.106	-0.077	0.316	0.12	-0.027	0.277	-0.097	0.107	0.052	-0.064	0.041	-0.109	-0.014	-0.426	-0.576	-0.158	0	-0.237	0.184	0.053	0.004	0.21	0.231	-0.204	-0.022	-0.046	0.096	-0.001	-0.144	-0.108	0.079	-0.181	-0.302	-0.228	-0.699	-0.277	0.039	-0.136	0.226	-0.268	0.063	0.046	-0.285	0.025	0.131	0.064	-0.09	0.003
GS15289	0.149877	-0.0404927	-1.301	-1.301	-0.594964	0.972	0.362	1.301	-0.602	0.306	-0.763	-0.377	-1.301	0.389	-0.25	0.572	-0.323777	1.162	-1.301	0.678	-0.981	-0.206	-1.023	-0.201	-0.24	0.688	-0.05	0.657	-1.301	-0.13	-1.301	0.652	-1.301	-0.646	-1.301	-1.301	-1.301	0.974	0.187	-1.301	0.627	-0.0641598	-0.02	0.486	-0.320718	0.388	0.944	-1.301	-0.739
GS1714	0.504	-1.22	0.721	-0.106	-0.883	0.583	-1.301	0.487	0.663	0.589	0.804	0.498	0.041	0.552	0.188	0.423	0.147	0.353	-1.301	-1.301	-0.312	-0.194	0.282	0.301	0.048	0.187	-0.194	0.515	0.223	0.148	-0.191	0.079	0.208	0.204	0.383	0.911	0.442	0.649	0.545	-1.301	-0.119	-0.152	0.3	0.76	0.231	-0.051	0.415	0.091	0.511
GS3048	-0.067	-0.251	-0.338	0.154	-0.172	-0.143	0.138	-1.301	-0.22	-0.206	-0.454	-0.143	-0.149	-0.339	-0.363	-0.78	-0.295	-0.047	0.046	0.058	0.13	0.08	0.11	-0.153	-0.035	-0.094	-0.004	0.073	-0.129	-0.516	-0.376	-0.084	-0.315	-0.299	-0.316	-0.143	-0.405	-0.491	-0.378	-0.016	-1.301	-0.234	-0.285	-0.624	-0.133	0.319	0.226	-0.289	-0.447
GS4403	0.486	-0.253	0.567	0.709	-0.751	0.365	0.151	0.467	-0.189	0.325	-0.097	-0.208	0.107	-0.077	-0.094	0.01	0.048	0.009	0.131	-0.428	-0.44	0.121	-0.282	0.125	0.159	0.248	0.141	0.053	-0.298	-0.333	0.148	-0.149	0.178	-0.2	0.448	-1.301	0.416	0.643	0.469	-0.88	-1.301	0.044	-0.043	0.177	-0.048	0.174	0.137	-0.068	0.126
GS2790	-1.301	-0.525	-1.301	-1.301	0.914	0.309	0.288	0.329	0.285	-0.084	-1.301	-1.301	-0.461	0.345	-1.301	-0.963	-0.623	-0.678	-0.338	-1.301	0.229	0.031	0.247	0.99	0.328	-0.37	0.01	-0.472	0.003	0.03	0.152	0.242	-0.127	-1.301	-1.301	-1.301	-0.282	0.238	-1.301	0.47	-1.301	-0.304	0.079	-1.301	0.291	0.058	0.171	-0.034	-0.065
GS7365	-1.301	-1.301	-0.224	0.509	-1.301	0.801	0.454	0.54	0.301	0.682	-0.153	-0.35	0.353	0.262	-0.178	-0.12	0.517	-0.133	-0.357	-0.441	-0.364	0.315	0.1	0.921	0.108	-0.016	-0.016	0.223	0.096	0.408	-0.97	-0.098	-0.457	-0.213	0.678	-1.301	0.027	-0.242	-1.301	-1.301	-1.301	-0.029	0.055	0.373	0.233	0.305	-0.258	-1.301	0.256
GS3434	-0.011	0.166	0.448	0.264	-0.511	0.077	-0.364	-0.477	0.39	-0.301	-0.136	-0.778	-0.486	0.261	-0.019	-0.518	0.032	0.173	0.147	0.674	-0.149	-0.228	-0.69	-0.732	-0.029	0.304	-0.108	0.062	0.032	0.031	0.101	0.02	-0.184	0.028	0.343	-1.301	0.432	0.641	0.481	-0.14	-1.301	-0.104	0.116	-0.433	-0.171	-0.235	0.152	-0.246	-1.301
GS1314	0.041	-1.301	-0.683	-0.539	-0.223	0.173	0.449	-1.301	0.254	0.48	-1.161	-0.319	-0.044	-0.207	-0.539	-0.131	0.34	0.152	0.447	-0.544	-0.337	-0.037	-0.05	-0.255	-0.795	0.2	-0.765	-1.301	-0.203	0.466	-0.866	-0.003	0.101	0.616	0.318	0.985	0.48	0.709	0.003	0.38	-1.301	0.204	0.129	-0.157	0.395	0.181	-1.258	-0.183	0.626
GS3063	0.026	0.658	0.28	0.33	-0.16	0.223	-0.134	0.079	-0.253	0.318	0.468	0.21	-0.126	0.031	0.102	0.112	-0.053	0.273	0.267	0.155	0.072	0.095	-0.089	-0.13	-0.479	-1.301	-0.273	-0.339	0.05	-0.097	0.986	0.052	0.24	-0.09	0.367	-1.301	-0.07	0	0.123	-0.533	-1.301	0.631	0.011	0.134	-0.354	-0.028	-0.508	0.169	0.44
GS2084	0.092	0.307	-0.391	0.115	-0.376	-0.063	0.153	-0.331	0.366	0.224	0.169	0.262	0.072	0.229	-0.148	0.099	0.26	-0.588	0.665	0.184	0.147	0.125	0.534	0.913	0.082	0.099	0.144	0.368	0.073	0.308	0.292	0.388	0.281	-0.093	0.325	0.835	0.432	0.723	0.46	0.344	-1.301	0.179	0.21	0.194	0.279	-0.241	0.566	-0.024	-0.298
GS3627	-0.383	-0.242	-0.096	-0.111	0.02	-0.382	-0.06	0.204	0	-0.087	0.161	-0.101	-0.065	0.074	0.121	0.047	-0.438	0.343	0.285	0.499	-0.117	-0.048	0.242	-0.016	0.098	0.238	-0.023	-0.07	0.122	0.044	0.745	0.04	-0.166	0.212	-0.058	0.107	0.13	0.358	0.328	0.187	-1.301	0.425	-0.17	0.022	-0.208	-0.205	0.26	-0.003	0.234
GS876	0.129	0.189	0.343	0.49	0.554	0.135	0.358	0.028	0.205	-0.388	0.28	0.442	0.08	0.28	0.047	-0.046	-0.037	0.293	0.151	0.419	0.269	0.135	0.32	-0.109	0.161	0.086	0.092	-0.019	0.209	0.13	0.089	0.223	0.266	0.185	-0.145	0.204	-0.083	-0.113	-0.042	0.389	-0.585	-0.101	0.097	-0.201	0.035	0.066	0.459	0.024	0.215
GS941	0.016	0.024	0.402	0.417	0	0.036	0.233	0	0.642	-0.184	0.462	0	0.159	-0.055	0.026	-0.148	0.018	0.055	0.386	0.662	0.194	0.184	0.4	-0.033	-0.038	-0.198	0.227	-0.058	0.239	0.152	-0.009	0.071	-0.125	-0.042	0.404	0.678	0.443	0.677	0.521	0.468	-1.301	0.092	-0.15	0.025	0.124	0.255	0.55	0.207	-0.182
GS7956	-1.301	-0.045	-1.301	1.281	-1.301	-1.301	0.909	-1.301	-0.385	-1.301	-1.301	-1.301	-0.1	-1.301	0.235	-1.046	-0.792	-0.19	-0.444	-0.108	-0.241	-1.301	-1.301	-0.39	-0.858	-1.136	0.49	-0.031	0.424	0.214	-1.195	-0.362	-1.301	-0.617	-1.301	-0.469	-1.301	0.446	1.058	-1.301	-1.301	0.462	-1.301	-1.301	-0.928	0.41	0.469	-1.07	-0.438
GS1990	-1.301	-1.301	-1.301	-1.301	-1.301	-1.301	-1.301	-0.176	0.943	-0.827	-1.301	-1.301	-1.301	0.473	-1.301	-1.178	0.437	-1.301	-0.133	0.589	0.805	-1.301	-1.301	-1.301	-1.301	-0.534	0.08	-0.041	-1.301	-1.301	-1.195	-0.216	0.141	0.173	-1.301	-1.301	-1.301	-1.301	-1.301	-1.301	-0.155	0.224	-0.56	-1.301	-0.565	-1.301	0.444	-1.301	-1.301
GS10076	0.306	0.134	0.398	0.154	0.129	-0.437	-1.301	-1.301	-0.531	-0.301	-1.301	0.067	-0.039	-0.323	0.299	0.381	0.147	0.763	-0.147	0.442	0.092	0.068	0.162	0.75	-0.283	0.509	-0.016	-0.662	-0.304	0.291	-1.301	-0.124	-0.294	-1.301	0.264	-1.301	-1.301	0.628	-0.241	-1.301	-1.301	0.139	0.064	-0.141	-0.119	0.216	-0.089	0.031	-1.301
GS2544	-0.848	-1.301	0.36	-1.301	-1.301	0.344	-1.301	-0.222	-0.753	-0.253	0.206	0.604	-0.535	0.149	0.012	0.268	-0.058	-1.301	-0.672	-1.301	-0.514	-0.625	-1.262	0.401	-1.061	-0.251	-0.861	-1.301	-1.301	-1.301	-0.395	-1.301	-0.144	0.645	-1.301	-0.097	-1.301	-1.301	0.477	0.126	-1.301	-1.301	-0.095	-1.163	-0.263	-1.301	-0.906	-1.301	-0.324
GS3893	-0.134	-0.085	-0.701	0.085	1.066	-0.96	-0.242	-0.331	-0.084	-1.044	0.512	0.348	0.278	0.347	-0.028	-1.301	-0.22	1.089	0.378	-0.512	-0.248	0.013	0.272	0.276	0.281	-0.516	0.223	0.478	-1.301	-0.061	-0.569	-1.301	-0.488	1.283	-1.301	-1.301	-1.301	0.424	0.13	-0.086	-1.301	0.459	-0.397	-0.197	0.386	-0.278	0.912	0.183	-0.351
GS7832	-0.218	-0.101	-0.119	-0.206	-0.149	-0.323	0.392	0	-0.264	-0.092	0.406	0.18	0.111	-0.383	0.036	-0.059	-0.309	-0.076	0.035	-0.512	-0.239	-0.045	-0.091	0.074	0.062	-0.166	0.077	-0.014	-0.022	-0.104	0.26	0.109	0.143	-0.255	0.383	-1.301	0.437	0.633	0.456	0	-1.301	0.051	-0.039	0.151	-0.08	-0.033	-0.064	-1.301	-0.674
GS226	0.197	0.211	0.229	0.396	0.152	0.143	0.397	0.028	0.122	0.066	0.061	0.239	-0.025	0.217	-0.215	-0.241	0.021	0.061	0.029	0.014	0.004	0.084	0.153	0.06	0.136	0.268	0.01	0.201	0.087	-0.133	0.03	0.163	0	-0.01	0.081	-0.398	-0.241	0.059	0.108	0.38	-1.301	0.333	0.055	-0.52	0.075	0.368	0.061	0.454	-0.019
GS3648	0.074	0.257	0.379	0.107	0.676	0.468	-0.029	-0.176	0.657	0.463	0.177	-0.307	0.295	-0.273	0.424	0.372	-0.222	0.744	-0.245	0.299	-0.487	0.26	-0.124	-0.586	0.022	0.402	0.292	0.212	0.103	0.006	0.324	0.391	0.002	-0.379	0.039	-1.301	0.008	0.459	-0.672	0.003	-1.301	0.04	-0.261	-0.104	-0.115	-0.121	0.02	0.131	0.668
GS3660	0.199	-0.255	0.234	-0.346	-0.461	-0.28	-0.313	-0.222	0.112	-0.366	-1.301	-0.043	0.076	-0.543	0.344	-0.12	-0.005	-0.194	0.13	0	0.176	0.188	0.357	0.317	0.111	-0.482	0.226	-0.023	-0.113	0.216	-0.009	-0.178	0.17	0.166	0.458	0.906	0.469	0.74	0.496	0.386	-1.301	-0.272	-0.319	-0.086	0.055	-0.03	0.57	0.043	-0.881
GS3692	0.371	-0.134	-1.301	-0.173	0.008	-0.395	-0.519	-0.477	0.224	-0.051	0.032	0.404	-0.244	-0.207	-1.301	-0.982	-0.473	0.152	0.324	0.441	-0.193	-0.298	0.282	1.106	0.011	-0.835	0.197	0.296	-0.399	-0.076	0.424	-0.444	-0.071	-0.169225	-1.301	-1.301	0.136	0.043	-1.301	0.251	-1.301	-0.594	-0.089	0.392	-0.241	-0.101	-0.089	0.083	-1.301
GS2700	-1.301	0.535	-1.16	-1.301	0.413	0.697	0.021	0.63	-0.069	0.054	0.657	0.506	0.51	-0.075	0.196	0.233	-0.145	0.931	0.189	-0.01	0.403	0.313	0.356	-0.201	0.429	0.837	-0.219	0.511	0.361	0.126	0.115	0.509	0.303	-0.299	-1.002	-1.301	-0.547	-0.369	-0.12	0.67	-0.745	0.105	0.032	-0.132	-0.932	-0.222	0.757	-1.195	-0.223
GS1954	-0.358	0.146	-0.8	0.115	0.336	0.086	-0.153	0.103	0.525	-0.181	0.122	-0.29	-0.006	0.455	-1.153	-1.301	0.415	-0.162	-0.341	-0.845	0.065	-0.222	-0.551	0.59	-0.264	-0.251	-0.328	-0.354	0.133	-0.013	1.064	-0.005	0.204	0.601	0.025	-1.301	-0.474	-1.301	-0.33	-0.378	0.26	-0.312	-0.04	-1.283	-0.172	0.012	-0.175	-0.149	0.526
GS10001	0.294	0.739	0.045	0.4	0.345	0.282	0.485	0.548	0.176	0.253	0.029	-0.313	-0.051	-0.198	-0.003	0.245	0.01	0.252	0.333	0.181	0.21	0.196	0.317	0.395	0.116	0.339	0.023	0.235	0.105	0.393	1.231	-0.138	-0.225	-0.123	0.086	0.338	0.477	0.637	0.516	0.116	-1.301	0.35	-0.002	-0.111	-0.019	-0.051	0.484	0.23	-0.047
GS12195	-1.301	-1.301	-0.387	0.569	-1.301	-1.301	-0.343	-1.301	-1.301	1.301	0.756	-1.301	0.096	-0.16	-1.301	-0.756	0.245	-1.301	0.631	-0.88	-1.06	-0.37	-0.493	0.375	-0.726	-0.19	-1.073	-0.134	-0.891	-0.218	-1.301	-1.301	-1.301	-1.301	-0.022	-1.301	-1.301	-1.301	-1.301	-1.301	-1.301	-1.301	-1.301	-1.301	-0.13	-0.5	0.04	-1.22	-1.301
GS4309	0.141	-0.146	0.098	0.87	0.838	-0.592	0.288	0.146	0.799	-0.301	0.175	-0.046	0.471	-0.362472	0.376	-0.893	-0.033	0.167	-1.301	-1.056	-0.274	-0.155	-1.182	0.074	-0.297	0.589	0.213	0.334	-0.137	-0.17	-0.19	0.135	0.315	1.012	-0.477	-1.301	-1.301	-1.301	-1.035	0.655	-1.301	1.114	-0.025	-0.182	-0.036	-1.057	-0.499	-0.263	-1.301
GS3755	0.349	0.099	0.874	-0.047	0.622	-0.301	0.251	0.222	0.122	0.168	-0.025	0.308	0.155	0.229	0.169	0.112	0.029	-0.252	0.186	0.412	0.073	-0.297	-0.377	-1.301	-0.098	0.21	0.149	0.162	-0.678	0.132	1.255	-0.044	0.035	0.054	-0.303	-1.301	0.287	0.256	0.113	0.413	-1.301	-0.044	-0.119	-0.135	-0.34	0.092	0.488	-0.185	-0.076
GS5411	-1.301	0.367	0.475	0.05	0.382	-0.312	0.213	0.457	0.49	-0.526	0.242	0.178	0.053	-0.036	0.258	-0.2	0.063	0.23	0.163	-0.269	-0.408	-0.105	-0.557	0.407	-0.081	0.132	-0.186	0.008	0.091	-0.152	0.885	0.056	0.273	0.263	-0.133	0.833	0.546	0.718	0.661	0.709	-1.301	-0.814	-0.252	-0.074	-0.157	-0.094	0.474	0.175	0.468
GS937	-1.301	-0.078	-0.944	-1.301	0.533	0.288	-0.338	0.623	-1.301	-0.496	0.257	-0.585	-0.23	-0.046	0.312	0.349	-0.007	-0.45	0.252	0.109	-0.126	-0.461	0.095	0.046	-0.096	-0.114	-0.256	-0.322	0.147	0.17	-1.301	-0.456	-0.452	0.174	0.324	-0.469	0.392	0.026	-0.116	0.058	-1.301	0.057	0.164	-0.477	0.094	0.336	0.11	0.393	0.493
LT45	-1.301	-1.301	0.363	-1.301	-1.029	0.559	-1.301	-0.699	-1.301	-1.301	-0.839	-1.301	-1.301	-0.481	-0.076	0.303	-0.928	-1.301	-0.959	-0.346	-1.301	-1.301	-1.301	-0.477	-0.822	-1.301	-0.648	-1.301	-1.301	-0.996	-0.866	-0.48	-0.217	0.48	-0.712	-1.301	-1.301	-0.982	-0.945	-1.301	-1.301	-0.281	0.129	-0.632	-0.959	-0.837	-1.301	-1.301	-1.301
GS3636	-0.653	0.273192	0.323	0.699	0.263	0.296	0.503	0.961	0.261	0.164	0.079	-0.036	-0.444	-0.235	0.148	0.381	-0.468	0.351	-0.227	-0.153	-0.428	0.424	-0.265	-0.528	-0.018	0.372	0.187	-0.028	0.079	0.105	0.224	0.44	0.298	0.659	0.418	0.914	0.576	0.711	0.548	0.01	-0.585	0.431	-0.238	-0.137	-0.12	0.018	-0.184	0.104	-0.065
GS9821	-1.13	-0.353	-1.301	-0.16	0.412	0.095	0.452	0.222	-1.301	-0.683	0.106	-0.163	0.385	0.549	-0.186	-0.151	0.025	-1.301	0.626	0.676	0.148	0.064	-0.005	-0.051	-0.762	0.769	-0.062	-1.301	0.685	0.402	0.097	0.09	0.412	0.91	0.664	0.447	0.154	0.135	0.214	0.632	-1.301	0.416	0.037	0.4	-0.242	0.482	-0.161	0.668	-0.298
GS13451	0.447	0.315	-0.442	-0.323	-1.251	0.713	0.558	0.437	0.636	0.267	0.872	-0.543	-0.355	0.157	0.929	-0.145	0.274	-0.152	-1.301	-1.26	0.457	-0.075	-1.301	0.705	-0.046	0.238	-0.045	-0.195	-0.28	0.085	1.301	0.142	0.324	1.301	0.921	-1.301	-1.301	-1.301	0.369	0.091	-1.301	-1.301	0.009	0.242	0.18	-0.239	0.167	-1.301	-1.301
GS15138	-1.301	-1.301	-1.301	-1.301	0.453	-0.224	-0.836	0.743	-0.878	0.439	-1.301	-0.413	0.247	0.278	-0.413	-1.301	-0.937	0.067	-1.177	-0.528	-0.507	-0.235	0.189	-0.477	-0.167	-0.872	0.407	-0.237	-0.405	-0.113	1.301	0.18	0.24	-0.559	-1.301	-1.301	-1.301	-1.301	-1.301	-1.301	-1.301	-0.46	-0.47	-0.446	-0.115	-0.637	-1.301	-1.301	-1.301
GS380	-0.172	-0.049	-0.71	0.147	-0.244	-0.395	0.106	-1.301	-0.142	-0.233	-0.149	-0.268	-0.068	-0.089	-0.444	-0.592	-0.253	-0.187	0.106	0.322	0.146	-0.123	-0.067	-1.301	0.067	-0.467	0.145	0.178	-0.119	-0.691	-0.255	0.1	-0.438	-0.342	-0.349	-1.301	-0.659	-1.301	-0.425	0.228	-1.301	-0.354	-0.09	-0.752	-0.043	0.034	0.082	0.083	-0.991
GS8344	0.744	0.355	-1.301	0.386	-1.301	0.036	0.701	0.392	-1.301	-0.274	-1.301	-1.097	-0.131	-0.106	-0.44	-0.109	-0.16	0.479	-1.301	-1.181	-0.092	0.025	-0.404	-0.39	0.274	-1.215	0.505	0.317	-0.444	0.147	-0.542	-1.004	-1.301	1.123	-0.024	-1.301	-1.301	0.161	-1.301	-0.189	-1.301	0.53	-0.431	0.346	0.467	0.399	0.478	0.152	0.329
GS3072	0.724	-0.83	0.478	0.503	-0.178	-0.659	-0.905	-1.301	-0.719	-0.241	-0.538	-0.553	-1.098	-0.369	-0.479	-0.576	-0.862	0.666	0.682	0.665	0.353	0.221	0.448	-0.431	0.017	0.628	0.321	0.12	0.413	0.529	-0.915	-0.804	-0.748	-0.747	0.371	0.915	0.514	0.626	0.473	-0.679	-0.143	-0.447	-1.196	-0.584	0.208	-0.119	0.79	0.066	-0.15
GS4802	-0.329	-0.163	-0.552	-0.791	0.064	0.193	0.357	0.687	-0.314	0.117	0.303	0.174	-0.304	-0.059	-0.946	0.164	0.024	0.044	0.047	0.542	0.09	-0.343	0.156	0.113	-0.393	0.103	-0.372	-0.071	0.281	-0.623	0.986	-0.161	0.046	-0.148068	0.317	-1.301	0.32	0.501	0.125	0.143	-1.301	-0.204	-0.1	0.212	-0.01	-0.255	0.549	0.023	-0.141
GS4534	0.419	-0.157	0.393	0.621	0.269	0.169	0.049	-0.03	-0.987	-0.237	0.179	0.014	0.106	-0.016	-0.084	0.14	0.126	0.471	0.26	0.399	0.138	-0.146	0.476	-0.317	0.225	-0.233	0.051	-0.044	0.269	0	0.109	0.125	-0.105	-0.173	-0.67	0.246	-0.339	0.354	0.101	0.366	-0.42	-0.103	-0.041	-0.343	0.031	0	0.623	0.329	0.126
GS3675	-0.63	-0.603	0.005	-0.272	0.482	-0.0262711	-0.308	0.054	-0.51	-0.241	-0.63	0.564	-0.574	-0.524	-0.134	-0.142	-0.002	-1.301	-0.44	-0.441	-0.054	0.271	-0.093	-0.829	-0.121	0.687	0.108	-0.285	-0.131	-0.071	-0.365	-0.164	0.336	-0.307	0.45	0.917	0.566	0.643	0.637	-0.746	-1.301	-0.445	-0.200776	0.36	-0.065	-0.235	0.247	0.195	0.539
GS3485	-0.092	-0.983	0.077	0.495	0.58	1.087	-0.234	-0.574	0.548	-0.274	-1.301	-0.714	0.755	-0.126	-0.019	-0.862	0.1	-0.213	0.547	0.05	-0.103	0.346	0.252	0.672	0.193	-1.136	0.349	-0.361	0.077	0.321	-1.301	-0.362	0.07	0.057	0.378	0.883	0.482	0.726	0.679	-0.073	-1.301	-0.926	0.849	0.261	0.331	0.403	0.401	0.017	-0.084
GS2266	-1.301	-0.398	-0.488	-1.301	-0.582	0.349	-0.511	-0.477	-0.301	-0.261	0.02	0.152	-0.41	-0.505	-0.489	-0.553	-0.441	-0.579	-0.621	-0.454	-0.729	-1.108	-0.586	-0.317	0.3	-0.516	-0.613	0.044	0.031	-0.042	-1.301	-0.854	-0.168	-0.435	-1.301	-0.398	-0.889	-0.727	-0.769	-0.452	-1.301	-1.301	0.334	-0.571	-0.62	-0.805	-0.101	-1.301	-0.546
GS3542	0.571	0.06	-0.128	0.333	-0.582	-0.8	0.208	-0.273	-0.077	-0.602	-1.301	-1.301	-0.035	0.15	-0.158	-0.188	-0.531	0.152	0.595	0.771	-0.08	-0.073	0.115	-1.301	0.344	-0.128	0.003	0.345	-0.046	0.16	-0.085	0.148	0.05	0.445	-1.301	-1.301	-0.227	-1.301	-0.371	0.445	-1.301	-0.081	-0.078	0	-0.174	-0.298	0.404	-0.687	-0.043
GS3718	0.516	0.197	0.568	0.474	-0.339	0.217	0.012	0.301	0.25	0.25	0.108	0.208	-0.31	0.359	-0.348	-0.074	0.124	-0.287	-0.147	0.401	0.072	-0.105	0.135	-0.033	0.064	-0.346	0.135	0.245	0.059	-0.088	-0.163	0.257	-0.067	0.104	-0.525	-0.553	-0.246	-0.426	-0.506	0.323	-0.252	0.19	0.108	-0.033	-0.077	-0.14	0.451	-0.257	0.503
GS12072	0.8	0.759	0.01	-0.257	-1.301	-0.045	0.373	0.681	0.453	0.346	0.452	0.127	-0.329	-0.219	-0.25	0.126	0.369	-0.244	-0.685	-0.269	-0.278	0.172	0.081	-1.301	-0.005	0.232	-0.689	0.051	0.104	-0.133	0.662	0.058	0.319	0.317	0.557	-1.301	0.438	0.707	0.292	0.305	-1.301	0.428	0.225	-0.127	0.204	0.095	-0.041	0.196	0.412
GS3560	0.366	0.346	-0.929	-0.033	0.635	0.207	-0.115	0.186	0.735	-0.062	-0.184	0.525	-0.02	-0.319	0.033	0.143	-0.203	-0.377	0.357	0.414	0.098	0.039	0.321	0.202	-0.063	-1.301	0.011	-0.072	0.146	-0.192	1.172	0.096	0.228	-0.136	0.373	0.753	0.298	0.858	0.467	0.078	-1.301	0.288	0.287	0.255	-0.071	-0.076	-0.071	0.453	0.548
GS9802	0.034	-0.244	-0.063	0.148	0.546	0.082	0.371	-0.135	0.209	-0.098	-0.383	0.247	0.007	-0.004	-0.204	-0.303	-0.384	-0.037	0.1	0.434	-0.055	0.067	0.22	-0.176	-0.066	-0.301	-0.162	0.002	0.143	-0.073	-0.407	0.062	0.173	-0.143	0.397	0.906	0.464	0.62	0.475	0.609	-1.301	0.059	-0.146	-0.31	-0.112	0.303	0.446	0.18	0.075
GS3483	-0.377	-0.96	0.062	-1.164	-1.301	0.385	0.042	-0.135	0.205	0.319	0.575	-0.523	0.095	-0.152	-0.275	-0.982	-0.619	0.32	-0.41	-0.88	-0.074	-0.078	-0.054	-0.317	0.15	-0.516	-0.011	-0.112	-0.298	-0.139	0.117	0.02	-0.055	-0.107	-1.301	-1.301	-0.986	-0.369	-0.35	0.028	-0.036	-0.308	-0.042	-0.584	-0.142	-0.194	0.108	-0.477	-0.245
LT157	-1.301	-1.301	-0.552	-1.301	-1.301	-0.382	-1.301	-1.301	-0.418	-1.301	0.217	-0.127	-0.391	-0.284	-0.63	-1.301	-0.175	-1.301	-0.788	-0.045	-0.826	-1.075	-0.906	-1.301	-0.665	-1.301	-0.947	-0.615	-0.689	-1.106	-0.97	-1.301	-0.883	-0.424	-1.301	-0.42	-1.301	-1.301	-0.734	-0.459	-1.301	-0.767	0.266	-1.25	-0.947	-0.289	-0.906	0.187	-1.301
GS415	0.266	-0.154	0.243	0.666	0.462	-0.128	0.379	0.103	0.18	-0.35	0.029	0.208	-0.14	-0.222	-0.474	-0.194	0.015	-0.265	-0.014	0.563	0.058	0.125	0.282	0.113	0.115	-0.143	0.001	0.164	0.091	-0.22	-0.389	0.206	-0.049	-0.167	0.438	0.905	0.495	0.703	0.528	0.318	-0.319	-0.176	0.129	-0.532	0.024	0.266	0.402	0.329	-0.569
GS12556	-1.301	-0.175	0.385	0.206	-1.301	-1.301	-0.699	0.329	-1.301	0.753	-0.242	-0.745	-0.43	-1.152	-1.086	-0.102	-0.648	-1.301	-0.496	-0.428	-1.301	-0.134	-0.036	1.174	0.256	-1.301	-0.406	0.21	0.387	0.124	-1.301	-1.275	-1.301	-0.86	-1.301	-1.301	-1.301	-1.301	-0.536	0.47	-1.301	-1.301	-1.301	-1.301	-0.269	-1.236	-1.301	-1.035	0.171
GS3449	-1.301	0.691	-1.301	0.55	-1.301	0.36	-0.042	0.896	-1.301	-1.301	-1.161	-1.135	-0.698	0.407	-1.301	-1.301	-0.841	0.514	0.499	0.66	1.282	-1.301	-0.519	-0.829	0.243	-0.872	0.526	-0.065	-0.627	-0.154	-0.97	-1.301	-0.702	-1.301	-1.301	-1.301	0.829	-1.301	-1.301	-1.301	-1.301	-0.049	0.163	-1.101	-0.389	-1.301	0.051	-1.301	-1.301
GS12052	0.181	-0.401	0.25	0.215	-0.396	0.082	0.566	1.069	0.117	0.108	-0.264	-0.745	0.222	0.155	-0.007	0.395	-0.451	-0.146	-0.457	-0.02	-0.477	0.187	-0.351	-0.586	-0.039	-1.301	0.066	0.007	-1.301	-0.059	-0.462	-0.205	0.456	-0.424	-0.434	-0.42	-1.301	-0.32	-0.477	-0.331	-1.301	-1.296	-0.017	-0.231	-0.502	-0.127	-1.301	0.188	0.57
GS6584	0.065	-0.202	-0.287	0.196	-0.021	-1.136	-0.511	-0.574	-0.16	0.334	0.297	0.25	0.21	-0.47	-1.066	-1.023	-0.033	0.286	-1.301	-1.301	0.189	0.128	-0.66	0.309	0.162	-0.05	0.198	0.028	-0.186	-0.288	0.209	0.1	0.174	-0.003	0.191	-1.301	0.279	-1.301	0.497	0.457	-1.301	-0.304	-0.131	0.213	-0.246	0.214	-1.015	-1.301	-1.301
GS2002	-0.431	-0.3	-0.079	-0.327	-1.301	0.511	0.273	0.572	-0.151	0.495	0.619	0.449	0.109	0.314	-0.551	-0.089	0.024	0.299	-0.048	-0.227	-0.532	0.01	-0.355	-1.301	-0.09	0.805	0.224	0.446	-0.81	-0.552	1.239	-0.162	0.508	0.214	-1.301	-1.301	0.697	-0.197	0.42	-1.301	-1.301	-0.642	0.026	0.13	-0.076	0.464	-0.124	-0.45	-0.618
GS9403	-0.16	-0.594	-0.354	-0.719	0.47	0.059	-0.088	0.54	-0.117	0.231	-0.175	0.18	-0.186	0.237	0.086	0.072	0.601	0.145	0.209	0.228	0.158	0.198	0.212	0.915	0.054	0.04	-0.017	0.082	0.283	-0.076	-0.455	-0.517	0.015	-0.622	-0.139	-0.337	-0.227	-0.602	0.127	0.359	-0.337	-0.428	0.202	0.128	0.051	-0.273	-0.335	0.669	0.744
GS2677	0.603	0.453	0.449	0.627	0.081	0.124	0.433	0.054	0.257	-0.107	0.079	-0.006	0.007	0.162	0.065	-0.109	-0.181	0.489	0.292	0.644	0.276	0.053	0.277	-0.13	0.491	0.454	0.489	0.18	0.115	0.48	0.186	0.073	-0.217	-0.015	0.415	0.913	0.521	0.735	0.523	0.157	-0.42	0.012	-0.24	0.116	0.098	-0.032	0.397	0.105	0.268
GS4172	-0.485	0.058	0.019	0.226	0.114	-0.108	0.104	-0.097	-0.189	-0.217	-0.248	-0.257	-0.059	-0.245	-0.06	0.117	-0.201	0.354	-0.089	-0.078	-0.012	0.092	-0.031	0.212	0.058	0.304	0.16	0.169	-0.126	-0.107	0.106	-0.267	-0.364	-0.132	-0.299	-1.301	-0.384	-0.068	-0.718	-0.371	-1.301	-0.311	0	-0.022	0.119	0.017	-0.047	-0.104	-0.324
GS754	0.065	0.161	-0.4	0.224	0.042	-0.114	0.309	0.125	-0.077	0.141	-0.198	-0.043	-0.033	-0.049	-0.226	-0.449	-0.292	0.113	-0.225	0.231	0.082	0.085	0.103	0.268	-0.035	0.19	0.152	0.078	-0.084	-0.524	-0.098	-0.004	-0.171	-0.1	-0.127	-1.301	-0.186	-0.704	-0.154	0.244	-1.301	0.061	0.377	-0.335	-0.128	0.217	0.24	0.163	-0.197
GS15408	0.06	0.789	-0.071	0.254	0.219	0.077	0.52	0.103	0.193	0.009	-0.047	0.244	-0.037	-0.016	-0.196	-0.2	-0.058	0.075	-0.075	0.472	-0.041	0.066	0.221	-0.201	0.025	0.193	-0.028	0.13	0.054	-0.254	1.029	0.148	-0.109	-0.211	0.112	-1.301	0.249	0.611	0.455	0.342	-1.301	0.629	0.035	-0.197	-0.07	0.307	0.103	0.309	0.089
LT33	0.135	-1.301	-1.301	-1.301	-1.301	-1.301	-1.301	-1.301	-1.301	-1.301	0.21	-1.135	0.324	-0.693	-1.301	-1.301	0.807	-1.301	-0.149	0.623	-1.301	-0.2	-0.991	0.518	-0.423	-1.301	-0.316	-0.048	-1.301	-1.301	-1.301	-0.008	-1.301	-1.301	-1.301	-0.357	-0.047	-1.301	-0.516	-1.301	-1.301	-0.355	0.431	-0.474	0.395	-0.25	0.751	0.041	-0.036
GS7700	0.273	0.297	-0.643	-1.301	-1.301	0.378	-0.022	-0.398	-1.301	0.033	-1.301	-1.301	0.223	0.086	0.345	0.502	0.21	0.005	-0.621	0.058	-0.27	-0.432	0.436	0.125	0.189	-1.011	0.248	0.267	-0.323	-0.595	-0.085	-0.101	-1.301	0.564	0.325	-1.301	0.614	-0.266	-0.268	1.054	-1.301	0.005	-0.285	0.148	0.372	-0.039	-0.034	-1.301	-0.412
GS2787	-0.16	0.167	-0.456	-0.052	0.169	-0.166	0.111	0.028	-0.077	-0.154	-0.104	0.062	-0.118	0.069	-0.533	-0.561	-0.307	-0.052	0.093	0.329	0.059	-0.043	0.219	-0.153	0.024	-0.088	-0.109	0.046	0.006	-0.411	0.983	0.052	-0.149	-0.067	-0.124	-0.284	0.412	0.071	0.348	0.343	-1.301	0.356	-0.119	-0.339	-0.108	0.217	0.368	0.4	-0.107
GS414	-1.301	-1.301	0.227	-1.301	-0.08	0.989	0.336	1.301	0	-0.399	-0.188	-1.301	0.966	0.339	0.532	-1.178	0.106	0.32	-0.388	-0.127	-0.126	-1.143	-0.469	0.293	0.314	-1.301	-0.338	-0.006	-1.301	-0.182	1.17978	-1.301	-1.255	-0.85	-1.301	-1.301	-1.301	-1.301	0.478	-1.301	-1.301	0.83	0.025	-0.957	0.095	-1.301	-1.301	-0.694	0.296
GS4868	-1.301	0.038	0.499	0.33	0.167	-0.198	0.093	0.404	0.779	0.448	-0.188	0.154	0.306	-0.02	0.23	0.404	0.045	-0.057	-0.227	-0.88	-0.042	-0.045	-0.028	-0.829	-0.067	-0.101	0.017	0.086	0.158	0.084	0.275	0.036	0.442	0.775	0.156	0.362	0.171	0.009	0.068	0.391	-0.357	0.016	0.196	0.451	-0.016	0.105	0.587	0.052	0.306
GS6642	0.394	-0.199	0.587	0.109	-1.301	0.667	0.747	1.21	-0.753	0.485	-0.383	0.405	-0.249	-0.044	0.114	-0.102	0.047	0.345	-1.301	-0.729	0.224	0.539	0.243	0.309	-0.03	0.296	0.42	0.233	0.237	0.173	0.5	0.707	-0.352	0.213168	0.518	-1.301	0.432	-1.301	0.459	0.417	-1.301	-0.014	0.919	0.261	0.023	0.43	0.213	0.548	-1.301
GS6936	-1.301	-1.301	-1.301	-1.301	-1.301	-1.301	-1.301	-0.477	-0.719	-1.301	-1.301	-1.301	-0.597	0.951	-1.262	-1.301	0.848	0.157	-0.779	-1.301	0.286	-1.301	-1.301	-1.301	-0.766	-0.613	-1.301	-1.301	-1.301	-0.94	-1.301	-1.301	0.297	-0.763	-0.364	-1.301	-1.301	-1.301	-1.301	-1.301	-1.301	-1.301	-0.216	-0.557	-1.301	-1.301	-1.301	-1.301	-1.301
GS5356	-0.323	0.107	0.47	-0.119	-0.23	0.751	-0.905	0.447	-1.054	0.441	-0.445	0.023	0.192	-0.229	0.381	-0.793	-0.164	0.512	-0.844	-0.127	-0.178	0.167	-0.311	-1.301	-0.12	-0.451	-0.307	-0.098	-0.543	-0.481	0.552	-0.24	-1.123	-0.64	-1.301	-1.301	0.887	-1.301	1.037	-1.301	-1.301	-0.882	0.21	0.364	0.002	-0.256	0.39	-0.694	-1.301
GS15500	0.389	-0.855	0.535	0.421	-0.707	-1.301	-1.301	-1.301	-0.577	-0.279	-0.883	-0.745	-0.866	-0.8	-0.775	-0.862	-1.07	0.528	0.688	0.503	0.251	0.159	0.376	-1.301	0.15	0.301	0.211	0.055	0.393	-0.164	-1.301	-0.846	-0.883	-0.763	0.363	0.907	0.455	0.622	0.461	-0.825	-1.301	-0.926	-0.944	-0.818	0.126	-0.143	0.783	0.072	-0.493
GS3132	-0.41	0.313	-0.422	-0.059	0.781	0.277	-1.301	-1.301	0.209	-0.217	0.087	-0.123	-0.553	0.329	0.045	-0.22	-0.027	0.498	0.248	-0.174	-0.631	0.146	-0.047	0.222	-0.261	0.193	-0.385	-0.003	0.138	-0.285	0.159	-0.534	-0.493	0.379	0.206	0.58	0.113	-0.391	0.304	-0.202	-1.301	0.138	0.189	-0.617	-0.001	-0.184	-0.264	-0.417	0.343
GS6513	-0.439	-1.301	-0.308	0.364	0.107	-0.173	-0.41	-1.301	0.737	0.351	-1.301	-1.301	0.105	-0.01	0.499	0.303	-0.016	-0.209	-1.301	-1.114	0.113	-0.037	0.016	-0.227	-0.096	0.154	0.496	0.37	-0.979	-0.82	-0.593	0.481	0.663	0.462	0.445	-1.301	-1.301	-1.301	0.474	-1.301	-1.301	-0.645	-0.447	-0.268	-0.118	0.342	-0.462	-0.36	0.116
GS436	0.034	0.085	0.059	0.387	0.55	-0.039	0.383	0.301	0.79	-0.016	0.079	0.182	0.248	0.128	0.008	-0.2	-0.068	-0.074	0.066	0.559	0.17	-0.027	0.229	-0.07	-0.155	-0.166	0.047	0.131	0.098	-0.103	0.14	0.068	0.003	0.136	0.38	0.836	0.462	0.648	0.533	0.539	-0.143	0.054	0.018	-0.186	-0.167	0.166	0.463	0.195	-0.132
GS3222	0.321	-0.257	0.129	0.093	-0.11	0.29	-0.422	0.166	-0.301	0.162	-0.116	0.125	0.092	0.374	-0.173	0.014	0.125	-0.356	0.229	-1.301	0.172	-0.124	0.151	0.268	0.123	0.248	0.336	0.187	-0.009	-0.469	-0.045	0.052	0.32	0.261	0.133	-1.301	-0.199	-0.242	0.03	-0.181	-1.301	-0.11	0.204	0.064	0.181	-0.22	-0.075	-0.145	-0.317
GS291	0.062	-0.182	-0.047	-0.412	-0.598	-0.15	-0.25	0.404	-0.253	0.199	-0.038	-0.284	-0.179	-0.01	-0.284	-0.16	-0.037	-0.183	-0.73	-0.336	-0.136	-0.221	-0.124	0.113	0.213	-0.301	0.169	0.129	-0.148	-0.123	-0.31	-0.252	-0.153	-0.171	-0.518	-0.444	-0.398	-0.505	-0.433	-0.731	-1.301	-0.433	0	-0.117	-0.071	-0.19	-0.253	-0.837	0.045
GS2788	0.543	0.743	0.305	0.761	0.561	0.591	0.264	-1.301	0.842	0.6	0.096	0.033	0.529	0.365	0.318	0.472	0.288	-0.114	0.191	0.743	0.031	-0.058	0.465	0.702	0.242	-0.27	0.124	0.219	0.045	0.127	-1.301	0.319	0.385	0.815	0.525	0.922	0.465	0.734	0.597	0.556	-1.301	0.305	0.192	-0.296	-0.169	-0.029	0.616	0.328	0.549
GS3476	0.223	-0.048	-0.446	-1.301	-1.251	0.474	-1.301	-0.097	0.79	-0.062	0.286	0.541	-0.808	-0.543	-0.89	-0.017	0.458	-0.764	0.148	0.301	0.014	0.019	-0.282	0.407	-0.058	0.436	-0.03	-0.079	-0.057	0.301	0.291	-1.301	0.35	-1.012	-0.027	-1.301	0.399	-0.681	0.551	-0.56	-1.097	0.004	0.113	0.587	-0.354	0.348	1.043	0.105	0.133
LT57	-0.18	-1.044	0.621	-0.396	0.576	0.055	0.195	-1.301	0.236	0.261	-1.301	-0.009	0.544	0.32	0.453	0.278	-0.212	0.645	0.411	-1.301	0.216	0.341	0.22	-0.176	0.003	-0.571	0.128	-0.949	0.227	0.478	0.558	-0.24	0.641	0.693	-0.384	-1.301	-0.713	-0.369	-0.085	0.415	-1.301	-0.697	-1.301	0.178	-0.346	0.101	-0.232	-1.301	0.508
GS4003	-1.301	-0.104	-1.136	-1.301	-0.631	-1.301	-0.869	-1.301	0.408	-0.575	-0.86	-0.814	-0.979	-0.183	-0.785	-0.234	-0.33	-1.301	-0.402	-0.88	-0.084	-0.166	-0.825	-0.528	-0.69	-0.069	-0.698	-0.051	-1.001	-0.996	-1.301	-0.12	0.109	-0.155	0.323	-1.301	-0.339	-1.301	-1.301	-0.371	-1.301	-0.887	0.362	-1.018	-1.301	-0.349	-0.086	-1.301	-0.202
GS12228	-0.109	0.071	-0.224	-1.301	0.363	0.86	-0.181	0.523	0.205	0.433	-0.643	0.328	0.092	-0.776	0.372	0.184	0.251	-0.34	0.166	-0.067	-0.518	-0.386	0.188	1.171	-0.234	0.01	-0.188	-0.17	-0.509	0.028	0.655	0.273	0.247	0.166	-1.301	-1.301	0.583	0.055	0.118	-0.533	-1.301	0.2	0.339	-0.52	0.167	-0.049	-0.17	0.232	0.266
GS285	0.069	0.423	-0.067	0.076	0.323	0.031	0.294	-0.135	-0.069	-0.104	-0.198	0.186	-0.039	-0.026	-0.275	-0.14	-0.275	0.042	0.2	0.296	0.006	0.098	0.16	-0.255	-0.013	0.116	-0.083	-0.062	0.192	-0.181	1.107	0.133	0.102	-0.112	0.095	-0.398	0.352	0.439	0.226	0.454	-1.301	0.707	0	-0.38	-0.106	0.192	-0.031	0.475	0.078
GS139	0.094	0.035	0.514	-0.216	0.141	-0.039	-0.234	-0.062	0.667	-0.241	0.254	-0.212	-0.221	0.22	-0.391	0.562	0.177	0.176	-0.137	0.12	0.258	0.057	0.048	-0.255	0.077	0	-0.035	0.163	-0.02	-0.407	-0.485	-0.187	-0.246	0.865	0.412	0.539	0.426	0.674	0.472	0.063	-1.301	-0.041	-0.261	-0.213	0.333	-0.142	0.452	-0.405	-0.061
GS5752	-0.812	0.238	-1.301	-1.301	0.206	-1.011	-1.301	-1.301	-0.02	0.386	0.486	-1.062	0.113	-0.195014	-0.086	-0.926	0.137	-1.014	0.259	-0.497	-0.617	0.117	-0.307	-1.301	-0.146	0.135	-0.234	-0.041	0.06	0.132	-0.037	-0.613	-1.301	0.566	-1.099	-0.42	-0.09	-0.053	-0.433	-1.301	-0.018	0.209	-1.301	0.066	-0.124	0.137	0.163	0.279	0.569
GS257	0.011	0.408	0.304	0.371	0.206	-0.358	0.445	0.079	0.065	-0.489	-1.047	-0.436	-0.456	-0.136	-0.322	-0.145	0.208	-0.017	0.388	0.158	0.13	0.491	-0.417	-0.528	-0.031	-0.552	-0.282	0.251	-0.426	-0.108	0.085	-0.152	-0.452	-0.28	0.377	0.921	0.456	0.656	0.556	0.285	-1.301	-0.044	-0.261	-0.09	-0.007	0.116	0.053	0.14	0.4
GS5374	-0.092	0.358	-0.585	-0.074	-0.259	0.00387487	-0.009	-1.301	-0.452	-0.137	0.175	-0.313	0.083	-0.213	-0.125	0.014	0.044	0.399	0.262	0.735	-0.019	0.102	0.481	-0.39	0.512	-0.016	0.444	0.209	-0.56	-0.11	0.135	0.155	-0.007	-0.26	-0.504	-1.301	-0.634	0.292	-0.442	0.03	-0.469	-0.115	-0.156485	0.034	0.07	0.202	0.175	0.326	-1.301
GS10402	0.424	0.146	-0.043	0.099	0.511	0.223	-0.577	0.028	-0.125	0.048	-0.175	0.204	0.049	-0.201	-0.08	-0.178	0.05	-0.838	0.05	0.746	0.129	0.071	-0.141	0.482	-0.206	-0.291	-0.251	0.115	0.686	0.154	-1.301	-0.043	0.43	-0.345	0.492	0.918	0.612	0.695	0.53	0.269	-1.301	0.493	0.127	-0.271	-0.037	0.239	-0.48	0.369	0.392
GS7995	0.394	-0.633	0.068	-1.301	-0.582	0.563	-0.568	-0.062	0.281	-0.683	-0.292	-0.198	-0.062	0.021	0.265	0.32	0.072	0.002	-1.301	0.145	-0.382	-0.113	-0.404	0.444	0.162	0.499	0	0.006	0.085	-0.128	-0.379	-0.147	-0.789	-0.664	0.372	0.938	0.438	0.693	-1.301	0.48	-0.357	-0.228	0.15	0.243	0.087	-0.153	-0.559	0.124	-0.546
GS408	-0.747	-0.178	-0.442	-0.183	0.492	-0.395	0.117	0	-0.047	-0.783	-0.101	0.14	-0.461	0.2	-0.175	-0.241	0.008	-0.283	-0.018	-0.528	0.065	0.143	0.126	-0.39	0.506	0.356	-0.071	0.09	0.22	-0.287	0.12	0.111	-0.055	0.22	0.352	0.982	-0.578	0.009	-0.386	0.139	-1.301	0.323	-0.485	-0.628	-0.035	0.022	-0.149	0.275	0.156
GS6442	-0.603775	-0.088	-1.112	-1.301	-0.95	-1.301	0.211	0.954	0.295	-1.16	1.301	0.468	-0.087	-0.353532	0.429	0.978	-0.045	0.362	-0.548	0.019	-1.301	-1.301	-0.919	0.046	-0.162	-0.683	0.382	-0.924	0.045	0.545	-0.605918	-1.301	-1.301	-1.301	-1.301	-1.301	-1.301	-1.301	-1.301	-1.301	-1.301	-0.72267	-1.301	0.001	-0.387	-1.301	-0.335	-1.301	-1.301
GS2775	-0.265	0.14	-0.171	-0.173	-0.305	-0.552	-0.699	-0.477	0.193	0.046	-0.355	-0.357	0.04	-0.186	-0.363	-0.511	-0.665	0.273	0.041	-0.01	0.19	0.007	0.195	-0.089	0.229	-0.022	-0.009	0.037	0.113	-0.022	-0.313	-0.002	-0.163	-0.213	-0.905	-1.301	-0.518	-0.66	-0.687	0.129	-1.301	-0.344	-0.057	-0.282	-0.029	-0.057	0.023	0.166	0.374
GS3423	0.163	0.13	-0.128	0.205	0.169	-0.27	0.224	-0.097	0.087	0.038	-0.184	-0.123	-0.045	-0.049	-0.359	-0.553	-0.049	-0.007	-0.172	0.019	0.098	0.093	0.016	-1.301	0.035	0.055	0.072	0.131	-0.097	-0.368	-0.035	0.071	-0.053	-0.138	-0.395	-1.301	-0.474	-0.704	-0.618	-0.298	-1.301	-0.003	-0.045	-0.414	-0.104	0.288	0.337	0.186	-0.234
GS4574	-1.301	0.608	0.36	0.154	-0.582	0.317	0.426	0.437	0.031	-0.154	-0.699	0.348	-0.317	-0.147	-0.533	0.211	-1.093	-1.301	0.425	0.683	0.1	0.31	-0.089	0.876	-0.605	0.271	-0.195	-0.314	0.737	0.214	-1.075	0.493	0.691	-0.664	0.795	0.984	-0.699	0.208	0.266	-0.08	-1.301	0.245	0.111	-0.075	-0.157	0.302	0.235	0.235	0.38
GS2223	-0.218	0.139	0.161	0.263	0.578	-0.233	0.281	0.222	0.788	-0.174	0.639	0.064	0.085	0.46	-0.024	-0.245	0.042	-0.037	0.071	0.425	0.005	-0.358	0.165	0.528	0.084	0.268	0.149	0.211	0.168	0.08	-0.115	0.012	0.174	0.915	-0.364	-0.222	-0.333	-0.836	-0.371	0.435	-1.301	0.462	-0.077	-0.231	-0.24	-0.294	0.534	0.037	-0.465
GS2468	0.463	-0.329	-0.692	-1.301	0.435	0.708	-1.301	0.477	-1.301	0.255	0.529	0.46	-1.003	0.124	-0.84	-1.301	0.167	-0.029	-0.183	0.24	0.172	0.02	-1.04	-1.301	0.012	-0.027	-0.068	0.272	-0.406066	-0.198808	-0.359	0.477	0.499	0.935	-1.301	0.1	-0.213	0.022	-1.301	0.131	-1.301	-1.257	0.137	0.036	-0.015	-0.192	-0.499	-0.167	0.53
GS6038	0.325	0.032	0.242	0.19	-0.116	1.271	-0.687	0.028	0.213	-0.694	-0.015	-0.066	0.516	-1.301	0.325	0.022	0.527	0.051	-0.152	-0.269	-0.178	-0.037	-0.236	0.455	-0.034	0.268	0.156	-0.207	0.161	0.169	0.508	0.011	0.181	0.44	-0.282	0.265	-0.458	-1.301	0.191	0.558	-0.097	-0.318	0.209	-0.409	0.538	-0.159	-0.071	-0.178	0
GS1114	-0.067	0.294	0.688	0.539	0.098	-0.173	0.175	-0.398	0.66	-0.345	-0.184	0.096	0.145	-0.03	-0.035	0.409	-0.251	0.114	-0.639	-0.133	0.238	0.169	0.362	-0.016	0.324	0.064	0.326	-0.006	-0.027	0.451	0.007	0.298	0.269	0.108229	0.532	0.911	0.589	0.783	0.625	0.148	-0.337	0.348	0.124	0.164	0.438	0.035	0.257	-0.31	0.109
GS3367	-1.301	0.096	-1.301	-0.114	-0.222133	-0.382	0.4	0.315	0.346	0.446	0.598	0.505	0.3	0.172	-0.318	-0.099	0.108	0.134	0.47	-0.454	-1.301	0.349	-0.513	-1.301	0.528	-0.358	-0.054	0.174	-0.251	-0.036	1.083	0.11	-0.144	-0.503	0.383	-1.301	0.494	0.179	-1.301	-1.301	-1.301	-1.301	0.029	0.191	0.127	0.456	0.072	-1.301	-1.301
GS3505	-0.528	0.1	0.329	0.056	0.629	0.351	-0.475	-0.03	-0.656	-0.21	0.15	0.168	0.101	0.177	-0.009	-0.104	-0.038	0.388	-0.101	0.399	0.162	0.015	-0.331	-1.301	-0.021	-0.346	0.299	-0.048	-0.282	0.133	-0.525	-0.087	-0.222	-0.136	-0.148	-1.301	0.391	-0.125	0.209	0.143	-1.301	-0.658	0.065	0.008	0.092	0.14	0.032	-0.23	-1.301
GS15438	0.321	-1.301	0.295054	0.0298834	-1.251	-0.872	-0.805	1.301	0.473	1.282	0.897	-0.972	0.282	0.391	0.269	0.55	1.301	-1.301	0.669	0.966	0.805	0.11	0.287	0.824	-0.231	1.301	-0.241	-0.211	-1.301	-0.103	-1.301	0.879	0.337	0.368	-0.484	-1.301	1.301	1.194	0.461	-1.301	-1.301	0.418	-0.071	0.533	1.301	0.182	-1.207	1.067	1.166
GS2076	-0.887	-0.791	-1.245	-1.301	0.117	0.139	-1.301	-1.301	0.374	-0.496	-1.082	-1.301	0	-1.077	-0.168	-1.301	-0.054	0.277	-0.319	-1.301	0.033	-0.833	0.144	1.011	-0.595	-1.301	-0.592	0.025	-0.748	-0.953	-0.23	-0.663	0.799	-1.301	0.31	-1.301	0.477	-1.301	-1.301	-0.992	-1.301	-1.301	0.045	0.716	-0.242	-1.301	-1.301	-0.676827	-1.16004
GS4143	0.228	0.266	-1.301	-0.332	-1.301	-1.301	0.279	0.186	0.176	-0.141	-0.028	-1.273	0.133	0.103	-1.107	0.12	0.071	0.132	0.134	0.651	-0.124	-0.419	-1.006	0.202	-0.035	0.482	-0.08	-1.217	-0.253	-0.695	0.575	-0.136	-0.025	0.284	-1.301	-1.301	-1.301	0.572	0.639	0.47	-1.301	-0.914	-0.184	-0.18	0.349	0.198	0.401	-1.301	-1.301
GS5595	-1.301	-0.599	-0.342	-0.206	-1.301	-0.181	-1.012	-0.176	-1.301	-0.534	-0.175	-0.29	-0.174	-0.53	-0.052	-0.592	0.219	-1.301	-0.186	-1.005	-0.579	-0.298	-0.503	0.488	-0.009	-1.301	-0.211	0.036	-0.263	-1.301	-0.077	-0.007	0.268	-0.006	-1.301	-1.301	0.445	0.649	0.525	0.529	-1.301	-1.138	0.335	-0.66	0.152	-1.301	-0.617	0.015	-0.465
GS7306	-0.06	-0.123	-0.378	-0.077	0.437	-0.022	0.025	0.054	0.236	-0.641	-0.281	-0.574	-0.046	-0.347	-0.084	-0.039	-0.043	-0.085	0.325	0.152	0.059	0.215	0.206	0.222	0.141	0.314	0.019	0.079	0.141	-0.037	0.061	0.15	0.175	-0.439	0.424	0.989	0.499	0.708	0.538	0.459	-0.337	-0.09	-0.038	-0.032	-0.034	0.044	0.455	0.285	0.404
GS15476	0.187	-0.369	0.083	-1.301	0.256	-0.056	-1.188	-0.273	-0.385	-0.417	0.099	-0.086	-0.345	0.452	0.149	0.049	0.021	0.007	-0.211	-0.415	0.297	-0.355	0.034	0.087	-0.284	0.005	-0.33	0.122	-0.396	-0.168	-0.936	-0.345	-0.41	-0.275	0.361	-1.301	0.432	0.625	0.505	-0.599	-0.337	-0.373	0.345	0.032	-0.36	-0.212	0.101	-1.052	-0.366
GS8678	-0.092	-0.257	0.128	0.917	0.883	0.358	0.376	0.426	0.828	0.463	0.604	0.877	0.053	0.13	0.333	0.265	0.357	-0.571	-0.083	0.152	-0.21	0.225	0.315	0.482	0.26	-1.301	-0.137	-0.709	-0.391	0.143	0.037	0.402	0.47	1.013	-0.364	-0.155	-1.301	0.142	-1.301	0.679	-1.301	0.112	0.266	0.226	0.453	-0.543	0.012	0.398	0.644
GS8061	-0.718	-0.023	-1.301	-0.602	-0.751	-0.233	0.371	0.286	-0.16	-0.131	0.159	0.318	-0.325	0.026	-0.229	-1.301	-0.031	-0.32	0.168	-0.428	-0.474	-0.057	0.055	0.438	-0.551	-1.301	-0.311	0.169	-1.301	-0.856	1.224	-0.072	0.015	0.448	0.312	1.202	0.704	0.643	-1.301	-0.177	1.258	0.419	-0.257	0.108	-0.305	-0.673	0.464	-1.301	0.788
GS1208	-1.301	-0.053	-0.914	0.386	-0.025	0.086	0.322	-0.331	0.019	0.251	-0.883	-0.854	0.443	0.118	-0.028	-0.166	0.222	-0.052	-0.124	0.825	-0.014	0.478	0.109	-0.153	0.335	-0.181	0.566	0.512	-0.137	0.143	0.08	0.262	0.058	-0.035	-1.301	-1.301	0.192	-0.38	-0.298	0.217	-1.301	0.213	0.348	-0.327	0.502	0.413	-0.48	-0.28	-0.019
GS4507	-1.301	-0.784	-1.301	-1.301	-1.301	0.358	0.201	-1.301	-1.301	-1.301	-0.86	-0.729	-1.301	-1.301	-1.301	-1.301	-0.593	-1.301	-1.301	-0.918	-1.301	-1.301	-1.301	-1.301	-0.714	-1.301	-1.22	-1.301	-1.183	-1.301	-1.006	-0.556	-1.301	-1.301	-1.301	-1.301	-1.301	-1.301	-1.301	0.251	-1.301	-0.832	0.181	0.038	-0.142	-0.06	-1.301	0.257	-1.301
GS3682	-1.301	-0.445	-0.27	-0.452	0.472	-0.552	-1.301	0.301	-0.753	0.04	-1.301	-1.273	-0.132	0.299	0.411	0.429	-0.253	-1.301	-0.519	-0.139	-0.971	0.09	0.187	-0.176	0.012	-0.346	0.013	0.067	-1.301	-0.3	0.35	0.366	0.065	0.035	0.339	-1.301	-1.301	-1.301	0.089	-1.301	-1.301	0.032	-0.005	0.187	0.224	0.028	-0.269	-0.128	0.326
GS12541	-0.16	-0.317	-0.914	-1.301	0.313	-0.451	0.332	0.595	0.18	-0.076	-0.264	0.283	0.034	-0.343	-0.278	0.137	-0.324	0.283	0.373	0.351	-0.314	-0.126	0.145	0.651	0.096	0.095	0.119	0.035	0.326	0.22	0.123	0.12	0.315	-0.026	-0.193	0.057	0.045	-0.048	-0.185	0.943	-0.357	-0.163	0.136	0.337	0.153	0.322	0.144	0.438	0.512
GS15335	-0.691	0.108	0.189	-0.097	0.221	-0.319605	0.629	-1.301	-0.327	-0.217	0.501	0.291	0.383	0.236	-0.224	-0.584	-0.295	0.032	-0.043	-1.301	-0.063	-0.075	0.008	0	0.249	-0.37	-0.319	-0.168	-0.081	-0.047	-1.301	0.331	-1.301	0.215	0.096	-1.301	0.011	-1.301	-0.323	0.08	-1.301	-0.589	-0.249276	0.387	0.036	0.099	-0.957	0.002	-1.301
GS6629	-0.197	0.145	0.655	0.407	-0.538	-0.094	-0.454	0.222	-0.253	-0.661	-0.086	0.091	0.04	0.447	0.357	0.157	0.035	-0.007	-1.177	0.138	-0.675	-0.07	-0.059	-0.39	-0.237	0.22	0.092	0.096	-0.528	0.008	0.186	-0.029	0.07	0.214	-0.555	-0.143	-0.157	0.233	-0.409	0.112	-0.42	-1.301	-0.586	-0.143	-0.549	0.15	0.179	-0.605	0.346
GS12887	-0.618	-0.178	-1.301	0.308	-0.511	0.262	0.364	0.186	0.117	-0.661	-0.006	-0.135	0.049	-0.448	-0.109	0.054	-0.013	0.328	0.35	0.338	-0.449	0.191	0.467	0.85	-0.098	0.064	-0.238	0.007	0.248	-0.034	0.335	0.113	0.164	-0.584	0.278	-0.066	-0.685	-0.339	-1.301	0.642	-1.301	0.268	-0.015	-0.078	0.045	-0.072	-0.269	-0.061	0.261
GS2309	0.048	0.294	0.551	0.375	0.616	0.296	0.35	0.616	0.275	-0.073	0.259	0.274	0.005	0.033	-0.01	-0.299	-0.674	0.407	-0.338	0.329	0.046	-0.077	-0.028	-1.301	0.019	0.482	0.228	0.027	0.082	0.122	0.239	0.19	-0.107	0.198	0.486	0.556	0.464	0.656	0.195	0.404	-1.301	0.07	0.223	0.249	-0.524	0.087	0.474	0.47	0.563
GS4196	-0.06	0.772	0.276	0.05	-1.301	-0.158	-1.091	0.166	-1.301	0.437	-1.301	-1.301	-0.654	-0.838	-0.318	-0.671	-0.413	0.379	-0.679	-0.617	-0.408	0.558	-1.095	-1.301	-0.207	-0.334	0.032	0.154	-0.017	-1.078	-0.318	0.012	0.169	-0.28	-1.301	-1.301	0.063	0.683	0.499	0.507	-1.301	0.119	0.11	-0.136	-0.404	0.396	-0.355	0.209	-1.301
GS11624	0.286	0.184	-0.789	-0.117	0.554	-0.635	0.483	0.548	0.788	0.663	-1.301	-0.242	-0.27	-0.481	-0.692	-1.301	-1.059	0.548	0.188	-0.918	0.015	-0.244	0.303	0.807	-0.158	0.317	0.172	0.119	-0.217	0.45	-0.619	0.227	-0.144	-0.336	0.669	-1.301	0.718	-0.38	-0.687	0.307	-1.301	0.188	0.16	0.388	-0.401	-0.075	0.659	0.458	-1.301
GS195	0.111	0.293	0.187	0.065	0.261	0.381	0.126	0.239	0.298	0.294	0.401	0.407	0.011	0.149	0.153	0.31	0.168	-0.325	-0.149	-0.174	0.067	0.147	0.147	0.594	0.122	0.116	-0.047	0.056	0.069	0.286	0.177	0.113	0.341	0.058	0.4	0.84	0.497	0.744	0.539	0.215	-1.301	0.203	0.103	0.134	0.082	-0.021	-0.018	0.359	0.511
GS3885	0.147	0.275	0.005	0.394	0.548	0.132	0.329	0.186	0.197	0.171	0.304	0.22	0.013	-0.01	-0.17	-0.076	-0.058	0.162	0.115	0.453	0.098	0.026	0.199	0.087	-0.054	0.132	0.017	0.155	0.122	-0.07	0.015	0.206	0.025	-0.056	0.433	0.913	0.481	0.638	0.525	0.414	-0.076	0.196	0.116	-0.201	-0.008	0.179	0.498	0.344	0.196
GS2158	-0.036	0.286	0.159	0.257	-0.498	-0.312	-0.121	-0.222	-0.656	-0.184	-0.108	-0.072	0.099	-0.075	-0.155	-0.064	-0.394	0.245	0.066	0.652	0.286	0.263	0.449	-0.255	0.547	0.139	0.283	0.213	0.032	-0.116	1.301	0.114	-0.057	-0.183	-0.379	-0.167	-0.169	-0.009	-0.042	0.037	-1.301	0	-0.181	0.138	-0.074	0.1	0.297	-0.04	-0.524
GS1197	0.499	0.291	0.41	0.329	0.626	0.496	0.782	-0.097	-0.108	0.37	-0.528	-0.237	0.081	0.235	0.098	-0.16	0.117	0.036	0.323	0.638	-0.178	-0.078	-0.023	0.06	0.021	-0.143	-0.175	0.023	0.643	0.158	-1.301	-0.087	-0.038	0.031	0.292	0.391	-0.008	0.675	-0.035	0.432	-1.301	-0.015	0.191	-0.621	-0.158	0.101	0.295	0.166	0.38
GS3244	0.301	0.74	0.562	0.578	0.199	0.254	0.021	0.415	0.735	0.217	-0.149	-0.083	-0.066	0.275	0.426	0.424	-0.037	0.405	-0.302	0.237	0.107	0.145	0.284	0.783	0.057	0.474	0.32	0.304	0.096	0.292	0.302	0.311	0.22	0.083	0.523	0.782	0.493	0.697	0.481	0.274	-0.42	0.161	-0.098	0.251	0.095	0.042	0.238	0.044	0.548
LT5	0.668	0.089	0.207	-0.209	-1.301	-1.301	-0.56	-1.301	-1.301	0.259	-1.301	0.314	-0.324	0.352	0.399	0.129	-0.212	-1.301	-0.186	-0.512	-1.301	-0.064	-1.292	-0.285	-0.399	-1.301	0.307	-1.301	-1.301	-1.06	-1.301	-0.059	-1.301	0.598	0.831	-1.301	1.155	-1.301	0.935	0.372	-1.301	0.021	-0.442	-0.668	-0.662	0.087	-1.301	-0.364	-1.301
GS6817	0.62	0.18	0.569	0.307	0.64	0.162	0.49	0.437	0.159	0.104	0.666	0.084	0.053	-0.245	0.005	0.018	-0.15	0.147	0.481	-0.227	-0.05	0.202	0.114	0.1	-0.042	0.372	-0.301	-0.02	-0.051	0.261	0.255	0.182	0.276	-0.383	0.062	0.093	0.065	-0.137	-0.176	0.403	-0.319	0.22	0.032	0.296	0.01	0.095	-0.128	0.365	0.455
LT35	-0.201	-0.855	-1.301	-1.301	-1.301	-1.301	-0.029	-1.301	-1.301	-1.301	-1.301	0.437	-1.301	-1.301	-1.301	-0.231	-0.391	-1.301	-0.082	0.306	-1.301	-1.301	-1.301	-1.301	-1.301	-0.534	-1.301	-1.301	-1.301	-1.301	0.302	-0.736	-1.301	0.113	-1.301	-1.301	-1.301	-1.301	-1.301	-1.301	-1.301	-0.29	1.111	-1.301	0.183	0.283	-1.301	-1.301	-1.301
GS1205	0.087	-0.075	-0.395	0.085	-0.166	-0.358	0.332	-1.301	-0.054	-0.134	-0.355	0.204	-0.079	0.117	-0.4	-0.733	-0.154	-0.394	-0.164	0.434	0.079	0.031	-0.289	-1.301	-0.245	-0.312	-0.336	0.054	-0.441	-0.338	-0.126	-0.133	-0.341	-0.495	0.029	-0.357	0.006	-0.085	0.582	0.568	-0.357	0.571	-0.052	-0.474	-0.131	0.744	-0.086	0.593	-0.141
GS7746	-1.301	-0.513	-1.301	-1.301	0.329	-0.027	-0.276	0.146	0.352	-0.184	-0.316	-0.778	0.144	0.277	-0.435	-0.511	0.272	-0.315	0.674	-0.306	-0.154	0.176	0.092	0.325	-0.365	-0.136	-0.342	-0.126	-0.081	-0.374	0.445	-0.861	-0.677	-0.122745	0.309	0.334	0.192	0.675	0.245	0.43	-0.357	-0.325	0.16	-0.243	-0.083	0.021	-0.012	0.259	0.086
GS4065	0.417	0.506	0.089	-0.554	0.338	0.376	0.501	-0.062	0.081	0.485	0.171	-0.268	0.075	-0.042	0.272	0.194	-0.165	0.135	0.406	0.148	0.19	0.189	0.249	0	0.15	0.535	-0.133	0.082	0.611	0.252	-1.14	-0.639	-0.595	0.458	0.547	0.987	0.53	0.496	-1.301	0.68	-1.301	0.07	-0.539	-0.261	-0.103	-0.144	0.7	0.315	-0.421
GS988	0.165	-0.643	0.116	-0.234	-0.386	0.484	-0.527	-1.301	0.031	0.326	0.074	0.089	-0.058	-0.232	0.007	-0.055	0.003	0.051	-0.564	-0.755	-0.521	-0.144	-0.503	0.622	-0.051	-0.37	-0.154	0.232	0.577	0.46	-1.301	0.116	0.277	-0.165	-0.239	-1.301	-0.217	-1.301	-1.301	-0.922	-1.301	0.01	0.04	-0.024	0.232	-0.253	-0.31	-1.108	-0.455
GS2500	-0.63	-0.628	0.014	-0.013	-0.274	0.425	0.213	0.028	-0.554	-0.995	-0.089	-0.778	-0.252	-0.171	0.245	0.295	-0.079	0.336	-0.361	-0.845	-0.718	-0.061	-0.73	-1.301	-0.042	0.319	-0.26	-0.403	-0.146	-0.635	0.071	-0.207	-0.243	-0.294	-1.002	-1.301	-0.466	-1.301	-0.042	-0.218	-1.301	-0.282	-0.734	-1.009	-0.101	0.188	0.099	-0.1	-0.273
GS15406	0.659	0.634	-0.081	0.227	0.046	-1.301	0.668	0.315	-0.026	-0.567	-1.301	-0.139	-1.012	-0.018	0.015	0.143	0.214	0.016	0.256	0.722	0.123	0.215	0.002	-1.301	0.086	0.557	0.277	0.014	0.066	0.231	0.492	-0.01	-0.249	0.527	0.07	-1.301	-0.097	-1.301	-1.301	0.623	-0.553	-0.008	-0.011	-0.343	0.358	0.282	0.217	-0.301	-1.095
GS6603	-0.477	-0.736	-0.033	-1.079	0.534	0.394	-0.535	0.146	-0.02	-0.253	0.618	0.023	0.099	-0.402	-0.304	-1.023	0.345	-0.123	-0.213	-1.056	-0.44	-0.469	0.012	0.16	-0.343	-0.198	-0.024	-0.212	-0.438	-0.343	0.148	-0.49	0.272	0.879	0.281	0.927	0.246	-1.301	0.557	-0.691	-1.301	-1.301	-0.038	-1.219	-0.041	-1.082	-0.286	-1.246	-0.137
GS2383	0.574	-0.329	-0.488	-1.301	0.332	0.346	0.203	-0.273	0.894	0.348	0.605	0.726	0.165	0.267	0.324253	0.384901	0.167	-0.005	0.338	-0.167	-0.567	-0.013	0.501	0.594	0.511	-0.224	0.333	-1.186	0.666	0.599	-1.301	-0.287	0.046	0.172	0.626	-0.854	-0.02	0.138	-0.644	0.285	-1.301	-0.007	-0.357	0.209	0.179	-0.073	-1.015	-0.672	-0.01
GS3708	-1.301	0.352	-0.163	-1.301	-1.301	0.465	-0.019	0.869	-0.108	0.531	-0.489	0.23	0.082	0.439	-1.301	0.163	-0.121	0.46	0.468	-0.056	0.532	-0.035	0.369	0.876	0.179	-0.242	-0.174	0.185	-0.608	-0.057	1.301	-0.184	0.201	0.85	-1.301	-1.301	-1.301	1.052	-0.787	-1.301	-1.301	-0.343	0.315	0.084	0.037	0.036	0.124	-1.301	0.56
GS15460	-1.301	-0.295	1.301	0.117	-1.075	-1.301	-0.836	-0.398	-1.054	-0.388	0.553	-0.897	-0.762	-0.01	-0.511	-0.492	-1.301	-0.082	0.127	0.645	0.702	0.436	-0.488	0.692	0.267	0.879	0.023	0.164	0.35	-0.974	0.81732	0.117	0.581	-0.515746	-1.301	-0.921	-1.301	-1.301	0.315	0.642	0.322	-1.301	-0.647	-0.141	0.105	0.23	0.488	0.175	-0.164
GS6675	0.005	-0.307	0.044	-0.092	0.41	0.466	-0.052	0.355	0.329	0.151	0.02	0.074	-0.194	-0.174	0.013	0.129	0.036	-0.017	0.067	-0.114	-0.091	0.006	0.067	0.087	-0.027	-0.158	-0.2	-0.29	0.182	0.167	1.033	-0.054	0.222	0.081	-0.107	0.086	-0.097	0.433	0.134	0.314	-0.284	-0.399	-0.052	0.119	0.098	-0.21	-0.179	0.081	0.343
GS6621	0.036	0.293	-0.207266	-0.211868	0.691	0.016	0.525	-0.062	0.185	0.437	-0.17	0.114	0.155	-0.437	0.337	0.535	0.144	-0.228	0.229	0.665	0.034	-0.068	0.122	-0.317	0.364	0.169	-0.483	-0.108	0.12	0.608	-1.106	-0.424	-0.337	-0.396	0.665	-0.131	-0.104	-1.079	-1.301	-0.189	-1.301	0.367	-0.104	-0.21	-0.319	0.064	-0.202	0.445	0.214
GS5129	-0.106	-0.334	0.756	0.303	-0.386	0.633	-1.301	0.239	0.631	-0.253	0.221	-0.155	0.21	0.426	0.335	0.369	-0.277	-0.257	0.193	-0.845	0.042	0.045	-0.145	0.513	0.173	0.392	0.207	-0.228	0.072	0.011	0.754	-0.112	-0.047	-0.507	0.407	-1.301	0.111	0.735	0.486	0.373	-1.301	0.273	-0.014	-0.256	-0.143	0.264	-0.12	0.159	-0.023
GS5331	0.048	0.225	0.322	0.576	-0.191	-0.683	0.153	-0.03	-0.791	0.191	-0.184	-1.176	-0.156	-0.04	0	0.137	-0.284	-0.807	0.28	0.357	0.016	0.098	-0.513	0.181	0.283	-0.835	0.202	0.007	-0.307	-0.122	0.776	0.668	-0.91	0.338	-0.166	-1.301	-0.241	-1.079	0.259	0.399	-1.301	-0.247	-0.139	0.164	0.068	-0.123	-0.061	-1.301	0.091
GS10171	0.539	-0.96	0.36	-1.301	-1.301	0.725	0.332	0.447	0.483	0.293	0.177	0.131	0.206	0.266	0.231	0.334	0.27	0.339	-0.946	-1.301	-0.587	-0.519	-0.389	0.555	-0.63	0.429	-0.71	-0.822	-0.748	0.209	0.637	-0.909	0.044	-0.169	-1.301	-1.301	-0.442	0.055	-1.301	-0.655	0.025	-0.103	-0.025	-1.19	-0.695	-1.116	-1.161	0.216	0.094
GS3830	-0.576	-0.121	-0.287	-0.301	0.126	0.429	0.414	-0.097	0.444	0.604	0.703	0.714	0.555	-0.432	0.114	0.682	-0.479	-0.126	0.195	0.585	-0.173	-0.03	-0.348	-0.477	0.114	-0.613	-0.204	0.072	-0.051	0.058	-1.195	0.24	0.383	0.427	0.645	1.1	0.807	0.787	0.648	0.55	-1.301	0.57	0.137	-0.006	0.076	0.4	-0.112	0.383	0.379
GS6311	0.29	-0.279	-1.301	-1.301	-0.396	-0.346	0.253	-0.331	-0.791	-0.31	-1.12	-1.097	-0.666	0.157	0.249	-1.301	-0.158	-0.24	0.124	-1.005	-0.425	-0.166	0.371	-1.301	-0.552	-1.011	0.092	-1.301	-0.047	-1.301	0.117729	-1.301	-1.301	-1.301	-1.301	-1.301	-1.301	-1.301	-0.945	0.332	-1.301	-0.189	0.702	0.639	-0.104	-0.735	-1.301	0.306	-0.091
GS8657	0.158	0.101	-0.041	-0.73	0.617	0.026	0.153	0.146	0.323	0.122	-0.104	-0.608	0.168	-0.263	0.281	0.423	-0.223	0.032	0.524	0.373	-0.035	0.12	-0.524	-0.176	0.127	-0.158	0.326	0.265	0.058	-0.155	1.301	0.233	-0.462	0.912	-0.349	-0.553	0.06	0.572	-0.787	-0.691	-1.301	-0.12	-0.124	-0.028	0.025	-0.147	-0.73	-0.063	-1.301
GS846	-0.153	-1.201	-0.472	-0.23	-1.301	-0.467	-1.121	-0.222	-0.04	-1.301	-0.124	-0.203	-0.351	0.525	-0.413	-0.982	0.068	-0.872	-0.946	-0.391	0.447	-0.811	-0.739	-1.301	-0.312	-0.422	-0.304	-0.183	-0.796	-0.862	-1.033	-0.336	-0.833	-0.08	-0.065	-1.301	0.223	0.29	-0.371	-0.278	-1.301	-0.805	0.11	-0.005	-0.357	-0.637	-0.068	-1.22	-1.301
GS3064	0.048	0.094	-0.592	-0.067	-0.154	-0.05	0.26	-0.176	-0.084	-0.026	-0.188	0.031	-0.108	0.03	-0.522	-0.511	-0.177	0.325	0.06	0.344	0.065	0.047	0.094	0.016	0.257	0.238	0.281	0.172	0.147	-0.151	-0.197	0.091	-0.268	-0.236	-0.145	-1.301	-0.195	0.142	-0.364	0.478	-1.301	-0.004	-0.204	-0.668	0.06	0.361	0.293	-0.346	-0.298
GS2708	0.35	0.116	-0.516	0.389	0.372	-0.022	0.402	-1.301	0	-0.144	-0.021	0.118	-0.062	-0.144	0.067	-0.249	-0.231	0.128	0.109	0.416	0.167	0.104	0.24	0.241	0.04	-0.101	0.081	0.248	0.134	0.194	-1.301	0.105	-0.027	-0.299	0.344	-1.301	0.479	0.352	0.477	0.393	-1.301	0.229	0.089	-0.451	-0.151	0.425	0.358	0.08	-0.366
GS15219	0.491	1.036	-0.33	0.156	0.463	-0.101	0.349	0.38	0.344	0.419	0.129	0.404	0.379	0.192	0.319	0.392	0.359	0.113	0.505	0.735	-0.065	0.354	0.313	-0.317	-0.055	-0.206	-0.147	0.098	0.51	-0.239	0.716	0.365	0.337	0.248	-0.002	-0.284	1	1.205	1.301	0.851	0.17	0.447	0.076	-0.01	0.301	0.661	-0.044	0.935	0.68
GS7667	-0.29	0.581	0.972	-1.301	0.687	-1.301	-1.301	0.186	-0.108	0.157	0.366	0.658	0.414	-0.464	0.339	0.318	-0.499	0.44	-0.41	-0.528	0.207	-0.086	-0.881	-1.301	-0.063	1.228	-0.379	0.044	0.267	-0.322	0.115	-0.079	-0.007	-0.155	0.326	-0.658	-1.301	-1.301	0.009	-1.223	-0.745	0.163	0.282	0.123	-0.702	0.328	0.412	-0.1	-0.933
GS12537	-0.246	0.741	-0.338	0.19	0.694	-0.215	0.828	0.548	0.574	0.636	0.485	0.557	0.526	-0.098	0.105	0.513	0.114	0.77	0.47	0.769	0.254	0.074	0.456	0.546	-0.194	0.774	-0.019	0.104	0.635	0.418	-0.687	0.086	-0.077	0.706	0.761	0.992	0.447	0.832	0.692	0.662	-1.301	0.301	-0.205	0.12	0.108	0.233	0.508	0.601	0.778
GS4320	0.411	0.22	0.273	0.442	0.123	0.116	0.057	-0.03	0.377	0.048	0.204	0.224	-0.01	0.031	-0.084	-0.375	0.052	0.046	0.283	0.685	0.121	0.017	0.291	-0.586	0.032	0.351	0.112	0.176	0.218	0.178	-0.067	0.088	0.122	-0.125	0.07	-0.194	-0.458	0.167	-0.081	0.62	-1.301	0.033	-0.135	0.039	-0.077	-0.03	0.66	0.173	0.215
GS7776	-0.246	0.469	0.434	-0.145	0.745	0.536	0.169	-1.301	0.51	-0.489	-1.301	-0.18	0.063	0.134	0.56	0.315	0.392	-0.283	0.089	0.435	-0.458	-0.17	0.361	0.181	-0.225	-0.136	0.055	0.324	0.263	0.058	-0.687	0.374	0.251	0.806	0.49	-0.009	-0.792	-0.085	-0.751	-1.301	-1.301	0.215	0.338	0.291	-0.127	0.08	0.061	0.443	0.606
GS4279	0.287	0.601	0.167	0.318	0.031	0.235	0.269	0	-0.02	-0.167	0.02	-0.066	-0.142	-0.026	-0.062	0.049	-0.482	0.303	0.393	0.858	0.016	0.03	0.352	-0.089	0.031	-0.022	0.039	0.036	0.303	0.359	1.102	0.022	-0.03	-0.082	0.306	-0.268	-0.087	0.122	-0.081	0.572	-1.301	0.724	-0.103	0.02	-0.078	0.101	0.54	0.091	0
GS4210	-0.113	0.087	-0.291	-0.196	0.272	0.372	-0.41	-0.574	0.275	-0.797	-0.957	-0.212	-0.43	-0.365	-0.351	-0.617	-0.01	-0.068	-0.509	-0.512	-0.044	-0.432	-0.061	-1.301	-0.019	-0.033	0.366	-0.126	0.043	-0.058	-0.392	-0.014	-0.333	-0.2	-1.301	0.477	0.233	0.621	0.233	-0.459	-1.301	0.058	0.631	0.012	0.554	-0.291	-0.17	-0.477	-0.757
GS15866	0.415	0.224	-0.847	-0.059	-1.301	-1.301	-0.454	-1.301	-1.301	0.256	-0.582	-1.301	0.072	-0.8	-0.668	-1.301	-0.236	0.046	-1.301	0.299	-0.622	0.182	0.248	0.513	-0.06	-1.011	0.215	-0.151	0.778	0.962	-1.301	0.687	0.81	-1.301	-1.301	0.577	-1.301	0.216	-1.301	0.711	-1.301	-0.091	-0.249	-0.431	-0.792	0.1	-0.093	0.52	-1.301
GS6346	-0.036	-0.107	-0.993	-1.301	0.623	0.045	-0.091	0	0.232	0.044	0.442	0.357	-0.08	-0.171	0.294	0.123	-0.373	0.102	0.129	0.777	0.203	0.046	0.266	-0.477	-0.067	-1.301	-0.187	-0.361	0.215	0.221	0.854	-0.273	0.159	-0.831	-1.301	-1.301	0.331	-1.301	0.038	0.02	-1.301	0.622	-0.5	0.363	-0.085	0.198	0.255	0.305	0.621
GS6844	-0.431	0.424	0.19	0.373	0.624	-0.312	-1.301	-0.331	0.488	-0.73	0.181	0.138	0.246	0.422	0.307	0.394	-0.204	0.222	-0.154	0.908	0.406	-0.03	0.228	-0.109	0.136	0.349	0.366	0.357	-0.192	0.338	0.065	0.31	-0.55	0.349	-0.266	-1.301	-0.528	-0.283	-0.336	-0.679	-1.301	-0.166	-0.351	0.482	-0.014	-0.202	0.487	-0.263	0.514
GS1850	0.422	0.308	-0.039	0.087	-0.728	-0.056	-0.124	-0.062	-0.054	-0.382	-0.316	-0.049	-0.179	-0.266	-0.107	-0.681	0.052	0.409	-0.175	0.764	0.045	0.031	0.236	-1.301	0.032	0.553	0.46	0.373	-1.301	0.111	-0.207	-0.019	-0.146	-0.579	0.327	0.904	0.416	0.694	0.501	-0.105	-1.301	-0.038	0.016	-0.085	-0.178	-0.526	0.599	-0.098	-0.273
GS9186	0.139	-0.29	-0.173	0.125	0.418	-0.173	-0.163	-0.222	0.358	0.066	-0.044	0.342	-0.027	-0.295	-0.238	-0.432	-0.103	-0.052	0.306	0.437	-0.013	0.09	0.263	0.901	0.078	0.223	-0.084	-0.207	-0.027	-0.05	1.048	0.201	-0.073	-0.041	-0.228	0.719	0.45	0.788	0.611	0.097	-1.301	0.248	-0.162	0.302	0.111	-0.07	-0.398	-0.246	-0.311
GS541	0.131	0.352	0.181	0.599	0.588	-0.022	0.535	-0.03	0.314	0.052	-0.068	0.138	0.001	-0.055	-0.322	-0.307	-0.042	0.063	-0.037	0.435	0.142	0.24	0.265	-0.13	0.149	0.016	0.126	0.144	0.102	-0.068	-0.077	0.219	0.118	-0.215	0.474	0.932	0.497	0.711	0.581	0.372	-0.301	0.25	0.017	-0.312	0.025	0.284	0.163	0.438	0.119
GS419	0.034	-0.175	-0.052	-0.619	-0.266	-0.094	-0.496	0	-0.189	-0.593	-0.018	0.006	-0.425	0.485	-0.281	-0.532	0.079	-0.292	-0.448	-0.454	0.167	-0.544	-0.667	-0.016	-0.251	-0.05	-0.436	0.128	-1.134	-0.673	0.123	-0.964	-0.91	-0.145	-0.395	-1.301	-0.611	-0.053	-0.787	-0.718	-1.301	-0.608	0.259	-0.054	-0.405	-0.214	0.029	-0.174	-0.535
GS4098	0.607	0.684	0.294	0.745	0.211	0.431	0.519	0.967	0.803	0.365	0.018	0.067	-0.34	0.311	0.219	0.365	-0.1	-0.838	0.197	0.423	0.093	-0.008	0.206	0.77	0.335	-1.301	0.014	0.051	-0.084	-0.216	1.099	0.268	-0.047	0.215	-0.186	-1.301	0.588	-1.301	-1.301	-1.301	-1.301	0.063	0.076	0.588	-0.531	-0.054	0.429	-0.096	0.158
GS9994	0.294	0.64	0.386	0.414	0.031	0.309	0.797	0.146	0.483	0.835	0.064	-0.444	0.453	-0.369	0.153	0.435	0.023	-0.562	-1.063	-0.269	-0.176	0.474	-0.161	-0.352	0.155	0.285	-0.322	0.076	-0.331	-0.463	-1.301	0.293	-0.019	-0.617	0.71	-1.301	0.417	0.865	0.706	0.473	-1.301	-0.176	-0.606	0.714	-0.325	-0.331	-0.348	-0.34	-0.202
GS13106	0.418	0.205	-1.112	-0.401	0.395	0.805	0.627	0.727	0.562	0.533	0.45	0.489	0.202	0.423	-0.078	0.225	-0.243	0.005	0.096	0.145	-0.066	-0.317	-0.023	0.137	-0.213	-0.005	-0.368	-0.849	0.473	0.118	-0.513	0.025	0.308	-0.42	0.669	0.107	-1.014	0.005	-0.33	0.601	-1.301	0.342	0.291	0.02	-0.45	-0.099	0.6	0.427	0.393
GS1080	0.041	-0.253	0.177	0.056	0.074	0.433	-0.448	-1.301	0.102	-0.325	-0.112	-0.761	-0.286	0.339	0.059	-0.107	-0.138	-0.183	0.177	-0.468	0.192	-0.029	-0.132	0.401	-0.086	-0.242	-0.035	0.054	0.164	0.101	-1.259	-0.08	-0.137	0.367	-0.497	-0.237	-0.634	-0.176	-0.631	-0.099	-1.301	-0.107	0.039	-0.016	-0.086	0.096	-0.097	-0.158	0.073
GS2764	0.036	0.733	0.539	-0.569	-0.095	0.298	-0.79	0.301	-0.987	-0.611	0.197	0.461	0.055	1.013	-0.146	0.375	0.083	0.005	0.416	0.113	0.294	-0.245	0.261	0.16	0.139	0.124	0.03	-0.436	-0.683	0.242	0.195	0.503	0.458	0.671	0.391	-1.301	0.441	0.722	0.521	-0.32	-0.444	-0.153	0.02	0.2	0.367	-0.644	-0.281	0.246	0.206
GS2032	0.18	0.092	0.509	-0.697	-1.301	0.356	-0.37	-0.273	0	0.251	-0.462	-0.337	0.113	0.251	-0.291	-0.096	-0.316	-0.287	-0.112	-0.561	0.112	-0.016	-0.638	-0.431	0.006	-0.19	0.133	-0.296	-0.048	-0.325	0.254	-0.199	-0.061	-0.121	0.376	-1.301	0.07	-1.301	0.533	-1.301	-1.301	-0.319	0.046	-0.361	0.262	0.204	-0.212	-0.024	0.206
GS249	0.148	0.292	0.238	0.471	0.424	0.187	0.34	0.329	0.271	0.084	0.131	0.21	-0.034	0.275	-0.232	-0.154	-0.105	0.265	0.143	0.623	0.05	0.025	0.192	0.25	-0.012	0.143	0.139	0.241	0.067	-0.038	0.125	0.079	-0.174	-0.171	0.436	0.915	0.493	0.671	0.529	0.461	-0.131	0.15	0.057	-0.233	-0.056	0.196	0.341	0.277	0.151
GS3038	-0.329	0.621	-0.254	-0.134	0.028	0.031	0.386	0	0	0.126	0.113	0.036	0.033	-0.186	0.172	0.006	-0.328	0.453	0.349	0.242	0.122	0.081	0.292	0.523	0.133	0.154	-0.113	-0.428	0.29	0.192	0.956	-0.11	-0.151	-0.012	-0.145	0.176	0.453	0.376	0.16	0.601	-1.301	0.574	-0.013	0.033	-0.008	-0.064	0.457	0.235	0.421
GS2257	-0.424	-0.435	-0.378	-0.423	-0.511	-0.334	-0.23	-1.301	-0.602	-0.345	-0.248	-0.189	-0.127	-0.108	-0.268	-0.461	-0.288	-0.506	-0.247	-0.597	-0.03	-0.284	-0.234	-0.352	-0.104	-0.291	-0.351	-0.518	-0.095	0.047	-1.301	-0.736	-0.315	0.073	-0.772	-0.523	-0.659	-1.028	-1.108	-0.158	-1.301	-0.639	-0.026	-0.628	-0.235	-0.151	-0.021	0.08	-0.493
LT150	0.339	-0.302	0.421	0.831	-0.266	-1.301	-0.348	0.426	0.76	0.486	0.304	0.276	0.003	0.306	0.166	0.833	0.014	0.386	-0.018	0.672	0.316	0.774	0.309	-0.109	-0.063	-0.872	0.121	-0.013	-0.568	-0.006	0.27	0.48	0.388	0.186	0.045	0.921	0.448	0.651	0.538	0.546	-1.301	-0.513	-0.594	0.184	0.164	0.322	-0.198	-0.22	-0.132
GS4794	0.433	-0.505	0.121	0.387	-0.149	0.367	-0.112	1.301	0.395	-0.584	-0.413	-0.428	0.069	-1.301	-0.946	-1.21	-0.742	0.414	-0.26	-0.336	-0.102	0.318	-0.4	-0.153	-0.218	-0.37	0.106	-0.932	0.204	0.231	0.372	0.463	0.41	-0.787	0.388	0.82	0.936	0.979	0.879	0.461	-0.155	0.312	-0.335	0.479	-0.524	0.024	-0.025	0.772	-0.116
GS2946	0.065	-0.126	-0.387	-0.072	0	-0.101	0	0.301	-0.22	0.37	-0.63	-0.119	-0.171	0.306	0.094	-0.128	0.048	0.341	-0.213	-0.196	0.052	-0.132	0.009	0.031	0.109	-0.571	0.039	0.24	-0.369	-0.216	-0.13	0.033	-0.176	0.336	-0.183	-1.301	-0.611	-0.535	-0.569	-1.019	-1.301	-0.105	-0.049	-0.491	-0.028	0.401	-0.003	-0.694	-0.344
GS2891	0.641	0.592	-0.391	0.509	0.272351	0.306	-0.254	0.079	0.811	0.219	0.493	0.129	0.209	0.367	0.283	0.412	0.159	0.499	0.364	1.011	0.164	-0.112	0.417	0.498	0.264	0.785	0.471	0.409	0.241	0.144	-0.389	0.34	0.23	0.329	0.315	0.369	0.218	0.179	0.252	0.473	-1.301	0.215	0.109	-0.073	-0.16	0.338	0.773	0.61	0.126
GS7080	0.331	0.257	-0.354	-0.097	0.05	-0.108	0.133	0.531	0.512	0.367	0.586	0.2	0.068	-0.057	0.453	0.319	-0.401	-0.406	-0.425	-0.68	-0.414	-0.33	-0.404	0.212	0.795	-1.301	-0.037	-0.074	-0.343	-0.069	0.144	0.128	0.245	0.254	0.423	0.968	-1.301	-1.301	0.463	0.475	-1.301	0.196	-0.205	0.081	0.056	0.086	-0.985	-0.295	-1.301
GS7003	0.016	-0.717	0.067	0.148	0.201	-0.71	-0.16	-0.176	-1.301	0.257	-0.643	-0.486	0.093	-0.648	0.176	-0.006	0.062	-0.099	-0.201	-0.326	-0.099	-0.06	0.028	0.498	-0.157	0.21	-0.048	-0.03	0.143	0.192	-1.301	0.015	0.154	0.338	-0.504	-1.301	-0.241	-0.477	-0.468	0.042	-1.301	-0.244	-0.433	-0.216	0.037	0.104	-0.166	-0.065	-0.12
GS12321	0.275	0.355	0.268	0.267	0.144	0.465	0.701	-1.301	0.643	0.353	0.208	-0.42	0.092	0.339	0.067	0.166	0.047	-0.068	0.046	-0.346	-0.229	0.007	-0.469	-0.033	-0.089	0.372	-0.091	0.073	0.092	0.058	-0.904	0.364	-0.498	0.272	0.222	0.577	-0.567	-0.359	-0.378	-1.301	0.916	0.042	0.006	-0.106	0.005	-0.26	-0.421	-1.301	-0.757
GS4224	0.197	0.592	0.49	0.73	0.169	-0.482	-0.441	0.125	-0.069	-0.184	0.47	0.206	0.215	-0.094	0.228	0.137	0.176	0.359	0.241	0.228	0.099	0.092	0.075	-1.301	0.544	0.565	0.368	0.54	0.146	0.457	0.511	0.036	-0.069	0.341	0.405	0.943	0.41	0.744	0.743	-0.524	-0.237	-0.314	0.374	0.25	0.185	0.18	0.053	0.514	0.479
GS4245	0.096	0.101	0.471	0.494	0.456	-0.27	0.534	0.877	1.118	0.349	0.29	-0.563	-0.118	-0.139	0.098	0.036	0.036	0.109	0.11	0.588	0.149	-0.131	-0.705	0.181	-0.22	-0.768	-0.118	-0.005	0.042	-0.121	-0.651	0.034	0.37	0.0900624	0.357	0.401	-0.023	0.256	-0.286	0.713	0.711	0.1	-0.927	-0.382	-0.151	0.054	0.096	0.303	-0.292
GS4131	0.412	0.197	0.099	0.307	0.284	0.158	0.459	-0.222	0.254	-0.116	0.307	0.2	0.024	0.304	0.246	0.323	-0.056	0.049	0.368	0.723	0.082	-0.086	0.267	0.259	-0.05	0.169	-0.248	0.064	0.227	0.064	-1.158	0.142	0.143	-0.08	-0.239	0.26	-0.261	0.338	-0.124	0.518	-1.301	-0.043	0.107	-0.051	-0.036	-0.077	0.54	0.408	0.472
GS2581	-1.033	-1.301	-1.301	-1.301	-1.301	-0.198	-1.301	-1.301	-1.301	-1.301	0.531	-0.946	-0.521	0.204	-0.602	-0.733	-1.301	-1.301	-0.946	-1.301	-1.301	-1.301	-0.618	0.222	-0.28	-0.914	-0.241	-0.16	-0.641	0.357	-1.301	-1.17	0.224	-0.554	-1.301	-1.301	-1.301	-1.301	-1.301	-1.301	-1.301	-1.301	0.126	-1.301	-0.117	0.024	0.528	1.038	-0.858
GS1934	0.235	-0.312	0.103	0.167	-0.075	-0.312	0.374	0.286	0.527	0.018	-0.242	0.131	0.216	-0.232	0.218	0.355	0.27	0.2	0.3	0.425	0.229	0.328	0.37	0.759	-0.005	0.394	-0.024	-0.061	0.3	0.254	1.301	0.384	0.413	0.606	0.374	0.418	0.534	0.179	0.59	0.547	0.049	0.29	0.204	-0.282	0.202	0.104	-0.232	0.07	0.357
GS15663	-1.13	-0.665	0.158	0.122	-0.281	0.285	0.073	0.166	-0.341	0.427	-1.12	-0.024	0.071	0.238	0.317	0.304	-0.258	-0.463	0.293	0.078	0.161	-0.23	-0.451	0.031	0.114	0.197	0.244	0.269	-0.101	0.277	-0.097	-0.137	-0.094	-0.118	0.236	0.577	0.132	0.483	-0.506	0.091	-0.469	-0.194	0.239	-0.339	0.099	-0.5	0.457	0.708	0.471
GS15137	0.109	-0.072	0.553	0.539	0.48	-1.011	-0.203	0.166	-0.062	0.056	-1.301	0.37	0.164	0.263	-0.637	-0.048	0.337	0.658	-0.199	-1.301	-0.514	-0.178	0.287	-0.255	0.566	-1.301	-0.061	0.09	-1.301	-0.115	0.267	-0.524	-0.986	0.975	0.732	-1.301	-1.301	0.779	0.557	-1.301	-1.301	-0.213	-0.127	-0.018	-0.732	0.051	-0.335	-1.301	-1.301
GS1890	-0.371	-1.115	-0.323	-0.452	-0.339	0.232	-0.23	-0.097	0.736	-0.296	0.3	0.098	-0.092	-0.311	-0.16	0.01	-0.339	-0.778	-0.288	0.214	-0.078	-0.402	0.075	0.339	-0.64	-0.15	-0.481	-0.122	-0.084	0.01	-1.301	-0.432	-0.069	-0.062	-0.872	-0.222	-0.246	-0.226	-0.066	0.249	-1.301	-0.046	0.354	-0.722	-0.431	-0.406	0.458	-0.286	-0.285
GS4459	0.06	0.482	0.43	0.358	0.02	0.518	0.351	0.783	0.127	0.088	0.155	-0.072	0.079	0.086	0.216	0.212	-0.069	0.502	0.333	-0.617	0.112	0.038	0.249	-0.033	0.029	0.518	-0.212	0.048	-0.377	0.115	1.023	0.173	0.286	0.110618	-0.224	-0.108	0.35	0.392	0.12	0.061	-1.301	0.498	0.054	-0.04	0	0.003	0.142	0.216	0.375
GS15236	0.526	0.293	0.433	0.309	0.284	0.04	0.367	1.301	0.451	0.405	-0.275	-0.344	-1.301	0.253705	-0.262	-0.539	0.449	0.178	-0.258	0.165	0.002	0.568	-0.804	0.598	-0.013	0.22	0.07	-0.035	0.084	0.283	1.301	-0.173	-0.442	1.12	-1.301	-1.301	-1.301	0.648	0.772	0.128	-1.301	-0.301	-0.027	0.078	0.101	-0.017	0.365	-0.317	0.559
GS1992	0.298	0.934	0.039	0.449	0.329	-0.323	0.475	0.028	0.418	0.025	0.053	0.314	0.132	0.332	0.25	0.282	0.134	-0.149	-0.7	-0.03	-0.095	-0.17	0.33	0.1	0.138	0.363	0.367	-0.081	-0.841	0.252	0.119	0.33	0.333	0.617	0.32	0.27	0.5	0.774	0.264	0.118	-1.301	0.152	-0.182	0.041	0.111	-0.028	0.023	0.218	-1.301
GS15539	0.005	0.189	0.17	0.392	-1.301	-0.96	0.027	0.637	-0.385	-0.743	-0.957	-0.217	-0.065	0.502	-0.333	-1.301	-0.019	0.903	-0.788	-0.544	-0.328	-0.101	-0.881	-0.586	-0.188	-0.143	-0.438	-0.195	-0.9	-0.632	0.778	0.105	0.552	-1.301	-1.301	-1.301	-1.301	-1.301	0.493	1.301	-1.301	-1.301	-0.99	-0.111	0.275	-0.188	-0.819	-0.569	-1.301
GS14858	-0.424	0.261	-1.301	0.307	0.792	0.376	0.385	0.699	0.819	0.348	0.534	-0.486	0.674	0.485	0.484	0.301	0.021	0.256	-0.23	-1.114	0.172	-0.012	-0.192	-0.176	0.061	-1.301	-0.248	0.027	-1.301	-0.119	1.301	0.322	0.062	0.285	0.118	-1.301	-1.301	0.682	0.45	-1.301	-0.337	0.609	-0.385	0.214	0.002	0.234	0.037	0.268	0.409
GS2679	0.034	0.227	0.297	0.767	0.428	-1.301	0.153	0.103	0.5	-0.393	-0.232	-0.533	0.479	-0.195	0.466	0.115	0.068	-0.209	-1.301	-0.68	-0.303	-0.268	-1.023	0.202	0.333	0.229	0.136	-0.324	-0.56	-0.388	0.294	0.06	0.285	0.463	0.311	0.625	0.435	0.294	0.209	-0.76	-1.301	-0.432	-1.301	-0.155	0.011	-0.009	-0.298	-0.932	0.106
GS2941	0.338	-1.301	0.044	0.724	0.528	0.064	0.419	-0.477	0.469	0.295	-1.301	-0.076	-0.209	-0.437	-0.033	-0.681	-0.665	-0.406	0.008	0.342	-0.347	-0.744	-0.991	-1.301	-0.442	0.739	-0.348	-1.301	0.062	-0.181	0.163	0.057	-0.509	-0.363	-0.504	-1.301	-0.659	-1.301	-0.945	0.582	-1.301	-0.534	0.041	-0.282	0.352	-0.366	-0.518	-0.066	-1.301
GS780	-1.301	-0.092	0.117	-0.396	0.228	-0.358	0.224	0.271	-1.301	-0.241	-0.499	-0.29	0.116	-1.277	0.305	0.381	-0.457	0.016	0.014	-0.174	-0.382	0.173	-0.145	-1.301	-0.229	-0.242	-0.115	-0.442	-0.159	-0.933	-0.83	0.218	-0.274	-0.064	0.538	-1.301	0.048	0.194	0.334	-0.39	-1.301	-0.384	-0.309	-0.433	-0.527	0.272	0.096	0.134	-0.535
GS4531	1.002	0.347	0.024	0.578	0.659	0.703	-0.157	0.146	0.652	0.07	-0.559	0.546	0.727	-0.066	0.253	0.393	0.138	0.179	0.3	0.342	0.64	-0.184	0.214	-0.109	0.811	0.494	-0.172	0.142	0.226	0.123	1.301	0.496	1.068	0.973	-0.055	0.215	0.572	0.701	0.534	1.076	0.615	0.215	0.152	0.237	0.275	-0.048	0.426	0.297	0.469
GS645	0.426	0.599	0.315	-1.301	0.158	0.745	0.366	0.948	0.77	0.527	-0.108	0.131	-0.032	-1.301	0.284	0.701	0.361	0.338	0.143	0.322	0.205	0.232	0.627	0.569	-0.623	1.15	0.149	-0.197	0.818	0.414	-0.885	0.932	0.121	0.314939	0.261	0.701	-0.889	-0.234	-0.702	0.354611	-0.774688	-0.15	0.095	-0.538	0.632	-0.011	-0.038	0.888	0.003
GS15676	-1.301	-0.549	-0.96	-0.186	0.374	-0.206	-1.301	-1.301	0.006	0.319	0.035	-0.262	-0.109	-1.301	-0.623	0.237	-0.253	0.668	-0.004	0.037	-0.66	0.401	0.718	0.414	-0.077	-0.835	0.275	-0.361	0.518	0.607	-0.904	-0.224	-1.301	-1.301	0.041	-1.301	-1.301	0.334	0.25	0.913	-1.301	1.301	0.181	-0.265	-0.011	0.189	-1.207	0.559	0.275
GS628	0.111	0.447	0.83	-0.131	0.744	0.81	0.356	0.079	0.812	0.72	0.759	0.629	0.166	0.57	-0.616	0.302	-0.275	0.163	-0.032	-0.729	0.097	-0.302	0.787	1.301	0	-0.835	-0.172	-0.326	-0.314	0.064	-1.301	0.177	0.225	0.969	0.391	0.922	0.657	0.772	0.629	-0.162	-1.301	0.703	-0.017	0.301	0.227	-0.362	-0.445	0.396	0.445
GS7058	-0.829	-0.638	-1.301	-0.435	-0.707	-0.143	-0.776	-0.062	-1.301	-0.694	0.069	-0.139	-0.359	-0.657	-0.256	-1.301	-0.107	-0.274	-1.08	-0.755	-0.411	-0.223	-0.484	-1.301	-0.182	-1.301	-0.502	-0.154	-0.882	-0.914	-0.302	-0.553	-0.556	-0.771	-0.701	-1.301	-0.792	-1.301	-0.442	-0.56	-1.301	-0.926	0.264	-1	-0.211	0.164	-0.699	-0.569	-1.301
GS4772	-0.346	0.733	0.286	0.362	0.652	0.66	0.45	-0.273	-0.276	0.188	0.445	0.369	0.509	0.155	0.244	0.296	0.282	-0.855	0.465	0.99	0.19	0.041	0.337	0.087	0.132	-0.075	0.376	0.445	0.197	0.491	-1.301	0.666	0.319	1.047	0.413	-0.237	0.496	0.75	0.809	0.645	-1.301	0.576	0.429	0.213	-0.121	-0.038	0.159	0.282	0.495
GS15903	0.292	-0.29	0.01	-1.301	0.686	-0.312	-1.301	-0.398	-0.628	-0.221	0.327	0.692	-0.521	-1.301	0.053	-0.227	0.004	0.459	0.637	-0.441	0.309	-0.057	-1.076	-1.301	-0.245	0.055	0.371	-0.531	-1.119	-0.403	-1.195	-0.121	0.11	-0.959	-1.301	-1.301	-0.466	-0.329	-0.526	0.395	-1.301	0.085	0.229	0.241	0.246	-0.908	0.499	-0.054	0.036
GS13520	-1.301	-0.567	-1.301	-1.301	1.301	0.511	0.305	-0.135	-0.435	0.474	0.0729579	-0.304891	0.313	0.258	-1.301	-0.793	0.443	0.645	1.301	1.301	-1.301	-0.067	-0.063	0.06	0.026	0.705	-0.225	-0.455	0.167	0.208	1.262	-0.818	-0.287	0.233	0.668	0.35	-1.301	0.925	-1.246	-1.301	-1.301	0.561	0.844	0.0325097	-0.302	0.242	-1.207	0.175	0.627
GS15650	0.51	-0.763	0.567	0.459	-0.774	-1.069	-1.267	-1.301	-0.987	-0.261	-0.714	-0.778	-0.766	-0.666	-0.668	-0.511	-1.093	0.622	0.742	0.687	0.344	0.102	0.424	-0.255	0.083	0.631	0.321	0.178	0.422	0.518	-0.894	-1.17	-0.924	-0.923	-0.428	-0.62	-0.358	-1.301	-0.87	-1.301	-1.301	-0.975	-1.099	-0.862	0.115	-0.178	0.883	0	-0.447
LT82	1.028	0.206	-1.301	-1.301	-1.301	-1.301	-1.301	-0.331	-1.301	1.301	0.467	1.109	-0.061	-1.301	-0.288	0.716	0.079	-1.301	0.433	-0.211	-1.301	-1.301	-0.933	-0.201	0.251	-0.738	0.821	-0.773	-1.301	0.35	0.713	-1.301	0.661	-1.301	-1.301	-1.097	-1.301	-1.301	-1.301	-0.019	-1.301	-1.301	-1.301	1.301	-1.301	-1.301	-0.286	-1.246	-0.933
GS15055	-1.301	-0.638	0.235	-0.49	-0.883	-0.19	0.151	0.204	-0.64179	0.427	-1.047	-0.227	-0.347	-0.765	-0.602	-1.301	0.188	-0.751	-0.591	-0.174	-1.206	0.089	-0.202	-0.255	-0.067	0.396	-0.124	-0.016	-1.301	-0.071	1.301	-0.032	0.176	-0.105	-1.301	-1.301	0.614	-1.301	0.485	-1.301	-1.301	-0.233	0.206	0.053	0.247	-0.006	0.28	-0.108	0.249
GS133	0.169	-0.513	-0.267	0.166	-0.184	-0.291	0.122	-0.135	0.054	-0.503	-0.445	-0.185	0.11	-0.825	-0.262	-0.375	0.086	-0.667	-0.204	-0.174	0.009	0.199	-0.218	0.06	0.209	-1.301	0.393	0.258	-0.255	-0.276	-0.745	0.119	0.027	-0.048	-0.105	-1.301	-0.047	-0.359	-0.176	-0.384	-1.301	-0.398	-0.804	-0.428	0.352	0.463	-0.212	0.073	-0.618
GS1047	0.26	0.16	0.307	0.477	0.687	0.521	0.53	0.054	0.642	-0.016	0.421	0.229	-0.12	0.141	-0.125	-0.076	-0.03	0.254	-0.061	0.234	-0.084	0.105	0.179	0.1	-0.103	0.245	-0.123	0.068	0.102	-0.154	0.163	0.094	-0.065	-0.153	0.578	0.936	0.557	0.719	0.598	0.256	-0.42	0.175	0.242	-0.13	-0.127	0.248	-0.058	0.421	0.412
GS3909	-0.597	-0.426	0.601	-1.301	-0.473	0.358	-0.188	0.301	0.159	0.558	0.555	0.528	0.064	-0.016	-0.383	-0.32	-0.222	-0.029	-0.26	-1.301	-1.189	-0.56	0.195	0.449	-0.149	-1.301	-0.581	0.099	0.124	-0.037	1.301	-0.392	-0.166	-0.348	-1.301	-0.018	-0.599	-1.301	-0.317	-0.61	-1.301	0.187	-0.077	-0.441	-0.231	-1.045	-0.454	-0.87	-0.757
GS3725	0.092	0.022	-0.187	0.067	0.071	0	0.299	-0.222	0.087	-0.241	-0.064	0.011	0.017	-0.315	-0.484	-0.498	-0.043	-0.287	0.133	-0.12	-0.043	0.072	0.011	0	-0.01	-0.198	-0.076	-0.033	-0.212	-0.394	-0.218	-0.106	-0.109	-0.278	-0.258	-1.301	-0.315	-0.491	-0.468	-0.236	-1.301	-0.024	-0.079	-0.385	0.011	0.346	-0.227	-0.23	-0.404
GS15865	0.154	-1.301	-1.301	-1.301	-1.301	0.704	-0.762	-0.135	-1.301	0.338	0.695	0.868	0.099	-1.301	0.557	0.28	-1.117	-1.123	0.319	-0.278	0.224	0.601	0.211	0.031	-0.603	1.166	-0.295	-0.043	-1.301	0.129	1.301	-0.341	0.483	-0.971122	-1.301	-0.585	-1.076	-1.301	-1.301	0.365	-1.301	-0.268	0.009	0.223	-0.746	0.782	0.718	-0.257	-1.301
GS14813	-0.364	-0.549	-0.292013	-0.175624	1.301	-0.8	-1.301	-1.301	-0.878	-0.769	-1.301	-0.495	-0.444	-0.505904	-0.204	0.02	-0.258	0.391	-1.301	-0.729	0.033	-0.361	-0.212	0.626	-0.789	0.232	-0.046	-0.045	0.103	0.219	-1.301	0.181	-0.393	0.733	-0.036	0.38	0.082	-1.301	0.563	0.345	-1.301	-0.229	-0.729	-1	-0.071	-1.301	0.126	-0.827	-0.202
GS3751	-0.031	-0.398	-1.301	-0.423	-0.244	-1.011	0.093	-0.398	-1.301	0.402	-0.549	-0.608	-0.532	-0.343	-0.993	-0.671	-0.335	0.275	-0.22	-0.845	0.068	-0.349	0.162	-0.732	0.187	-0.8	0.08	0.264	0.196	0.084	0.283	0.052	0.204	-0.175	0.082	-1.301	0.274	-0.014	0.021	-0.177	-1.301	0.152	-0.069	-0.103	-0.147	0.298	0.526	-1.301	-0.145
GS513	0.15	0.317	0.23	0.416	0.158	0.091	0.365	0.166	0.236	0	0.096	0.213	-0.393	0.037	-0.404	-0.36	0.008	0.127	0.031	0.22	0.03	0.149	0.219	-0.051	-0.039	0.111	-0.028	0.082	0.061	-0.394	-0.048	0.014	-0.139	-0.105	0.465	0.94	0.49	0.696	0.502	0.247	-0.301	0.113	0.064	-0.349	-0.023	0.209	0.322	0.276	0.081
GS5816	-1.301	0.4	-1.301	-0.524	0.593	0.301	-0.404	-0.273	0.602	-0.371	0.142	0.477	-0.729	0.368	0.311	0.497	-1.301	0.827	0.203	0.889	-0.096	-0.702	-0.082	-1.301	0.492	-0.143	-0.977	-1.233	0.516	-0.072	1.301	-0.453	0.282	-0.051	-1.301	-1.301	0.146	-1.301	-1.301	-1.301	-0.796	0.542	-0.433	0.42	-0.7	-0.06	-1.301	-0.024	0.318
GS9767	1.037	0.327	0.213	0.314	0.249	-0.467	0.482	0.743	-0.189	0.383	0.505	0.023	0.25	0.306	-0.05	-0.194	0.046	0.13	0.185	0.665	-0.162	-0.043	-0.205	-0.109	0.344	0.344	0.112	-0.189	0.06	-0.096	1.044	0.243	0.125	-0.061	0.306	0.905	-1.301	0.62	0.471	0.54	-1.301	-0.059	-0.323	0.053	-0.101	0.085	0.035	0.837	0.277
GS3263	0.337	1.084	-1.301	1.301	0.223	-1.301	-0.181	0.869	0.176	0.404	-0.031	0.45	0.397	0.263	-1.301	-1.301	-1.214	0.123	0.196	1.102	0.149	-1.067	0.689	-0.285	0.21	-0.835	-0.116	0.217	0.025	-0.117	1.301	-1.301	-1.301	-0.450625	-1.301	-1	-1.301	-1.301	-1.301	-1.301	-0.155	-1.301	-1.301	0.113	0.174	-0.618	0.463	0.258	-0.036
GS10491	-0.019	0.334	0.463	0.432	0.323	-0.738	-0.945	-0.331	-0.531	0.226	-0.656	-0.946	-0.351	-0.64	-0.828	0.097	0.286	0.608	-0.19	0.066	0.017	0.054	-0.638	-1.301	-0.102	-0.358	0.327	0.355	-0.958	-0.662	0.925	0.079	-0.249	0.175	-0.354	-1.301	0.216	-1.301	-0.116	-0.746	-1.301	-0.796	0.186	-0.005	-0.071	0.028	0.009	0.163	-1.301
GS661	0.098	-0.537	0.305	0.1	-0.473	-0.382	-0.468	-1.301	-0.16	-0.405	-0.041	0.164	-0.311	0.543	-0.058	-0.26	0.088	-0.457	-0.505	-0.025	0.645	-0.317	-0.265	0.488	-0.056	-0.173	-0.255	0.199	0.054	0.009	-1.301	-0.255	-0.467	-0.051	-0.452	-1.301	-0.567	-0.38	-0.945	-0.067	-1.301	-1.21	-0.431	-0.21	-0.232	-0.038	0.048	-0.171	-1.301
GS1153	-0.867	-0.079	-0.108	0.008	-0.095	0.262	-0.428	0.125	0.254	-0.076	0.02	0.481	-0.559	0.229	-0.355	-0.295	0.139	0.351	-0.076	-0.704	0.489	-0.192	-0.04	-1.301	-0.293	0.298	-0.166	-0.079	-0.282	-0.033	0.14	-0.394	-0.41	-0.273	0.491	-1.301	0.453	0.637	0.496	0.221	-1.301	-0.246	-0.113	0.125	-0.167	0.035	0.103	0.332	0.277
GS4849	0.16	0.196	0.304	0.439	-0.376	0.12	0.253	-0.097	0.054	-0.062	-0.188	0.189	-0.187	0.239	-0.589	-0.443	-0.109	-0.117	-0.105	-0.306	-0.027	0.087	0.056	-0.352	0.033	0.059	0.11	0.032	-0.044	-0.119	0.183	0.089	-0.187	0.186	-0.036	-1.301	-0.047	0.047	0.136	0.22	-0.469	0.092	0.071	-0.351	0.075	0.307	0.126	0.243	-0.076
GS3813	0	0.239	0.401	-0.245	-1.301	-1.301	0.087	0.054	-1.054	-0.611	0.122	-0.428	0.187	-0.505	0.059	0.26	-0.297	0.399	0.179	-0.316	0.006	0.183	-0.097	0.325	0.026	-0.251	0.023	-0.332	-0.271	0.162	0.005	-0.173	-0.098	-0.05	0.456	-1.301	0.548	0.689	0.51	-1.301	-1.301	-0.674	0.151	-0.197	0.236	-0.144	-0.421	-0.074	0.272
GS10302	0.174	0.314	-0.058	-0.17	0.574	-0.045	0.536	-1.301	0	-0.144	-0.605	-0.504	-0.007	-0.111	-0.235	0.065	-0.315	-0.383	0.588	0.55	0.327	0.09	0.108	-0.352	0.052	0.741	0.255	0.196	-0.197	-0.323	-1.301	-0.384	-0.234	-0.123	-0.434	-1.301	0	-1.301	-0.286	-0.524	-1.301	0.359	0.006	-0.343	-0.369	0.089	0.206	-0.132	-0.212
GS519	0.06	0.229	-0.599	0.27	0.152	0.082	0.413	-0.222	-0.02	0.08	0.012	0.277	0.071	-0.087	-0.123	-0.32	-0.282	0.069	0.216	0.655	0.118	0.179	0.36	0.16	-0.045	-0.094	-0.012	0.081	0.25	0.135	-1.301	0.102	-0.021	-0.206	0.47	0.93	0.521	0.66	0.569	0.463	-1.301	0.318	0.024	-0.176	-0.069	0.36	0.423	0.544	-0.103
GS2249	-0.403	0.614	-0.236	1.207	0.512	-1.301	0.548	0.841	0.341	-1.301	0.609	-1.301	0.679	0.111	-0.89	-0.032	0.076	0.428	-0.514	0.517	0.093	0.047	0.103	0.388	0.649	-0.8	1.087	1.022	-0.097	0.291	-0.077	0.402	0.495	0.086	-0.44	-1.301	-0.126	0.564	-0.195	-0.704	-1.301	-0.818	-0.98	0.357	0.309	0.622	0.723	-1.301	-1.301
GS15094	-0.931	-0.983	0.684	-0.365	-1.301	-0.467	-0.318	0.146	0.102	-0.249	-1.258	-0.268	-0.905	-0.016	-0.03	0.002	0.344	-0.142	-0.009	0.098	0.164	-0.027	0.129	-1.301	0.085	-0.312	-0.672	-0.265	0.007	0.498	0.797	0.195	0.33	-0.64	-1.099	-1.301	-1.301	0.414	0.436	0.508	-0.553	-0.437	0.019	-0.949	0.135	0.196	0.179	0.43	0.49
GS11432	0.275	0.451	0.541	0.373	0.714	-0.005	0.276	0.286	0.642	0.154	-0.883	0.314	-0.066	-0.103	0.101	-0.188	0.218	-0.418	-0.056	-1.301	0.151	0.431	0.051	-1.301	0.226	0.58	-0.105	-0.538	-0.652	0.017	0.388	0.663	0.679	0.541	0.625	0.739	-0.1	0.712	0.534	-0.843	-1	0.28	-0.188	0.576	0.386	0.066	-0.093	0.107	0.045
GS2883	0.06	0.18	0.213	0.472	0.596	-0.181	0.63	0.404	0.221	-0.11	0.148	0.349	0.123	-0.388	-0.247	0.196	0.05	-0.123	0.273	0.34	-0.193	0.152	0.117	0.551	0.326	0.068	0.268	0.029	-0.025	0.043	-0.152	0.201	0.17	0.293	0.264	-1.301	0.572	0.669	0.381	0.226	-0.284	0.16	0.085	-0.119	0.084	0.296	-0.104	-0.077	-0.389
GS6932	0.011	0.161	0.738	0.13	0.391	0.317	0.567	0.315	0.06	0.369	0.301	0.009	0.209	-0.022	0.308	0.573	-0.007	0.392	0.167	0.301	0.059	0.111	-0.019	-0.033	0.217	0.358	0.106	0.086	0.121	0.288	1.242	0.061	0.29	0.067	0.338	0.906	0.485	0.752	0.467	-0.264	-1.301	0.568	-0.002	0.377	-0.094	-0.102	0.131	-0.181	0.356
GS6572	0.394	0.107	0.379	1.069	0.611	-1.301	-0.28	-0.273	-0.987	-0.411	0.53	-0.796	0.26	-0.051	-0.078	-1.148	0.094	0.268	-1.063	-0.114	0.254	-0.15	-0.612	0.518	-0.197	0.756	-0.094	-0.842	0.007	0.547	0.3	-0.538	-0.467	1.301	0.593	0.58	0.434	-0.339	-0.21	-0.589	-1.301	0.201	0.094	0.296	-0.192	0.496	-0.605	-0.083	-0.069
GS4001	-1.301	0.245	-1.301	-1.009	0.235	-0.571	0.169	0.166	-1.301	0.505	-1.301	-1.301	0.491	0.322	0.065	0.598	0.14	-1.301	0.202	-0.68	0.154	-0.751	-0.69	-0.586	-0.061	-0.96	0.016	0.069	-1.301	0.097	0.194	-0.503	0.344	0.843	-0.176	-1.301	-1.301	0.299	-0.292	-1.301	-1.301	-0.664	-0.494	0.905	-0.184	0.658	0.292	0.101	-0.881
GS4520	0.521	0.486	0.154	-0.484	-1.301	-0.571	0.752	0.505	-0.753	0.033	0.773	-0.247	0.002	0.079	0.108	0.047	0.045	-0.35	-0.425	-1.114	0.112	0.188	-0.124	-0.153	-0.281	0.942	0.23	-0.001	-1.219	-0.908	-0.15	0.199	0.193	0.135	0.611	0.502	0.331	0.513	0.74	-0.992	-0.658	0.035	-0.131	-0.502	-0.165	-0.07	0.463	-0.183	0.034
GS4763	0.109	-1.301	0.894	-1.301	0.223	-0.683	-1.301	-0.699	-0.577	-1.128	-0.86	-0.543	0.443	-0.994	-0.563	1.109	0.42	0.168	-0.554	-0.561	0.114	-0.225	-1.301	-1.13	-0.914	-1.301	-1.301	-1.301	-1.301	-0.095	-0.848	-1.301	0.068	0.803	-1.301	-1.301	-1.301	-1.301	-0.246	-1.301	-1.301	-0.066	0.36	1.301	-0.113	-1.301	-0.323	1.043	-1.301
GS2949	0.289	0.184	0.421	-0.365	0.594	-0.158	-0.206	-1.301	-0.301	0.405	-0.699	-0.062	0.097	0.287	0.27	0.072	-0.524	0.556	0.302	0.614	0.108	0.128	-0.469	0.472	-0.188	0.402	-0.177	-0.735	0.107	-0.07	-1.301	-0.226	-0.298	0.808	-0.518	-1.301	-0.567	-1.301	-1.301	0.189	-1.301	-0.136	-0.774	-0.464	-0.063	-0.216	-1.12	-1.301	-1.301
GS12553	0.129	0.344	-0.239	0.302	-0.348	-0.224	0.237	-1.301	-0.17	-0.399	-0.003	-0.198	-0.023	0.25	-0.387	0.249	-0.292	-0.232	0.172	0.541	0.249	0.002	0.069	-0.255	0.441	-0.198	0.411	0.477	-0.215	-0.081	-1.301	-0.089	-0.368	-0.026	-0.484	-1.301	-0.398	-0.014	-1.301	-0.371	-1.301	-0.298	-0.331	-0.448	-0.002	0.002	0.003	-0.26	-0.091
GS15111	-1.301	0.146	0.609	-0.092	0.632	-1.301	0.134	0.928	0.349	-0.952	-1.301	-0.027	-0.504	-1.301	0.166	0.373	0.273	0.262	0.44	-0.544	0.003	0.355	0.214	-0.033	-0.028	0.764	-0.594	-0.186	-1.301	0.171	-1.176	0.172	0.351	0.308	-1.301	0.937	0.569	-1.301	0.474	-0.008	-0.585	-0.001	-0.176	0.308	-0.238	-0.092	-0.012	0.444	0.763
GS3883	0.539	0.68	0.274	0.778	0.209	0.279	0.069	0.239	0.037	-0.237	0.442	0.089	0.025	0.131	0.254	0.222	0.012	0.489	0.397	0.862	0.277	0.161	0.346	0.715	0.421	0.398	0.635	0.566	0.236	0.499	0.262	0.028	0.065	0.252	0.384	0.912	0.489	0.882	0.578	0.439	-0.143	-0.034	-0.016	0.115	0.158	0.11	0.618	0.177	0.022
GS2046	-0.096	-1.301	-0.522	-0.929	-0.668	-0.592	-1.301	-1.301	-1.301	-0.73	0.468	0.252	-0.625	-0.055	0.257	-0.877	-0.003	-0.244	0.22	-1.301	0.189	-0.57	-0.739	0.031	-0.731	-0.768	-0.586	-0.671	-0.053	0.078	-1.301	-0.334	-0.281	-0.169	-0.67	-0.585	-0.537	-0.806	-0.973	0.355	-1.301	0.078	-0.02	-0.135	-0.298	-0.663	-0.021	-0.235	-0.775
GS2726	0.445	0.363	0.396991	-0.068421	0.183	-0.173	0.034	1.301	0.197	-0.191	-0.316	0.1	0.292	-0.028	-0.074	0.361	-0.111	0.699	0.046	0.439	0.365	-0.338	0.37	0.325	0.155	0.068	0.28	-0.198	0.24	0.214	1.301	-0.513	-0.291	-0.155	0.331	-1.301	0.761	0.578	0.913	0.404	-1.301	0.443	0.547	0.202	-0.404	0.023	0.356	0.476	0.713
GS3140	-1.301	-1.301	-0.595249	-1.66671	-1.184	-1.136	-1.301	-1.301	-1.301	0.344	-1.161	0.426	1.251	-0.402	-1.301	-1.301	-1.301	-1.301	-1.301	-0.617	-0.753	-0.361	-0.341	-0.954	1.301	-0.05	-0.966	-1.301	-0.528	-0.759	-1.301	-1.301	-1.301	0.344	-1.301	-1.301	-1.301	-1.301	-1.301	-1.301	-1.301	0.614	-0.19	0.622	0.226	0.522	-0.957	0.746	0.036
GS15106	-1.301	0.186	0.106	-1.301	-1.301	0.54	-0.805755	-0.749457	-1.301	0.791	0.576	0.2	-0.164	0.666	0.144	-0.847	-0.897	0.071	0.613	-1.056	-0.297	-0.702	-0.946	-0.033	-0.338	0.837	-0.161	-0.415	0.017	-0.288	-1.301	-0.533844	-0.360777	-0.308053	-1.301	-1.301	1.019	-1.301	0.711	-0.643	-1.301	-0.12	-1.301	-0.204	-0.6	0.873	-0.068	-1.301	-1.301
GS3412	0.641	-0.115	-0.472	-0.619	0.024	0.154	-0.41	-1.301	0.112	-0.417	0.163	0.255	0.053	-0.422	0.472	0.094	-0.032	-0.412	0.067	-0.203	-0.339	-0.161	0.37	0.401	0.106	-0.409	0.033	0.251	0.042	0.298	-0.556	0.093	-0.187	-0.711	-1.301	-1.301	-0.364	0.071	-0.45	0.391	-0.319	-0.216	-0.028	0.186	0.086	0.134	0.278	-0.011	-1.301
GS2854	-1.063	-1.182	-1.301	-1.301	-1.301	-1.215	-0.905	0.58	-0.117	-1.233	-0.028	0.271	-0.047	-0.113	0.576	0.341	-0.423	0.361	-1.015	1.272	-0.848	-1.301	-1.058	-1.301	-0.021	-1.301	-1.086	-1.301	0.207	0.061	0.223	-1.237	-1.301	-0.89	-1.301	1.273	-1.301	-1.301	0.556	-1.047	-1.301	-1.157	-1	0.281	-0.316	-0.704	-0.275	-0.694	-1.301
GS2599	-0.092	-0.448	0.593	0.243	0.098	0.691	0.306	0.531	-1.301	0.438	0.555	0.144	0.315	0.365	-0.232	0.633	-0.284	-0.477	-0.177	-0.959	-0.559	0.11	-0.425	-0.528	0.004	-1.301	-0.313	0.552	-0.126	-0.027	-0.411	-0.207	0.077	0.033	0.346	-1.301	-1.301	-1.301	0.48	-1.301	-1.301	0.269	0.155	-0.4	-0.005	-0.152	-0.242	-0.346	0.416
GS3447	0.332	0.352	0.789	0.056	0.289	-0.451	-0.527	0.368	0.605	-0.046	-0.184	0.154	-0.076	0.234	0.174	-0.432	0.168	0.634	-0.227	-0.561	0.042	0.356	0.288	1.18	-0.031	-0.033	0.048	-0.067	0.055	0.119	0.401	0.240439	0.122365	-0.417	0.073	-0.42	0.235	0.101	0.191	0.266	-0.585	0.381	0.035	0.319	0.132	0.145	0.52	0.335	0.078
GS3138	-0.21	-0.743	0.366	0.347	0.336	0.274	-0.21	0.355	0.145	0	0.175	-0.049	-0.035	-0.256	0.109	-0.081	-0.006	0.223	0.289	-0.219	0.003	-0.003	-0.08	0.192	-0.199	-0.056	0.056	0.077	-0.146	0.18	-0.046	-0.11	0.173	-0.179	0.408	0.906	0.544	0.666	0.582	0.049	-0.469	-0.439	-0.24	0.147	-0.03	-0.326	0.171	0.26	0.144
GS2413	-0.003	0.258	0.176	0.62	0.33	0.086	0.435	-0.176	0.127	0.038	-0.454	0.096	-0.07	0.111	-0.204	-0.231	0.03	0.023	-0.001	0.141	0.042	0.045	0.211	-0.176	-0.341	0.193	-0.079	-0.103	0.107	-0.284	0.044	0.161	-0.118	-0.318	0.07	-1.301	-0.1	-0.107	-0.045	0.259	-1.301	0.157	0.05	-0.233	-0.01	0.22	0.064	0.353	0.056
GS1950	0.217	0.826	0.541	0.535	0.147	0.69	0.368	-0.176	-0.077	0.328	0.137	0.186	-0.07	-0.12	0.229	0.164	-0.061	0.395	0.482	0.767	0.096	0.05	0.368	0.756	0.076	-0.136	0.026	0.189	0.101	0.117	1.301	-0.156	-0.271	-0.153	-0.157	-1.301	0.06	0.721	-0.658	0.473	-1.301	0.835	0.123	0.017	0.035	-0.165	0.474	0.405	0.164
GS7692	-0.192	-0.537	0.383	-0.173	0.214	0.277	0.018	0.079	0.479	-0.261	-0.038	0.107	-0.009	0.146	-0.344	0.23	0.19	0.275	0.261	0.274	0.122	-0.003	0.215	-1.301	-0.054	0.57	-0.633	-0.142	0.08	0.138	1.301	-0.974	0.322	0.272	0.207	0.255	-0.19	0.389	-1.301	0.122	-1.301	0.271	0.192	0.078	0.074	-0.9	0.344	0.652	0.508
GS9766	0.092	0.196	-0.203	-0.05	-0.105	0.059	0.422	0.802	0	-0.119	0.023	-0.052	0.084	0.369	-0.035	0.102	-0.209	0.196	0.182	-0.336	0.261	-0.081	0.268	-1.301	0.413	0.669	0.03	-0.005	0.065	0.094	0.089	0.131	-0.042	-0.263	0.348	0.936	0.499	0.674	0.488	0.584	-1.301	0.06	-0.051	-0.263	0.04	0.022	0.33	-0.009	-0.137
GS1418	-0.477	0.645	0.502	0.781	0.493	0.7	0.323	0.028	0.054	-0.36	0.373	0.239	-0.325	0.428	0.101	0.364	0.193	0.081	-0.048	0.505	0.27	-0.038	0.499	0.432	0.669	0.556	0.62	0.344	0.361	-0.077	-0.003	0.443	0.305	0.284	0.408	1.004	0.472	1.148	0.551	0.367	-0.585	0.526	0.582	0.438	0.42	-0.036	0.634	-0.409	0.45
GS2139	-0.218	-0.465	0.259	-0.108	-0.289	0.021	-0.654	-0.331	-0.209	-0.101	-0.957	-0.398	0	0.033	0.075	0.304	-0.101	0.176	0.235	0.062	-0.4	0.211	0.174	0.542	-0.455	0.128	0.016	0.132	-0.246	0.067	0.11	-0.141	0.321	0.262	0.351	-1.301	0.465	0.738	0.545	-0.314	-1.301	-0.707	0.202	-0.339	0.127	0.228	-0.184	-0.429	-0.739
GS3303	0.305	0.612	0.117	0.615	-0.149	0.732	0.059	0.457	-0.1	0.176	-0.656	-0.033	-0.056	-0.055	0.125	0.407	-0.01	0.187	0.209	-0.403	-0.258	0.124	0.199	0.222	-0.028	-0.28	-0.021	0.127	0.248	0.073	-0.1	0.091	-0.021	-0.697	0.416	0.985	0.464	0.652	0.543	0.08	-0.237	0.374	0.323	0.059	-0.123	-0.068	0.501	0.317	0.296
GS3753	-1.301	-1.301	0.888	-1.301	-1.301	0.689	-1.301	-1.301	0.991	-1.301	1.301	1.301	-1.301	-1.301	-1.301	-1.301	-1.301	-1.301	0.033	-1.301	-1.301	0.946	-1.301	-1.301	-0.554	-1.301	0.515	-1.301	1.083	0.538	0.113	-1.301	-1.301	0.145	-1.301	-1.301	-1.301	-1.301	-1.301	-1.301	-1.301	-0.784	-0.036	1.301	-1.301	-1.301	-0.957	-1.301	-1.301
GS1736	0.031	-0.126	0.305	0.373	0.533	-0.075	0.427	0.368	0.278	0.122	0.181	0.336	0.36	0.135	0.274	0.132	0.031	0.176	0.039	0.299	-0.046	0.25	-0.19	0.276	-0.06	0.363	-0.302	0.145	-0.146	-0.234	0.992	0.282	0.163	0.053	0.343	-1.301	0.619	-0.074	0.532	-0.348	-1.301	0.049	0.126	0.44	-0.233	0.07	-0.508	-0.063	0.546
GS8000	0.683	1.238	-1.301	-0.31	0.59	0.823	0.472	0.732	0.715	-0.496	-0.528	-0.596	-0.213	0.179	0.64	0.342	0.185	0.451	0.089	-0.278	0.021	-1.143	0.372	-0.285	-0.007	-0.96	0.127	0.25	-0.042	-0.301	0.104	-0.307	-1.301	-0.241	-1.301	-0.319	-1.301	0.391	-0.19	-0.41	-1.301	-0.131	-0.004	0.455	0.065	0.163	-0.157	-1.301	0.081
GS3990	0.16	0.064	0.017	-0.082	0.068	-0.312	-0.259	-0.062	0.06	0.317	-0.617	0.067	0.162	-0.28	0.278	0.358	-0.106	0.352	0.5	0.692	0.069	-0.026	-0.234	0.087	0.049	0.349	0.117	-0.15	0.108	0.139	0.635	0.028	-0.504	-0.273	-1.301	-1.301	0.514	0.34	0.498	-0.116	-1.301	0.207	-0.293	-0.333	0.07	0.154	0.222	-0.22	-0.218
GS3371	-0.232	-0.191	-0.086	0.085	-0.376	0.2	-0.267	-0.135	0.314	-0.078	0.286	0.247	-0.304	-0.564	0.056	0.16	0.049	-0.424	-0.199	-0.235	-0.905	-0.242	-0.697	0.087	-0.232	-0.251	-0.27	-0.287	-0.284	0.001	0.044	-0.538	0.096	0.059	0.398	0.774	0.495	0.646	0.548	0.433	-1.301	-0.909	0.042	-0.236	-0.191	-0.065	-0.14	0.104	0.581
GS3618	0.137	-0.799	-1.16	0.027	0.59	-1.301	-0.404	0.103	-0.435	-0.287	0.49	-0.009	-0.04	0.357	0.238	-0.163	0.141	-0.244	-0.395	-0.287	0.026	-0.004	-0.421	-0.255	-0.357	-0.158	0.191	-0.007	-0.724	0.028	0.161	-0.343	-0.195	1.088	-1.301	-0.319	-0.509	-0.283	0.156	0.284	-1.301	0.121	-0.001	-0.204	-0.136	0.039	-0.67	0.451	0.481
GS21	0.802	0.784	0.352	0.452	0.47	0.609	0.549	0.079	0.827	0.669	1.023	0.66	0.702	0.905	0.603	0.567	0.651	0.256	0.21	0.308	0.243	0.622	0.329	0.231	0.209	-0.108	-0.067	0.036	0.214	0.097	-1.046	0.907	0.52	0.162	0.895	0.952	0.629	0.94	0.597	0.825	-1.301	1.06	0.268	0.381	0.12	0.432	0.33	0.57	0.641
GS9844	0.008	0.566	0.288	0.295	0.256	0.095	0.475	0.286	0.247	0.078	0.451	0.2	0.285	0.08	0.299	0.471	-0.128	0.367	-0.279	0.299	0.053	0.052	0.427	0.789	0.226	0.254	-0.037	0.194	0.214	0.198	-0.904	0.216	0.208	-0.114	0.516	0.943	0.509	0.768	0.583	0.474	-1.301	0.334	0.2	0.083	-0.09	-0.01	0.451	0.329	0.551
GS3157	0.123	0.555	0.153	0.452	0.502	0.135	0.285	0.255	0.539	0.329	0.637	0.297	0.052	0.531	-0.026	0.234	0.281	-0.162	0.166	0.654	0.122	-0.055	0.211	0.395	-0.209	0.309	-0.176	0.025	0.362	0.42	-1.046	0.072	0.161	0.691	0.43	0.637	0.195	0.428	0.203	0.067	-1.301	0.316	0.222	0.103	-0.023	-0.209	0.003	0.153	0.454
GS3210	0.269	0.494	0.335	-0.064	0.421	-0.914	0.583	0.103	-1.23	-0.005	-0.342	-0.875	-0.412	0.234	-1.262	-0.134	0.54	-0.232	-0.575	0.037	-0.747	0.548	-0.059	-0.109	0.205	0.351	0.118	0.278	-0.585	0.214	0.1	-0.161	-0.237	0.926	0.133	0.394	-1.301	0.308	-1.301	-0.49	-1.301	0.081	-0.084	-0.077	0.009	0.444	-0.038	0.332	-1.301
GS4784	0.758	0.503	0.363	-1.301	1.189	0.327	0.057	-0.273	-0.084	0.244	-0.272232	-0.27103	-1.301	-1.301	-0.191	0.159	-0.731	-0.657	-1.199	-0.391	0.043	-0.097	0.543	0.401	-0.083	-0.409	-0.386	0.199	-0.246	-0.326	0.311	0.013	-1.301	0.236	-0.4	-1.301	-1.301	-0.018	-1.301	-0.445	-1.301	0.273	0.39	-0.163289	-0.145	-0.005	-0.009	0.226	-0.111
GS4711	0.601	-0.082	-0.747	0.395	1.071	0.801	-0.052	0.643	0.864	-0.783	0.412	0.072	0.293	0.662	0.36	0.455	-0.337	-0.4	0.571	1.131	0.063	-0.003	-0.013	1.299	-0.192	0.82	0.036	0.21	0.248	-1.087	0.274	0.21	-0.262	0.273882	-0.258	-0.699	0.429	-0.131	0.448	0.773	-0.066	0.418	0.773	-0.145	0.163	0.251	-0.031	-0.024	0.2
GS4678	-1.301	-1.301	0.671	-1.301	-0.376	-0.499	-1.301	-1.301	-0.987	-0.213	-1.301	-1.301	-1.301	-1.301	-1.301	-1.301	-0.512	-1.301	0.125	0.651	-1.301	-0.164	-0.32	-1.301	-0.481	-0.872	-0.582	0.069	-0.199	-0.506	-0.982	-1.301	-1.301	-1.301	-1.301	-1.301	0.351	-0.477	0.834	0.285	0.711	-0.264	0.853	-1.301	-0.776	-1.301	-1.301	-0.068	-0.447
GS1032	0.053	0.701	-1.301	0.445	0.606	0.131259	0.325	0.342	0.782	0.592	-0.781	-1.176	-0.318	0.251	-0.193	0.617	0.01	0.132	-0.844	0.989	0.047	0.323	-0.412	-0.227	-0.225	0.689	-0.236	-0.924	-0.495	-0.209	0.722	-0.994	-1.301	0.446785	0.759	0.903	0.623	0.564	0.883	-0.0406699	-0.451894	0.522	-0.0355454	-0.488	-0.002	0.36	0.886	-0.271	0.332
GS15775	-1.301	-1.131	-1.301	1.301	-1.301	-1.301	-1.301	-1.301	1.301	1.301	0.648	-1.301	-1.077	-1.301	0.239	0.318	-0.631	0.49	0.134	-1.301	0.102	-0.206	-1.301	-1.13	0.821	0.737	0.216	-1.13	0.059	0.357	-0.392	0.103	-1.301	1.301	-0.477	-1.301	-1.301	-1.301	-1.301	-1.301	-1.301	-0.487	-1.301	0.285	-0.307	-0.104	0.293	-1.301	-1.301
GS2911	0.629	-0.216	0.354	0.428	0.11	0	0.405	0.239	-1.301	-0.534	0.402	-0.237	0.172	-0.331	0.325	0.469	-0.322	0.338	-0.065	0.25	0.068	-0.441	-0.425	-0.317	0.063	-0.233	0.044	-0.41	0.603	-0.029	-1.301	-0.045	-0.057	-0.304	-0.872	-1.301	-0.377	-0.053	-0.225	-0.136	-1.301	-0.053	-0.665	0.308	0.362	-0.313	0.15	-0.807	-0.337
GS8197	-0.201	0.217	0.819	0.532	-0.668	0.664	0.091	-0.03	0.388	0.168	0.33	0.047	0.01	0.31	0.306	0.572	-0.301	0.199	-0.195	0.242	-0.037	-0.265	-0.4	-1.301	0.268	0.387	0.112	0.287	0.113	0.378	1.147	-0.5	-0.509	0.059	-1.301	-1.301	-0.45	-0.402	0.003	-0.122	-1.301	-0.129	0.186	0.275	-0.069	-0.094	0.131	-1.301	-1.301
GS15160	-1.301	-1.301	0.651	0.122	0.252	0.271	-1.153	0.186	-0.577	-0.518	0.666	0.434	-0.062	0.232	0.479	0.315	0.095	-1.301	0.266	-0.482	-0.514	0.599	0.343	1.301	-0.349	-1.301	-0.463	-0.024	-1.301	-0.07	0.836	-0.545	-1.301	0.424	-1.301	-1.301	-1.301	-1.301	-0.672	-0.452	-1.301	0.756	0.349	0.012	0.292	1.212	-1.301	-1.171	-0.317
GS1601	0.333	0.05	-0.199998	-0.151495	0.553	0.021	0.085	0.355	0.42	0.244	0.53	0.563	0.551	0.724	-0.043	0.102	0.497	-0.248	0.039	0.102	0.013	-0.306	-0.137	0.212	-0.091	-0.409	-0.293	-0.326	-0.022	0.246	-0.958	0.152	0.432	1.169	0.657	0.655	0.05	0.108	0.033	0.844	-1.301	0.42	-0.188	0.354	0.194	0.236	0.117	0.862	0.45
GS4819	-1.301	-0.017	-0.024	-1.301	-1.301	-0.181	-0.343	0.222	-0.435	0.456	0.515	0.444	-0.203	-0.765	0.126	-0.109	0.117	0.021	0.181	-0.617	-0.019	0.207	0.13	-0.016	-0.087	0.434	-0.284	-0.197	0.24	-0.12	0.131	-0.76	0.052	0.433	-1.301	-1.301	-0.087	-0.169	-0.154	-0.365	-1.301	0.123	-0.935	0.281	0.127	-0.316	-0.985	-0.36	-1.301
GS7265	0.538	0.965	0.291	0.953	-1.301	-0.005	0.592	0.437	0.031	0.108	0.313	0.011	-0.31	1.066	0.168	0.067	-0.479	0.302	0.21	1.107	0.599	0.134	0.787	-0.201	1.127	0.045	0.851	0.178	0.062	0.106	0.922	0.286	0.251	0.019	0.462	-1.301	0.459	0.645	0.632	0.773	-0.284	0.524	-0.193	-0.104	-0.232	0.431	1.285	0.233	0.515
GS4091	0.041	0.375	-0.096	-0.1	0.016	0.433	0.314	-1.301	0.141	0.409	0.399	0.292	-0.281	0.324	-0.114	0.281	0.094	-0.248	0.243	0.282	-0.174	0.329	-0.035	-0.39	0.003	-0.033	-0.069	0.061	-0.244	-0.085	0.406	0.195	0.316	0.028	0.436	0.795	0.451	0.656	0.541	-0.331	-0.155	-0.148	0.098	0.004	0.099	0.141	0.009	-0.058	0.476
GS3450	0.138346	0.623	0.692	0.427	0.183	0.169	0.341	0.146	-1.301	0.358	0.11	0.044	0.83	0.356	0.845	0.189	0.91	-0.139	0.261	0.716	0.034	-0.31	0.559	0.368	0.245	0.928	-0.01	0.113	0.194	0.015	-1.301	0.453	0.197	0.035	0.717	0.657	0.431	0.901	0.534	0.665	-1.301	0.260629	0.258	0.226	0.189	0.216	0.403	0.928	0.644
GS7362	0.199	-0.184	-0.274	0.479	-1.301	-0.37	-0.699	-0.222	-0.929	0.074	-0.034	0.052	0.031	0.241	0.298	0.321	0.058	-0.335	-0.014	0.211	0.29	-0.051	0.262	0.508	-0.039	-0.437	0.182	-0.244	-0.146	-0.563	-0.738	-0.001	0.269	0.109149	-1.301	1.01	-1.301	0.678	0.582	0.543	-0.143	0.218	0.063	0.298	0.063	0.02	-0.86	0.168	0.42
GS1066	0.388	0.561	-0.342	0.162	0.397	0.322	0.441	0.079	0.278	0.425	0.397	0.242	0.135	0.313	0.045	0.189	0.023	0.12	0.135	0.461	0.084	0.012	0.272	0.42	-0.045	0.132	-0.194	0.073	0.259	0.016	-1.301	0.279	0.218	0.054	0.772	0.99	0.551	0.778	0.605	0.43	-1.301	0.45	0.171	-0.12	-0.139	0.342	0.108	0.731	0.324
GS3966	0.1	0.636	0.095	-1.301	0.008	0.353	-1.301	-0.176	0.117	0.47	0.577	0.449	0.172	0.672	0.244	0.35	0.164	-0.224	0.421	0.174	0.234	0.276	0.172	1.053	0.012	0.536	0.034	0.193	0.132	0.341	0.505	-0.02	0.189	0.614	0.39	-1.301	0.53	0.381	0.657	0.269	-1.301	0.205	0.114	0.296	-0.112	-0.248	0.561	0.352	0.605
GS295	0.474	0.957	0.625	0.573	0.792	0.463	0.674	0.841	0.455	0.288	0.588	0.389	-0.104	0.286	0.202	0.462	0.214	0.223	0.039	0.706	0.01	0.113	0.331	0.537	0.219	0.322	0.265	0.396	0.048	0.41	0.417	0.18	0.161	0.087	0.613	0.933	0.566	0.787	0.584	0.316	-0.301	-0.01	0.412	0.286	0.188	0.171	0.3	0.332	0.355
GS2026	-0.045	0.12	-0.387	-1.301	0.653	-1.011	0.182	0.849	-0.084	0.372	0.029	0.494	0.042	0.28	0.322	0.448	0.151	-0.022	-0.051	0.308	0.069	0.091	0.209	0.309	-0.059	0.311	0.065	-0.065	-0.099	0.04	0.274	-0.028	-0.521	0.201	0.357	-1.301	-0.108	-0.681	0.055	0.436	-0.194	0.188	-0.166	0.304	-0.012	0.17	-0.009	0.101	-0.116
GS234	0.312	0.289	0.152	0.514	-0.322	0.776	0.191	-0.097	-0.385	0.203	-0.132	-0.052	0.157	0.234	-0.311	0.167	-0.215	0.219	0.178	0.416	0.13	0.11	0.323	0.212	0.149	-0.05	0.197	0.32	-0.044	-0.158	0.044	0.306	-0.322	-0.105	0.436	0.916	0.482	0.744	0.563	0.074	-1.301	0.067	0.038	-0.172	0.15	0.202	-0.047	-0.393	-0.351
GS1857	-0.141	-0.236	-0.11	0.511	1.213	0.271	-0.21	0.38	-0.355	-0.059	0.142	-0.046	0.091	0.3	0.212	-0.039	0.114	0.15	0.306	0.369	0.024	0.278	0.36	-1.301	-0.019	0.678	0.072	-0.18	0.029	-0.137	0.227	-0.17	0.496	-0.151	0.911	0.547	0.055	0.164	0.033	-0.099	-1.301	0.33	0.914	0.088	0.124	-0.224	0.895	0.217	-0.298
GS4382	0.566	0.465	0.639	0.554	-1.301	-1.069	-0.019	1.301	-0.37	0.418	-1.301	-0.523	-1.301	0.117	0.199	-0.126	-0.345	0.591	1.301	1.301	0.177	0.208	0.204	0.449	-0.067	0.427	0.371	-0.042	0.032	0.011	1.093	-0.964	-0.231	0.223	-1.301	-1.301	-1.301	-1.301	-1.301	-1.301	-1.301	-0.194	-0.159	0.247	-0.036	0.176	0.48	0.235	0.481
GS3439	-1.301	-1.301	-0.222071	-1.11004	-1.301	0.654	-1.153	0.125	-1.134	0.403	0.741	-1.301	-0.639	-0.339	0.018	-1.21	-0.433	0.43	-1.301	-1.181	-1.073	0.219	-1.301	-1.301	-0.473	-0.986607	-1.301	-0.222	0.093	-0.157	-1.301	-0.405	-1.301	-1.301	-0.961	-1.301	-1.301	-1.301	0.419	-0.245	-1.301	0.739	0.273	-1.301	-0.466	-0.346	-1.301	0.167	0.59
GS3200	0.205	0.43	0.002	0.122	0	0.624	0.361	0	-0.288	-0.046	0.103	-0.119	0.092	0.006	-0.281	-0.062	0.05	0.199	-0.137	-0.174	0.138	0.207	0.191	0.354	0.318	0.132	0.044	0.114	0.071	0.008	0.138	0.16	0.163	-0.097	0	-0.398	-0.271	-0.053	0.132	-0.704	-1.301	0.267	-1	-0.243	0.246	0.33	-0.086	-0.066	-0.674
GS12101	0.065	0.407	-1.301	0.063	0.667	-1.301	0.154	-1.301	0.071	-1.301	-0.298	-1.301	-0.27	0.124	0.09	0.339	0.027	0.611	0.477	0.655	0.199	0.433	-0.011	0.598	0.263	0.095	0.51	-0.551	-0.026	-0.006	-1.301	-0.124	-0.616	-0.389	0.525	0.916	0.32	-1.301	0.459	0.579	-1.301	-0.374	0.249	-0.095	-0.09	0.199	0.217	-1.301	0.288
GS4508	-1.301	-0.465	0.683	0.354	-0.376	0.193	-1.012	0.301	0.127	-0.621	0.353	-0.012	0.149	0.357	-1.232	-0.333	0.042	-0.152	0.31	0.371	0.071	-0.177	-0.164	-1.301	-0.319	-0.346	-0.135	-0.157	-0.027	0.278	0.418	0.046	0.276	-0.263	0.206	-1.301	-0.611	0.417	-0.022	0.785	0.377	-0.286	0.128	0.294	0.507	0.057	-0.227	0.42	0.662
GS3162	-0.323	-0.152	0.134	0.565	0.129	0.444	0.201	0.609	0.349	-0.089	-0.335	-0.083	0.15	0.106	-0.109	-0.518	-0.082	0.284	-0.509	-0.88	-0.785	0.017	0.197	0.401	-0.259	0.764	0.072	0.177	-0.269	-0.073	0.847	0.182	0.298	0.606	-1.301	-1.301	-1.111	-0.009	0.086	-0.57	-1.301	0.573	-0.371	0.139	0.08	-0.127	-0.112	0.012	0.232
GS2570	0.222	0.54	0.394	0.772	0.887	-0.215	0.649	0.602	0.163	0.364	0.525	0.074	0.002	0.348	0.158	0.097	-0.101	0.403	0.134	-0.296	-0.235	0.22	0.106	0.401	0.462	-0.499	0.359	0.411	0.268	0.118	0.271	-0.054	-0.023	-0.238	0.462	-1.301	0.043	-0.143	0.48	0.383	-0.699	-0.207	-0.029	0.237	0.273	-0.088	0.28	0.152	0.166
GS6925	-1.301	0.275	-1.301	-0.042	0.505	-0.96	0.129	0.204	0.87	-0.041	0.015	-1.301	0.61	-0.044	-0.404	-0.39	-1.301	-0.068	0.387	0.647	-1.301	0.218	-0.713	-1.301	-0.195	0.147	0.507	0.336	0.161	0.303	0.023	-0.367	-0.036	0.042	0.477	0.955	-1.301	0.71	0.242	-1.301	-1.301	-0.347	-0.319	0.172	0.297	0.189	-0.63	-1.301	0.641
GS7385	0.289	-0.38	0.446	-1.301	-1.301	-1.301	-1.153	0.447	-1.301	-0.274	-1.301	-1.301	-0.547	-1.277	-0.281	-1.301	0.023	-0.088	0.788	0.78	0.271	0.093	-0.047	-0.653	0.346	-1.301	0.097	-0.415	-1.301	-0.065	-0.064	0.372	-0.023	0.154	-1.301	-0.42	-1.301	-1.301	0.51	0.962	-1.301	0.682	-0.557	0.139	-0.134	-0.101	-1.301	0.93	0.173
GS6448	-0.795	-0.513	0.413	-1.301	-1.301	-0.108	-0.551	-0.222	-0.117	0.368	-0.132	0.434	0.33	0.209	0.239	0.403	0.048	0.025	-0.037	-1.26	-0.043	0.048	-0.19	0.016	0.141	0.415	0.175	0.188	-0.873	-0.103	0.466	-0.441	-0.588	1.168	-1.301	-1.301	0.452	0.047	-1.301	0.681	-1.301	-0.152	-0.187	0.032	0.536	-0.014	0.006	0.415	0.79
GS6851	-1.301	-0.049	0.482	0.729	-0.668	0.688	0.144	0.758	0.013	0.291	-0.405	0.213	0.093	0.56	0.278	-0.733	0.054	-0.418	0.277	0.416	0.052	0.118	-0.337	-0.653	-0.093	-0.033	-0.069	0.177	0.036	0.103	1.301	0.046	0.166	1.132	-1.301	1.301	1.301	1.301	1.301	-0.089	-0.237	0.33	-0.016	0.407	-0.153	0.107	-0.207	0.024	0.355
GS7502	-0.168	0.277	0.434	-0.429	0.466	0.553	0.435	-1.301	0.435	0.778	-1.301	-0.155	0.1	0.389	-0.078	0.275	0.129	0.825	0.348	0.713	0.043	0.039	-0.058	-1.301	-0.032	0.248	-0.022	-0.114	-0.203	0.115	0.295	0.203	0.432	0.426	-1.301	1.301	0.454	0.825	0.69	0.133	-1.301	0.011	-0.032	-0.234	0.069	-0.715	0.456	-0.393	-1.301
GS3547	0.247	-0.023	0.234	-1.301	0.79	-0.683	0.504	0.447	-0.878	-0.128	-1.258	-0.009	0.134	0.307	0.197	0.307	-0.451	0.319	-0.825	-0.597	0.106	0.119	-0.126	-0.089	0.162	0.095	-0.206	-0.007	0.273	-0.096	-0.097	0.04	-0.144	0.095	0.113	-0.284	0.458	-0.234	-0.687	0.45	0.127	-0.022	-0.935	-0.143	0.025	-0.091	0.42	0.221	0.252
GS6759	0.055	-0.599	0.362	-0.391	-0.322	0.572	0.429	0.477	-0.656	-0.031	0.562	0.224	-0.178	-0.008	-0.371	-0.166	0.039	0.055	0.125	0.023	0.221	0.094	0.203	0.778	-0.007	0.745	0.026	0.105	-0.316	-0.145	0.618	0.008	0.101	-0.822	-0.036	-1.301	-0.321	-1.301	0.477	0.406	-1.301	-0.767	-1.212	0.103	-0.142	-0.136	0.417	0.208	0.089
GS15659	-1.301	1.244	-1.301	0.927	0.301	-1.301	0.412	-1.301	0.743	0.316	0.658	-1.301	-0.468	0	0.02	0.29	-0.268	0.225	0.799	-1.114	-0.507	0.534	-0.946	-0.109	-1.301	-1.301	0.335	-0.461	-0.143	-0.474	-1.301	0.593	1.283	-0.74	0.325	-1.301	-1.301	-1.301	-1.301	-1.301	-1.301	1.003	0.481	0.238	-0.873	-0.113	-1.301	0.438	0.912
GS700	0.313	0.481	0.294	0.221	-0.017	-0.101	0.341	0.271	0.076	0.078	0.059	0.062	0.01	0.308	0.208	0.049	0.013	0.027	0.094	0.669	0.067	-0.055	0.039	0.031	0.292	0.254	0.332	0.476	0.036	-0.006	-0.088	0.115	-0.042	-0.005	0.019	-1.301	-0.118	0.197	-0.003	0.128	-0.237	0.166	-0.1	0.017	0.067	0.026	0.376	0.184	0.121
GS4384	0.515	-1.301	-1.301	0.897	0.863	-1.301	-0.699	-1.301	-1.301	0.33	-1.301	-1.222	-0.395	-1.242	-0.188	-0.505	0.097	-0.738	0.365	-0.26	1.074	0.622	0.283	1.103	-0.348	-0.613	0.039	-0.735	-0.192	0.432	-1.301	0.429	-0.631	-1.301	-0.389	-1.301	-1.301	-0.033	-1.301	0.496	-1.301	-0.771	0.172	-0.137	0.308	-0.599	0.326	-0.718	0.555
GS309	-0.102	-0.049	0.007	-0.082	0.169	-0.005	0.038	-0.03	0.411	-0.067	0.009	0.059	0.016	0.077	0.132	0.313	0.018	-0.052	0.022	0.105	0.025	-0.23	-0.259	-0.227	0.052	-0.039	0.097	0.141	-0.036	-0.034	1.301	-0.014	0.128	-0.255	-0.359	-1.301	0.079	0.256	0.306	0.104	-1.301	-0.257	-0.062	0.209	0.133	-0.153	-0.108	-0.012	-0.08
GS8040	0.053	0.172	0.116	-0.22	0.158	0.111	0.587	-0.331	0.627	0.41	-1.301	-1.301	0.547	-0.493	-0.062	0.319	-0.692	0.372	0.131	0.005	-0.319	0.553	-1.137	-1.301	0.334	-0.15	-0.082	-0.045	0.425	0.009	0.414	0.267	-0.217	0.294327	-0.22	0.301	-1.301	-1.301	-0.87	0.302	-1.301	0.446	-1.301	-0.355	-0.124	0.577	-0.839	0.157	-1.301
GS15281	1.075	-0.293	0.154	0.105	-0.367	0.688	-0.762	-1.301	-0.577	0.914	-1.301	1.301	0.229	0.194	0.201	0.006	-1.301	-1.301	-1.301	0.714	0.263	0.586	-0.043	1.301	0.165	-1.301	0.656	-0.458	0.113	0.005	-0.56	-0.042	-0.116	0.418	0.214	-1.301	-1.301	0.613	-0.672	-1.301	-1.301	-0.704	-1.301	0.837	0.174	0.285	-0.258	-1.301	-1.182
GS724	0.354	0.487	0.429	0.596	0.671	0.111	0.321	0.239	0.498	-0.225	0.272	0.392	0.022	0.275	0.123	-0.117	0.198	0.339	0.06	0.984	0.158	0.043	0.282	0.171	0.147	0.288	0.42	0.546	0.317	0.02	0.153	0.329	-0.415	0.077	-0.036	-0.046	-0.634	-0.043	0.096	0.769	-0.097	0.046	0.105	-0.076	-0.068	0.261	0.785	-0.006	0.078
GS14966	-1.301	-0.307	0.317	-0.223	0.657	-1.301	0.25	-1.301	0.853	0.326	-0.31	-0.513	-0.715	0.235	0.082	-0.231	-0.862	-1.039	-0.5	-0.16	-0.206	-0.011	0.082	0.046	-0.065	-0.571	-0.15	-0.74	-0.048	-0.121	-1.301	0.18	0.186	-0.25	-0.563	-1.301	0.008	-1.301	-0.28	-0.371	-1.301	-0.154	-0.364	-0.135	-0.325	-0.001	-0.781	-0.526	-0.351
GS3474	-1.301	-0.133	-0.224	-0.173	-0.223	-0.301	-0.088	-0.062	0.097	-0.769	-0.699	-0.699	-0.416	-0.292	-0.84	-0.37	-0.164	-0.991	-0.24	-0.196	-0.507	0.077	-0.362	0.148	-0.045	-0.206	-0.096	0.042	-0.536	-0.008	0.115	-0.748	-0.575	0.253	-0.25	-1.301	-0.13	-0.137	-0.442	0.104	-1.301	-0.037	-0.45	-0.849	-0.094	-0.008	-0.73	0.298	0.473
GS9453	0.222	0.478	0.195	0.565	0.11	0.385	0.358	0.727	0.311	0.064	0.289	0.463	0.435	0.178	0.097	0.398	0.259	0.182	-0.154	0.141	-0.186	0.236	0.174	0.696	0.194	0.077	0.094	0.124	0.138	0.273	0.403	0.178	0.266	0.803	0.485	0.917	0.453	0.697	0.601	0.074	-1.301	0.294	0.237	0.395	0.242	0.122	-0.286	0.343	0.397
LT97	-1.063	0.075	-0.437	0.239	-0.251	-1.301	0.349	-1.301	0.221	-1.301	-1.301	-1.301	-0.049	-0.094	0.248	0.137	-0.006	-0.529	-0.672	-0.918	-0.303	-0.645	0.166	0.498	0.426	0.85	0.482	-0.016	0.121	-0.092	-0.152	-0.954	-0.009	0.074	-1.301	-1.301	-1.301	0.8	0.555	-0.49	-1.301	-0.267	0.164	0.201	0.224	0.033	-0.617	0.297	0.508
GS2682	0.29	0.168	0.539	0.218	0.155	-0.045	0.596	0.271	0.743	0.508	-0.605	-0.072	0.507	0.301	0.542	0.008	-0.182	0.413	0.279	-0.597	0.33	0.542	0.199	0.339	0.209	-0.173	0.032	0.004	0.141	-0.075	0.53	0.237	0.432	-0.813	0.45	-1.301	-0.371	0.51	-0.066	-0.119	-1.301	-0.062	0.065	0.274	0.561	0.527	-0.508	0.222	0.533
GS2093	0.691	0.639	0.264	0.475	1.262	-0.166	0.166	-0.574	-1.301	0.849	0.568	0.439	-0.365	0.006	0.488	0.342	0.008	0.415	-0.922	0.09	0.53	0.067	-0.187	0.819	-0.184	-0.075	-0.171	-0.398	0.09	-0.042	-1.301	-0.084	-0.047	-0.119	0.471	-1.301	0.44	0.705	0.5	0.6	-1.301	0.246	-0.083	0.657	0.064	0.314	-0.232	0.415	0.826
GS122	-0.201	0.03	0.547	-0.111	0.235	0.173	0.266	0.368	0.019	-0.039	-0.021	0.017	0.179	0.219	0.32	-0.249	0.066	-0.047	-0.482	-0.114	-0.239	0.151	-0.132	0.401	0.243	0.461	0.081	-0.022	0.14	-0.108	0.417	0.191	0.366	0.119	0.373	-1.301	0.491	0.649	0.577	0.495	-0.469	0.3	-0.242	0.247	0.054	0.087	0.231	0.239	0.418
GS2238	-0.454	0.355	-0.451	-1.031	-1.301	-0.659	0.737	0.271	0.958	0.179	0.455	0.608	0.291	0.293	0.277	0.163	-0.083	0.507	0.635	-0.729	0.06	0.638	-0.713	-1.301	0.341	0.758	0.698	0.452	0.24	0.761	0.379	0.588	-0.174	0.841	-0.349	-0.18	0.324	0.476	-1.301	-1.301	-1.301	0.038	0.875	0.708	-0.078	-0.397	0.632	0.524	0.278
GS6957	0.413	0.456	-0.039	0.488	0.632	0.031	-1.301	-0.398	-0.179	-0.743	-0.63	-0.337	0.039	-0.442	0.161	0.174	-0.339	0.361	-0.017	1.136	-0.083	0.142	0.214	0.137	0.22	0.077	0.235	0.158	0.152	0.264	1.301	0.053	-0.014	-0.058	0.258	-1.301	0.1	0.757	0.364	0.085	-1.301	0.121	-0.022	-0.229	-0.09	0.413	0.326	-1.301	-1.301
GS3605	-0.131704	-0.355	0.512	0.359	-0.915	0.322	0.164	-0.097	-0.554	-0.718	-0.202	0.748	-0.556	0.452	0.187	1.008	0.401	-1.19	0.625	0.814	-0.458	-0.215	0.241	0.928	0.632	0.434	0.063	-0.125	0.106	0.326	-0.14	-0.861	-0.493	-0.0391388	-0.735	0.009	0.257	0.118	-1.301	0.559	-0.066	-0.145722	-0.079	-0.018	-0.093	0.129	-0.781	0.156	0.773
GS15617	0.171	-0.115	0.189	-0.31	0.748	0.793	0.096	0.845	-0.51	0.363	0.502	0.467	-0.283	-0.536	0.366	0.44	-0.234	0.376	-0.255	-0.428	-0.805	-0.103	-1.04	0.212	0.444	-0.27	0.077	-0.042	-0.891	-0.452	1.012	0.301	0.383	0.617	-0.354	-1.301	-1.301	-0.64	-0.176	-1.301	-1.301	-0.007	0.168	0.339	-0.049	0.298	0.247	-0.042	0.089
GS4733	0.379	-0.037	0.447	0.157	-0.376	-1.301	0.262	-0.062	-0.117	-0.621	-0.232	-0.325	0.123	0.144	0.083	-0.166	-0.142	-0.123	-0.183	-0.336	0.129	0.007	-0.22	0	0.081	-0.101	0.276	0.036	-0.426	0.034	0.902	-0.877	-0.521	-0.339	-0.05	0.844	0.413	-0.266	0.511	0.083	0.199	-0.338	-0.25	-0.112	0.075	-0.202	-0.222	0.155	0.498
GS501	-0.022	0.194	-0.277	-0.084	0.336	0.04	-0.736	0.125	-0.125	0.086	0.045	0.186	0.237	-0.01	0.327	0.166	0.336	0.145	-1.046	-0.561	0.073	-0.267	-0.223	-0.13	0.264	0.064	0.192	-0.354	-0.117	-0.105	1.218	0.052	0.247	0.078	0.334	-1.301	0.548	0.711	0.328	-0.083	-1.301	0.011	-0.061	-0.228	0.057	-0.117	-0.286	0.17	0.083
GS2837	0.092	0.642	0.471	0.62	0.633	-1.301	-0.147	0.487	0.828	-0.827	0.546	-0.232	0.185	-0.073	0.31	-0.002	0.124	0.406	-1.301	-0.211	-0.12	0.411	0.337	1.235	0.301	0.615	0.237	0.015	0.237	-0.034	0.442	0.068	0.262	-0.396	-0.369	-1.301	-0.622	0.17	-0.185	-0.021	-1.301	0.633	0.12	-0.005	0.068	0.288	0.5	0.52	-1.301
GS15735	-0.329	-0.571	-1.301	-1.301	0.738	0.886	-1.037	-0.398	-1.301	0.525	0.642	0	0.246	0.175	0.462	-0.283	0.047	-0.991	0.171	-1.005	0.091	0.258	-1.301	0.633	0.171	-1.069	0.19	-0.337	-0.498	-0.088	1.301	0.115	-0.376	-0.36	0.534	-1.301	0.134	-1.301	-1.301	-0.273	-1.301	-1.301	0.226	0.204	-0.035	0.494	-1.301	-0.882	0.794
GS3002	0.058	-1.261	0.055	0.627	-1.301	-1.301	-1.301	-1.301	-1.301	-0.237	-0.684	-0.273	-0.919	-1.055	-1.066	-1.301	-1.105	0.388	0.748	0.512	0.105	-0.091	0.438	-1.301	0.066	0.363	0.337	-0.052	0.136	-0.349	0.813	-1.301	-1.301	-0.718	-1.301	-1.301	-0.351	-1.301	-1.301	-1.301	-1.301	-1.301	-1.301	-1.113	0.062	-0.772	0.956	-0.959	-0.605
GS1145	0.188	0.166	0.389	0.46	0.238	0.173	0.1	-0.03	-0.054	0.391	0.255	0.424	-0.162	-0.044	0.187	0.193	0.134	-0.111	-0.114	-0.658	-0.173	0.089	-0.103	-0.653	-0.133	-0.173	-0.311	-0.27	-0.092	-0.029	-0.005	0	0.208	0.194	0.035	0.152	-0.093	-0.38	-0.386	0.414	-1.301	-0.066	-0.2	0.017	-0.078	-0.017	-0.275	0.427	0.532
GS15558	0.844	-0.091	-0.02	-0.015	0.443	0.569	0.486	0.103	0.806	0.007	0.003	0.513	0.083553	-1.301	-0.088	0.079	0.142	-0.372	0.207	-0.04	0.149	-0.015	0.254	0.61	-0.0960055	0.727	-0.278	0.37	0.69	0.346	-1.301	0.111	0.229	-0.342	0.113	0.14	0.261	-0.359	0.482	0.485	-1.301	0.141	0.229	-0.016	-0.037	0.027	0.539	0.391	0.596
GS4908	-0.312	-0.101	0.164	0.221	-0.485	-1.215	-0.836	0.286	-0.833	-1.301	-0.445	0.618	0.177	0.341	-1.301	-0.008	-0.518	-1.301	0.052	-0.269	-0.295	0.253	-1.301	0.148	0.083	0.01	-0.427	0.035	-0.128	-0.038	0.066	-0.778	-1.301	-1.301	0.395	-1.301	0.301	0.227	0.433	-0.147	-1.301	-1.301	-0.121	0.114	-0.337	-0.859	0.532	0.848	-0.207
GS497	0.003	0.191	0.176	-1.301	0.117	0.413	0.375	0.763	0.197	0.371	-1.161	-0.42	0.075	0.273	0.158	0.074	0.117	0.154	0.006	-1.181	0.167	0.032	-0.836	-0.528	-0.004	-0.114	0.089	0.337	0.022	0.105	0.108	-0.202	0.211	0.976	0.017	-0.337	0.459	0.624	0.377	-0.268	-1.301	0.162	0.016	0.304	0.099	0.283	0.364	0.357	0.653
GS2147	-0.109	-0.218	-0.374	-0.145	-1.251	-0.659	-1.301	-0.273	-1.301	-0.32	-0.086	0.091	0.201	-0.648	-0.421	-1.301	0.129	0.519	-0.133	0.266	-0.627	-0.847	0.773	-0.176	0.014	-0.872	-0.166	0.136	0.131	0.105	1.215	-0.742	0.49	0.32	-1.301	-1.301	0.396	-1.301	0.139	-0.273	-1.301	-0.392	0.164	-0.8	0.133	0.111	-1.301	-1.301	0.586
GS110	-0.06	0.175	0.092	0.407	0.107	0.271	0.393	0.255	0.228	0.025	0.026	0.091	-0.005	0.061	-0.229	-0.351	0.003	0.127	0.129	0.467	0.124	0.108	0.27	0.268	-0.058	0.139	-0.007	0.148	0.089	-0.127	-0.11	0.14	-0.007	-0.038	0.385	0.928	0.467	0.675	0.557	0.448	0.041	0.011	-0.061	-0.584	-0.055	0.152	0.418	0.213	0.086
GS3724	-0.812	-1.301	1.301	1.264	-0.386	0.826	0.339	1.301	0.258258	-0.651	0.316	-1.301	-0.124	0.761	-0.931	-0.893	1.234	0.685	-0.32596	0.00770853	-0.434	0.682	0.846	-1.301	-0.651	0.086	-1.301	-0.81	-1.301	-1.301	-0.006	-0.5	-0.397	0.0528999	-1.099	-1.301	-0.09	-1.301	-1.301	-0.0375264	-0.531204	-1.301	1.301	-1.301	1.301	-0.202	-0.217	0.606	0.479
GS61	-0.201	0.177	-0.418	-0.264	0.24	0.282	0.233	-0.331	-0.179	0.307	-0.286	0.103	-0.169	-0.028	-0.718	-0.643	-0.243	0.185	-0.232	-0.468	-0.023	0.098	-0.063	-0.255	0.004	-0.437	0.092	0.194	-0.667	-0.351	-0.056	-0.075	-0.214	-0.446	-0.015	-0.086	-0.161	-0.283	-0.085	-0.359	-1.301	0.286	-0.055	-0.115	0.215	0.161	0.012	0.305	-0.337
GS15173	0.768	-1.301	1.301	1.301	-0.915	-1.136	0.188	1.301	-1.301	-0.843	-1.301	-0.533	0.085	-1.301	-0.253	-1.301	-0.064	0.744	-1.301	-0.729	0.129	-0.135	0.259	-0.317	-0.077	0.324	-0.597	-0.502	-1.301	0.277	0.754	-0.281	-0.139	-0.544	-0.872	-1.301	-0.935	1.108	0.543	-1.301	-0.222	-0.135	0.544	-1.301	-0.539	0.181	0.361	-1.301	-1.301
GS7986	0.591	-1.301	-0.886	-1.301	1.301	-1.301	-1.301	1.301	-1.301	-1.301	-1.301	-1.301	-1.301	0.61	-1.047	0.42	0.243	0.165	0.103	-1.301	-0.514	0.621	1.301	-0.317	-1.139	0	-1.301	-0.81	0.127	-0.92	-1.301	-0.089	-0.81	0.238	-1.301	-1.301	-1.301	-1.301	-1.301	-1.301	-1.301	-0.093	-1.301	-1.301	-1.301	-0.867	-1.301	-0.158	-1.301
GS2667	0.538	0.737	0.203	0.115	0.739	0.726	0.433	0.166	0.346	0.478	0.473	0.414	0.54	0.436	0.772	0.542	0.285	-0.063	0.06	0.512	-0.021	0.056	0.165	-0.13	-0.083	-0.301	-0.337	-0.04	0.115	-0.101	-1.301	0.013	0.369	0.868	0.765	0.973	0.513	0.761	0.695	0.412	-1.301	-0.319	0.053	0.507	-0.043	-0.126	0.584	0.515	0.74
GS9410	0.421	-0.186	0.624	0.558	-0.021	0.116	0.023	-1.301	0.071	-0.448	0.015	-0.645	0.411	-0.812	0.034	0.193	0.279	-0.039	-1.247	-0.512	-0.741	0.26	-0.295	0.325	0.024	0.459	0.203	0.332	0.183	0.012	0.181	0.249	0.341	-0.42	0.414	0.911	0.482	-1.301	0.511	0.276	-1.301	-0.305	0.297	0.343	0.094	0.559	0.308	-0.011	0.128
GS7418	0.139016	-0.438	1.301	0.753	-1.301	-1.301	-0.069	-0.398	-1.301	0.914	-1.301	-1.301	-1.301	1.02	-1.204	0.539	-1.301	-1.301	0.664	0.827	-1.301	-1.301	-1.301	-1.301	-0.304	-1.136	-0.349	-1.268	-0.302	-0.386	0.237	0.52	0.46	0.165	-0.525	-0.027	-1.301	-1.301	0.104	0.351	-1.301	-0.481892	-1.301	-1.301	0.05	-1.301	-0.73	-1.301	-1.301
GS11081	0.317	-0.681	0.264	0.054	-0.066	-0.166	0.591	0.572	0.432	-0.651	-1.301	-0.155	-0.298	-0.323	-0.371	-0.733	-0.145	0.057	0.133	0.317	-0.139	0.083	0.417	0.276	0.05	-0.768	-0.063	0.158	0.308	-0.037	-1.301	-0.41	-0.438	0.123	-1.262	0.377	-0.427	-1.301	-0.371	0.683	-1.301	-0.134	-0.756	-0.426	-0.278	-0.127	0.5	0.391	-0.223
GS2835	-0.045	-0.084	0.042	0.041	-0.567	0.162	-0.1	-0.398	-0.199	0.054	-0.082	-0.101	0.111	-0.284	0.01	0.039	-0.309	0.253	-0.208	-0.468	0.217	0.399	-0.038	0.293	0.382	0.077	0.433	0.544	0.101	0.186	0.034	-0.41	-0.045	-0.431	0.533	-1.301	0.66	0.779	0.549	-0.718	-0.056	-0.321	0.134	-0.125	0.56	0.224	-0.075	0.167	-1.023
GS1151	-1.301	-0.571	-0.499	-0.305	-0.008	0.068	0.158	0.079	-0.209	-0.382	0.369	-0.135	-0.614	-0.055	-0.298	-0.01	-0.384	-1.228	-0.17	0.405	-0.029	-0.719	-0.766	-1.301	-0.876	-1.301	0.135	-0.263	0.142	-0.044	-0.199	-1.301	-0.472	-0.1	-0.712	-1.301	0.181	-1.301	-0.12	-1.301	-1.301	-0.187	-0.344	-0.013	0.362	0.091	-0.518	-0.36	-1.301
GS14779	-0.477	-0.628	-1.301	0.139	-0.427	-0.534	0.488	0.693	-0.341	0.168	-1.301	0.033	-0.6	-1.301	-0.375	-0.584	0.057	0.193	0.66	0.586	-0.417	-0.153	0.154	-1.301	-0.243	0.311	-0.586	-0.515	0.151	-0.016	0.316	-0.394	-0.195	-0.406	0.333	0.627	0.456	-1.301	0.36	1.043	-0.027	0.533	0.114	-1.301	-0.378	-0.081	-0.985	0.673	0.52
GS3784	-0.205	0.043	0.438	-1.301	-1.301	-1.301	-0.496	0.204	0.784	0.734	0.493	0.438	0.678	0.32	0.311	0.238	-0.007	0.128	-1.301	-0.326	-0.075	0.231	0.045	-0.176	-0.003	0.603	0.353	0.024	-0.314	-0.516	0.151	0.204	0.379	0.0377438	0.382	-0.319	0.177	-0.602	0.855	-1.301	-0.086	-1.301	-1.301	-0.039	0.009	0.117	0.491	-0.333	0.272
GS2954	0.072	0.869	0.415	0.305	0.226	0.952	-0.014	0.079	0.542	0.483	0.494	0.166	0.185	-0.07	0.197	0.584	0.426	0.559	0.319	0.857	0.167	-0.282	0.065	0.171	-0.126	0.773	-0.369	0.182	0.507	0.358	0.963	0.215366	0.209387	-0.294	0.084	-1.301	0.642	-0.107	0.134	-0.008	0.204	0.537	0.33	0.648	0.046	-0.57	-0.445	1.082	1.065
GS7741	-1.301	-1.301	0.181	-1.301	-1.27467	-1.011	1.301	1.301	-1.301	-1.274	-0.739196	-0.887446	-0.278	0.492	-1.301	-0.485	-1.301	-1.301	0.283	-1.301	0.294	-1.301	-1.301	-0.732	-0.162	-1.301	0.568	0.624	-1.301	-1.301	-0.222	-0.329	-1.301	0.734	-0.785	-1.301	-0.547	-1.301	-1.301	-1.301	-1.097	-0.202	0.167	-0.296104	-0.183	-0.338	0.272	-1.301	-1.301
GS3317	-0.057	-0.166	0.352	0.33	0.064	0.741	0.489	0.028	0.15	0.093	0.235	-0.897	0.468	0.206	0.557	0.392	-0.0298909	0.142	0.353	0.199	0.206	-0.391	0.214	-0.051	-0.029	-0.15	-0.136	-0.096	0.271	0.353	-1.301	0.134	0.457	0.362826	0.721	0.571	-0.345	0.568	0.481	0.734	-1.301	0.129	0.201	-1.301	-0.126275	0.255	0.442	0.522	0.667
GS1683	-0.417	-0.329	0.232	0.201	-0.004	0.139	0.002	0.531	0.136	0.078	0.336	0.138	-0.05	0.134	-0.391	-0.197	0	-0.12	-0.11	-0.015	-0.033	-0.124	0.229	0.046	-0.124	0.213	-0.308	-0.104	-0.432	-0.223	0.107	-0.355	-0.069	0.308	0.062	-1.301	-0.315	-0.09	-0.364	0.226	-0.658	-0.513	-0.052	-0.261	-0.27	-0.185	0.167	-0.235	0.173
GS2547	-1.301	0.619	-0.701	0.505	0.081	0.135	0.403	1.301	-1.301	0.362	0.161	0.224	0.196	-0.032	-0.033	-0.307	0.125	0.005	0.193	0.719	-0.073	0.79	0.509	-1.301	0.067	1.196	0.075	0.122	0.432	0.501	0.117	-0.102	-0.986	0.776	0.349	0.921	0.657	0.774	0.654	0.326	-1.301	0.508	-0.639	0.166	0.031	0.592	0.569	0.56	0.584
GS2810	0.111	-0.494	-0.37	0.468	0.167	0.245	0.296	-0.135	0.193	0.203	0.012	-0.377	0.272	-0.292	-0.44	-0.461	-0.124	0.139	-0.147	0.385	0.213	0.177	0.108	-0.352	0.255	0.147	0.587	0.469	-0.217	-0.284	-0.176	0.039	-0.36	-0.33	-0.344	-1.301	-0.266	-0.369	-0.425	-0.099	-1.301	-0.128	0.071	-0.424	0.3	0.441	0.27	0.037	-0.279
GS643	0.114598	0.36	-1.301	0.283	0.613	0.2	0.372	-0.574	0.393	0.449	0.217	0.148	0.288	-0.032	0.286	0.372	0.009	-0.265	-0.116	0.208	0.166	0.332	0.404	-0.201	-0.099	-0.242	0.034	0.066	0.276	0.099	-1.301	0.459	0.262	0.047	0.798	0.98	0.663	0.835	0.705	0.354	-1.301	0.312758	0.066	-0.385	-0.024	0.372	0.161	0.647	0.515
GS411	0.265	0.528	-0.179	0.38	0.452	0.543	0.54	-0.398	0.335	0.371	0.523	0.484	0.202	0.178	0.162	0.144	0.052	-0.162	-0.302	0.571	0.176	0.134	0.342	-0.153	0.142	0.12	-0.036	0.126	0.075	0.056	-1.259	0.145	0.236	-0.061	0.625	0.938	0.518	0.713	0.499	0.269	-1.301	0.268	0.493	-0.222	0.182	0.057	0.384	0.621	0.003
GS993	-0.168	0.209	-0.635	-0.686	-0.121	0.593	-0.109	0.222	0.825	0.042	0.599	0.635	-0.379	0.542	-0.459	-0.16	0.156	0.237	0.189	0.467	0.123	-0.13	0.177	0.074	-0.188	0.04	-0.02	0.048	0.147	-0.011	0.096	0.276	0.383	0.361	0.164	0.678	0.193	0.423	0.101	0.656	0.573	0.578	0.148	0.285	0.215	0.058	0.259	-0.21	-0.389
GS14902	-1.301	-1.301	-1.301	-0.355	-1.301	-1.301	-1.301	-1.301	-1.301	1.025	0.445	-0.257	-0.836	-0.693	-0.241	-1.301	-0.118	0.005	-0.7	-1.301	0.071	0.545	-0.273	0.438	-0.375	-0.534	-0.813	-0.176	0.148	0.1	-1.301	-1.301	0.631	-0.84	0.21	-1.301	-0.358	-1.301	-1.301	-1.301	-1.301	-0.962	-0.522	-0.426	-0.3	-1.116	-0.86	-0.973	-1.301
GS4626	0.396	-0.253	-0.835	-0.164	-1.301	-0.101	-0.124	0.204	-0.062	-0.35	-0.781	0.222	0.182	-0.422	0.213	-0.008	-0.471	0.519	0.235	-0.454	0.033	-0.202	0.329	-1.301	0.14	-1.301	0.383	0.351	0.215	0.185	1.286	0.158	-0.009	-0.118337	-1.301	-1.301	-0.848	0.078	0.352	-0.691	-1.301	0.415	0.551	-0.64	0.104	0.074	0.482	0.196	0.352
GS11641	0.053	-0.268	0.1	-1.301	-0.178	0.095	0.166	0.166	-0.033	-0.27	0.064	0.041	-0.16	0.249	0.022	-0.123	-0.004	0.421	0.148	-0.326	-0.981	-0.246	-0.076	0.192	-0.113	0.367	-0.286	-0.37	-0.023	-0.311	0.394	-0.608	-0.04	-0.091	-0.555	-0.036	-0.434	-0.15	-0.87	0.175	-0.357	0.036	0.202	-0.393	-0.239	0.021	-0.8	-0.102	0.342
GS5276	-1.301	-0.297	-0.121	0.298	-1.301	0.519	0.245	0.315	-0.554	-0.366	-1.301	0.086	-0.94	0.533	0.256	-0.819	0.093	-0.377	-0.023	-1.114	-0.914	0.166	0.417	0.25	-0.194	-0.198	-0.129	-0.065	0.413	-0.714	-0.252	-0.345	0.12	0.559	-1.301	0.657	-0.149	0.248	-1.301	0.481	-1.301	0.04	0.276	0.083	-0.128	0.101	0.177	-1.301	-1.301
GS15668	-1.301	-1.301	-1.301	-1.301	-1.301	0.277	-1.301	-1.301	-1.301	0.275	-1.301	-1.301	-0.535	0.248	-1.153	-0.539	-0.027	-1.301	-0.693	-1.301	-0.981	-1.172	0.234	1.178	-1.032	0.696	0.236	0.779	0.382	-0.155	0.095	0.099	-0.768	-1.301	-1.301	0.274	-1.301	-1.301	-1.301	-1.301	-1.301	-1.301	-0.453	-0.042	-0.202	-1.301	0.197	-1.301	-1.301
GS4538	-1.301	-0.398	-1.301	0.453	-1.301	0.594	0.45	0.166	-1.301	-1.301	-1.301	-0.513	-0.227	-0.442	-0.545	-1.301	0.236	0.249	0.388	-0.918	0.042	-0.105	-0.168	-0.39	-0.016	-0.121	0.041	-1.201	-1.301	-0.275	-1.283	0.133	-1.301	0.222	-1.301	-1.301	0.284	-1.301	-1.301	0.241	-1.301	-0.466	-0.21	-0.323	-0.16	0.042	-0.015	0.258	0.516
GS2036	0.18	-0.659	0.056	-0.015	0.443	0.082	-1.301	-0.222	0.087	-0.213	-0.298	0.319	-0.256	-0.713	-0.371	-0.492	0.107	-0.607	-0.384	-0.073	0.127	0.171	-0.091	0.917	0.234	0.372	0.174	0.143	-0.032	-0.085	0.345	-0.207	0.135	-0.263	-1.301	-1.301	-0.528	-1.301	-0.049	-0.56	-1.301	-0.269	-0.084	-0.27	-0.221	-0.085	0.531	0.47	0.548
GS15011	-0.048	0.032	0.263	0.396	0.493	0.735	0.335	-1.301	0.486	0.47	-0.175	0.358	-0.241	-0.152	0.31	0.322	0.429	-0.099	-0.436	-0.139	-0.246	0.03	0.238	0.836	-0.257	0.489	-0.002	0.044	0.127	-0.127	0.291	0.258	0.425	-0.161	0.393	-1.301	0.562	0.721	0.64	0.487	-1.301	0.633	0.204	0.031	0.63	0.328	-0.264	-0.092	0.556
GS538	0.113	0.213	-0.065	0.478	0.245	0.064	0.495	0.426	0.189	0.08	0.009	0.069	-0.181	0.218	-0.134	-0.231	-0.039	0.296	0.151	0.324	0.022	0.027	0.168	0.113	0.225	0.436	0.165	0.234	0.143	-0.078	0.023	0.16	-0.243	-0.153	0.105	0.14	-0.153	0.063	-0.063	0.184	-0.495	0.337	0.024	-0.268	-0.063	0.344	0.293	0.538	0.051
GS7329	-1.301	0.511	-1.187	-1.301	-1.301	0.543	-0.614	0.58	0.831	-0.17	0.886	0.17	0.218	-1.301	-0.852	0.377	0.05	-0.226422	0.411	-1.301	0.07	0.331	0.251	-0.829	-0.532	-1.301	-0.335	-1.005	0.124	0.211	0.112	-0.538	0.29	0.0864915	0.424	-1.301	0.555	0.851	-0.827	0.983	0.915	0.25	-0.215	-0.21	0.332	0.124	0.448	0.217	0.524
GS3127	1.097	0.486	0.263	-1.301	0.323	0.538	-0.16	-0.176	0.281	-0.217	-0.508	-0.093	-0.082	-0.865	0.225	0.31	0.037	-0.149	-0.096	0.102	-0.071	-0.037	-0.067	0.347	-0.521	-0.409	-0.326	-0.377	-0.286	-0.26	1.001	0.001	0.086	-0.253	-0.065	-1.301	0.126	0.584	0.111	0.448	-1.301	0.707	0.349	-0.159	0.011	-0.497	-0.429	0.13	0.251
GS3253	-1.301	-1.41291	-1.215	-1.301	-1.301	-1.301	-1.301	-1.301	-1.301	-1.301	-0.957	-1.301	-1.301	1.301	-1.301	-1.301	-0.457	1.045	-1.301	-1.301	0.557	-1.301	0.793	-1.301	-1.301	-1.301	-1.301	-1.301	-1.301	-1.301	-1.301	-1.301	-1.301	-0.353376	-1.50261	-1.58926	-1.12761	-1.67857	-1.15545	-1.301	-1.301	-1.301	-0.243	-1.301	0.464	-0.013	-1.301	-1.301	-1.301
GS13884	-1.301	-1.301	-1.301	-1.301	-1.301	1.301	-0.398	-1.301	-0.929	-1.233	-1.301	0.788	-1.301	-0.713	-1.301	-1.301	0.617	-0.889	0.547	1.146	-0.111	-1.301	-1.301	-1.301	-0.055	1.048	0.093	0.487	-1.301	0.582	1.301	-1.301	-1.301	-0.245	-1.28609	-1.27391	-1.32648	-1.17677	-1.28904	-0.843932	-0.961761	-0.325	1.301	-1.301	0.665	-1.301	-0.86	-1.301	-1.301
GS3921	0.495	0.309	-0.378	0.052	-0.178	0.259	0.154	-1.301	-1.301	0.296	-1.301	0.282	0.39	0.261	-0.676	-0.78	0.087	-0.335	-0.509	0.494	-0.242	-0.181	-0.05	-0.153	-0.353	-0.251	0.541	0.095	-0.391	0.347	-1.075	0.889	0.659	-0.151	0.465	-1.301	0.446	0.438	0.509	-1.301	-1.301	-0.034	0.288	0.332	-0.116	0.21	-0.003	-0.081	-0.933
GS7742	-0.29	-0.541	-1.301	0.244	-1.301	0.103	-1.301	-1.301	-0.077	-0.237	-0.499	-0.921	-0.062	-1.301	0.097	-0.467	0.242	-1.301	0.341	-1.301	-1.242	0.046	-0.894	-0.477	-0.095	-1.301	-0.097	-0.187	0.213	-0.253	-1.301	0.223	0.093	0.134	-0.16	-1.301	-1.301	-1.301	-1.301	0.708	-1.301	-0.046	0.076	-0.187	0.423	-0.194	0.446	-0.178	-0.197
GS243	0.3	0.007	-0.025	0.349	-1.301	-0.291	-0.294	-1.301	-0.092	-0.743	-0.342	-0.069	-0.085	0.59	-0.163	-0.625	0.165	-0.406	-0.533	-0.813	0.388	-0.333	-0.557	-0.285	0.266	0.116	-0.255	0.183	-0.603	-0.45	-0.158	-0.194	-0.326	-0.03	-0.043	-1.301	-0.327	0.278	-0.016	-0.718	-1.301	-0.15	0.262	-0.143	0.101	-0.224	-0.202	-1.195	-0.757
GS12458	-0.063	0.248	0.652	-1.301	0.053	0.677	-0.776	-1.301	-0.929	0	0.845	0.526	-0.044	-0.026	-0.199	-1.301	0.04	0.822	0.529	0.009	-0.69	-0.022	-0.195	-1.301	-0.221	-0.15	-0.055	0.149	-0.46	-0.388	0.161	-0.079	0.174	1.119	0.347	-1.301	0.422	0.691	0.455	0.473	-1.301	-0.419	-0.044	0.298	0.219	-0.16	0.602	-1.274	-1.301
GS8237	0.404	0.321	0.557	-1.301	-0.11	0.724	0.47	0.917	1.078	0.127	0.667	0.334	0.49	0.548	-0.226	0.197	0.113	0.229	-0.276	-0.528	0.012	0.043	-1.301	-1.301	0.382	-0.242	0.153	0.439	-1.301	-1.301	0.993	0.165	-0.287	-0.041	-1.301	-1.301	0.582	-1.301	-1.301	-1.301	-1.301	0.247	0.12	0.156	0.229	0.55	-1.301	-0.343	0.177
GS2722	-1.301	-1.301	0.217	-1.301	-1.301	0.874	-0.259	-1.301	-1.301	-1.301	-1.301	-1.301	-0.971	-1.301	-1.301	-0.109	0.079	-0.406	0.241	0.214	-1.301	-0.064	-1.159	-1.301	-0.801	-1.301	-1.301	-1.301	-1.301	-1.301	-0.767	-0.572	-0.41	-0.396	-0.303	-1.301	-1.301	-1.301	-0.409	-0.024	-1.301	-0.158	-0.138	-1.301	-0.325	-1.301	-1.301	0.405	-1.301
GS3224	1.262	-0.521	-0.136	-1.301	-0.339	1.164	-0.103	0.699	-1.301	-1.301	0.045	0.562	0.049	-1.242	-1.301	-1.301	0.366	0.604	-1.199	-0.658	0.763	0.057	-1.301	-1.301	-1.301	0.703	-1.156	-1.301	-1.301	-0.82	0.582	-1.112	-1.1	-0.556057	-1.301	-0.337	-1.301	-1.301	-0.378	-1.04095	-0.69268	-1.301	0.734	0.124	0.079	-0.109	-1.301	-0.555216	-0.878061
GS3460	0.065	-1.301	0.444	0.61	0.008	-0.011	0.348	0.368	0.232	-0.973	-0.212	-0.645	-0.028	-1.301	0.245	0.124	-0.127	-0.872	0.171	0.155	0.206	0.061	-0.143	-0.016	0.076	-0.198	0.467	0.259	-0.206	0.389	-1.301	0.389	0.21	0.627	-1.301	-1.301	-0.634	-0.137	-0.734	-0.776	-1.301	-1.301	-0.207	0.023	-0.172	0.017	0.391	-0.906	-1.301
GS3680	0.681	0.008	-0.738	0.303	-1.301	-0.71	-0.094	0.65	-0.554	0	0.513	-0.242	0.069	0.09	-0.616	-0.625	-0.835	0.403	-0.615	-0.127	0.047	-0.816	-1.301	-0.829	-0.249	-0.291	-0.533	-1.057	-1.076	-0.054	-0.199	-0.224	-0.12	0.561	-1.048	0.114	-0.672	-1.301	0.009	0.013	-0.658	-0.373	0.099	-0.15	-0.59	-0.283	0.165	-0.263	-0.285
GS15803	0.642	0.117	-0.101	0.074	-0.348	-1.301	-0.246	-0.273	-0.719	0.02	-1.301	0.112	-0.207	0.234	0.018	0.336	0.207	0.621	-0.009	-0.729	0.018	-0.09	-0.267	-0.732	0.131	0.036	0.304	0.428	-1.301	-0.349	0.557	-0.214	-0.274	0.78	-1.301	-1.301	0.578	0.722	0.467	-1.301	-1.301	0.121	-0.458	0.148	-0.157	-0.149	-0.8	-0.455	-1.301
GS2923	-0.156	0.276	-0.092	0.147	0.276	-0.224	0.247	0.054	-0.276	-0.283	0.316	-0.101	0.035	0.206	-0.344	0.18	0.082	0.206	0.322	0.155	-0.084	0.141	0.265	-0.317	0.201	0.277	-0.088	-0.112	-0.052	0.087	-0.126	0.031	0	-0.209	-0.036	-0.301	-0.398	0.197	-0.848	0.152	-0.444	-0.014	-0.212	0.158	0.083	-0.004	0.476	0.231	0.449
GS1523	-0.795	-1.301	0.933	-1.301	0.904	-1.301	0.856	0.681	-1.301	-0.144	1.284	-0.155	1.001	-0.057	-0.275	-1.301	-0.268	0.615	-0.591	0.427	-1.301	-0.317	-0.535	0.368	0.725	-1.301	-0.283	-1.08	0.482	-0.165	-0.339	0.913	-1.301	1.108	0.724	-1.301	0.805	-1.301	0.141	0.703	-1.301	-0.3	-1.301	0.396	-0.071	-0.102	-1.301	0.185	-1.095
GS2308	0.331	-0.246	-0.914	-1.301	-0.191	-1.301	0.213	0.204	0.473	0.236	-0.931	-0.018	-0.203	0.103	0.202	0.287	0.124	0.034	0.41	0.531	-0.226	0.158	0.243	0.181	-0.209	-0.101	0.11	-0.097	-0.166	-0.019	-0.441	0.152	0.28	0.76	0.28	-0.018	-0.518	0.568	-0.149	-0.336	-0.222	0.29	-0.564	0.058	0.102	-0.06	0.289	0.149	-0.054
GS1252	0.041	0.011	0.399	0.269	-1.301	-0.016	-0.124	-0.273	0.167	0.369	0.079	-0.222	0.147	-0.155	0.263	0.175	-0.167	-0.009	0.251	0.459	0.021	0.31	0.035	0.171	0.056	-0.358	0.06	0.035	0.068	0.086	1.217	0.234	0.215	0.13	-0.872	-1.301	0.351	0.405	0.594	0.507	-1.301	0.16	-0.038	-0.002	-0.175	0.129	0.55	0.072	-0.182
GS11146	-0.285	-1.301	0.053	0.27	-1.301	0.306	-0.644	0.514	-0.047	-0.455	0.671	-0.477	0.063	-0.141	-0.139	-0.701	0.17	0.335	-1.156	-0.579	-0.395	-0.458	-1.262	-1.301	-0.215	0.707	-0.088	0.131	-0.212	0.069	0.587	-1.061	-0.281	0.13	-1.301	0.524	-1.301	-1.301	0.639	-0.119	-0.18	0.125	-0.06	0.46	0.202	0.481	0.442	-0.501	-0.324
GS4533	0.537	0.113	0.201	0.41	-0.1	0.324	0.372	0.125	0.141	0.242	0.487	0.059	-0.015	-0.511	0.346	0.166	-0.413	-0.156	0.124	0.442	-0.056	-0.005	0.42	0.241	0.145	0.262	-0.122	0.075	0.356	0.147	-1.106	0.046	0.019	-0.042	0.15	0.152	-0.222	0.148	-0.364	0.638	-1.301	0.058	-0.119	0.085	-0.225	0.113	0.555	0.188	0.484
GS3943	0.784	-0.125	0.383	0.369	-0.184	0.363	0.12	0.222	-0.656	0.562	0.311	0.593	0.174	-0.018	-0.539	0.016	-0.223	0.273	-0.538	-0.597	0.198	0.127	-0.01	-0.528	-0.213	-0.768	0.182	0.208	0.308	-0.059	0.044	0.045	0.319	0.509	-0.262	0.093	0.266	0.194	-1.07	0.264	-0.585	0.256	-0.291	0.151	0.34	-0.005	0.146	0.432	0.711
GS12422	0.055	-0.452	-1.301	0.693	0.589	0.491	0.464	0.961	0.172	0.221	-0.237	0.072	-0.256	-0.47	-0.096	0.128	0.082	-0.205	0.07	-0.597	-0.284	-0.06	-0.236	-0.352	-0.371	0.04	-0.218	0.244	0.039	0.24	-0.083	0.405	0.319	0.354	-0.723	0.025	-0.31	-0.19	-0.417	0.129	0.274	-1.119	0.112	-0.494	-0.159	-0.129	0.574	0.064	0.651
GS11942	0.473	-0.648	-0.382	0.518	0.636	-0.382	-0.272	-0.176	0.159	-0.119	-1.301	-1.301	0.386	0.247	0.102	-0.074	0.076	-0.335	-0.815	0	0.07	0.287	0.183	0.212	0.556	0.381	0.196	-0.573	0.104	0.028	0.237	0.115	0.288	0.009	-0.308	0.041	0.184	-0.048	0.147	-1.301	-1.301	-0.063	-0.293	0.079	0.336	0.362	-1.301	0.134	0.323
GS489	-0.176	0.252	-0.395	0.407	0.282	0.036	0.089	0.079	0.221	0.139	0.15	0.489	-0.038	-0.012	-0.298	-0.395	0.01	-0.079	0.224	0.342	0.126	0.124	0.253	-0.051	-0.058	0.226	0.043	0.235	0.04	-0.191	-0.115	0.099	-0.01	-0.128	-0.034	-0.056	0.043	-0.131	-0.108	0.418	-1.301	0.108	-0.042	-0.165	0.057	0.148	0.47	0.176	0.012
GS12675	-1.301	-1.301	-1.301	-0.196	0.183	0.107	-0.665	0.616	0.63	-0.345	-1.301	-0.301	0.349	-0.141	-1.301	-0.117	0.006	0.233	0.464	0.344	-0.48	-0.907	-0.038	0.325	-0.007	0.7	-0.134	0.077	-0.192	-1.301	1.301	0.163	-0.24	-0.351	-0.002	-1.301	0.652	-0.292	-1.301	0.462	-1.301	0.306	-0.052	-0.511	-0.485	-0.686	0.622	0.34	0.387
GS1140	0.204	0.23	0.484	0.491	0.591	0.187	-0.174	0.973	0.39	0.438	-0.985	-1.135	0.52	0.447	-1.153	-1.283	0.227	-0.872	0.189	-0.368	0.018	-0.047	-0.46	-0.732	-0.007	-0.613	-0.115	-0.029	-1.301	-0.103	-0.199	0.503	0.369	0.608	0.83	-0.208	0.079	0.173	0.401	-0.843	-0.143	-1.008	-0.694	0.478	-0.005	-0.046	0.717	-1.07	-0.267
GS3254	0.257	0.483	-1.301	0.694	0.199	-0.101	-0.134	-0.03	0.304	0.044	0.324	-0.066	-0.182	0.322	0.159	0.153	-0.014	0.435	0.195	1.008	0.159	0.185	0.266	1.237	0.2	-0.114	0.308	0.359	0.257	0.231	-0.106	0.225	0.336	-0.051	0.392	0.953	0.538	0.691	0.51	0.509	-1.301	0.179	0.002	-0.1	0.06	-0.111	0.682	-0.058	-0.546
GS1089	0.354	0.483	0.093	0.076	0.012	0.452	0.089	0.028	0.477	-0.241	0.077	0.082	0.032	0.375	0.033	0.3	-0.256	-0.037	0.125	0.211	0.02	-0.037	0.022	0.388	-0.16	0.165	-0.455	-0.021	-0.148	-0.016	0.938	-0.101	-0.249	0.302	0.314	-1.301	0.329	0.686	0.455	-0.016	-1.301	0.555	0.012	-0.123	-0.261	-0.033	0.452	0.196	0.121
GS7926	1.301	0.083	-1.301	-1.301	-1.301	-0.552	-0.687	-0.273	0.06	-1.195	0.426	-0.151	-0.045	-1.301	0.375	-0.492	0.025	1.127	0.307	0.728	-0.604	-0.013	-0.438	-1.301	-0.482	0.245	-0.335	-0.103	-0.435	-0.118	1.301	-0.299	0.218	-0.102	-0.84823	-0.245935	-0.0595775	0.018195	-0.163354	0.49	0.279	0.323	-0.163	-0.574	-0.232	0.05	0.386	-1.301	-0.223
GS7451	-0.019	0.415	-0.482	0.031	0.238	-1.136	0.163	0.103	-0.047	-1.301	-0.207	0.041	-0.189	0.352	0.272	0.31	-0.347	-0.431	0.237	-0.061	-0.176	-0.011	-0.026	0.503	0.372	-0.872	0.329	-0.141	-0.099	-0.138	0.153	0.14	0.234	-0.393	0.238	0.834	0.593	0.753	0.496	-0.061	-1.301	-0.34	-0.458	0.404	-0.002	-0.069	-0.73	0.323	-1.301
GS11448	0.448	0.271	-0.009	0.09	-0.728	-0.835	0.485	0.806	0.112	0.536	0.63	0.541	0.454	0.303	-0.545	0.16	0.346	0.43	0.434	-0.704	0.169	0.152	-0.047	-0.153	-1.301	-0.768	0.364	0.214	-1.301	-0.097	0.907	0.594	0.785	-0.116	-1.301	-1.301	0.673	0.086	-1.301	0.133	-1.301	0.351	-0.42	0.113	0.521	-0.004	0.408	0.284	0.359
GS239	-0.255	0.36	0.75	0.357	0.482	0.111	0.463	0	0.477	0.106	0.069	0.096	-0.074	0.037	-0.035	-0.089	-0.142	0.346	0.022	0.793	0.23	0.097	0.277	0.762	0.358	0.728	0.47	0.697	-0.053	0.191	0.32	-0.371	-0.274	0.03	-0.518	-0.18	-0.13	0.434	0.024	0.429	-1.301	0.147	0.2	-0.296	0.003	0.19	0.579	0.063	-0.173
GS15000	-1.005	0.131	-0.188048	-0.0418587	-0.386	-0.467	-0.0964391	0.472627	0.335	0.673	-0.104	0.49	0.105	0.162	-0.134	-0.532	-0.214	-0.057	0.26	0.187	-0.008	-0.282	0.204	0.952	-0.256	0.618	-0.101	0.131	-0.99	-0.452	0.824	0.872	0.507	0.779	-1.301	-1.301	0.082	0.601	0.13	-0.077	-1.301	-0.203	-0.299	0.594	-0.318	-0.57	-0.157	-0.501	-0.234
GS1064	-1.301	-0.182	0.669	0.466	-1.301	0.235	0.341	1.041	-0.209	0.558	-0.781	0.286	0.19	-0.284	-0.474	0.668	-0.026	-0.22	0.278	0.471	0.135	0.258	0.222	-1.301	0.168	-0.592	0.131	0.097	0.426	0.122	0.321	0.084	0.315	0.071	0.171	0.31	-0.054	0.179	0.063	-0.599	-0.62	-0.697	-0.291	0.254	-0.023	-0.283	-0.462	-0.126	0.181
GS4078	-1.301	-0.056	0.529	0.642	0.028	-0.382	0.296	1.301	0.358	0.303	0.11	-0.049	0.184	-0.632	0.031	0.275	-0.307	-0.751	-0.17	0.178	0.278	-0.056	0.621	0.466	-0.004	-0.27	0.205	0.122	0.197	-0.254	0.372	-0.152	-0.315	-0.278	0.235	-1.301	0.008	-1.301	0.049	-0.077	-0.377	-0.023	-0.071	-0.097	-0.073	0.421	-0.362	0.085	0.647
GS6383	-1.301	-0.218	-0.811	-0.079	-0.251	0.514	0.335	-0.176	0.081	-0.177	-0.528	-0.18	0.049	-0.776	-1.01	-0.134	-0.286	-0.055	0.268	0.269	0.146	-0.02	-0.016	-0.109	0.192	0.045	0.01	0.125	0.294	-0.284	0.086	0.211	-0.281	-0.972	-0.094	-1.301	-0.266	-0.491	-1.301	0.218	-1.301	-0.209	-0.362	-0.161	-0.12	0.117	0.452	0.24	0.078
GS324	-0.285	0.2	-0.467	0.464	0.204	0.197	0.405	-0.135	0.377	-0.221	0.048	-0.006	0.064	0.291	-0.196	-0.416	-0.045	0.218	0.179	0.458	0.025	-0.016	0.215	-0.255	0.243	0.207	0.014	0.162	0.188	-0.098	0.039	-0.082	-0.149	-0.022	-0.083	-0.444	-0.208	0.018	-0.141	0.474	-0.18	0.146	0.033	-0.039	0.015	0.161	0.408	0.214	-0.003
GS5569	0.117	-0.939	0.071	-1.301	-1.301	0.684	-0.134	0.548	0.411	0.775	0.458	0.522	0.432	0.072	-0.383	0.06	0.237	0.025	-0.145	-1.005	-0.636	-0.072	0.393	0.965	-0.126	-1.301	-0.455	-0.304	-0.219	-0.224	1.301	-0.279	-0.12	0.487	-0.941	-1.301	-0.032	-1.301	-0.526	-0.791	-1.301	-1.129	0.007	-0.708	0.113	-0.616	-0.518	-0.859	0.61
GS3043	-0.082	0.273	0.212	0.025	0.745	-0.011	0.529	0.239	0.257	0.463	0.012	0.338	0.232	-0.073	0.202	0.227	0.072	-0.049	0.113	-0.658	-0.04	0.292	0.242	0.285	-0.276	0.53	-0.467	-0.043	0.257	-0.014	1.135	0.268	0.425	-0.149	0.319	0.609	0.571	0.716	0.471	0.27	0.146	0.386	0.269	0.065	0.014	0.099	-0.212	0.61	0.736
GS654	0.456	0.019	0.273	-0.192	0.254	0.143	0.049	0.079	0.529	-0.217	0.596	0.208	0.055	-0.339	-0.103	-0.178	0.16	-0.039	0.173	0.117	0.154	0.097	0.309	-1.301	-0.11	0.213	-0.236	-0.277	-0.012	-0.053	0.390737	-0.037	-0.092	-0.33	-0.148	-0.108	-0.713	-0.752	0.141	0.5	-1.301	0.36	-0.163	0.147	0.043	0.199	-0.429	0.236	0.323
GS15507	1.131	-0.05	-1.301	-1.301	-1.301	-1.301	-0.014	0.146	-1.23	-0.812	-1.015	-1.222	-0.194	-0.487	0.34	0	0.172	-0.34	-0.124	0.226	0.153	-0.537	-0.231	0.513	-0.112	0.65	0.163	-0.3	0.168	0.007	1.094	-0.305	-0.038	0.242	0.976	-1.301	1.301	1.135	-1.301	0.607	-1.301	-0.527	-0.176	-0.044	0.296	-0.165	0.573	0.521	-0.091
GS6800	-0.192	-1.301	-0.835	-0.611	0.61	0.381	-0.805	0.204	-0.117	0.181	-1.301	-0.946	0.182	-0.55	0.245	0.28	0.08	-1.228	-0.253	-1.301	0.041	-0.06	-1.301	-1.301	0.05	-1.301	-0.231	0.144	0.348	-1.282	-1.301	-0.477	-0.515	-0.171	-0.254	-1.301	-0.578	-1.301	0.027	-1.301	-1.301	-0.203	0.115	-1.301	-0.172	-0.151	0.319	-0.314	-0.223
GS4760	0.051	-0.295	-0.404	-0.44	0.428	0.154	0.214	0.222	-0.062	0.424	0.072	0.37	0.038	-0.169	0.026	0.333	0.122	-0.506	0.255	-0.133	-0.058	-0.019	-0.089	0.113	-0.079	-0.312	-0.092	-0.016	0.089	-0.145	0.104	0.045	-0.222	-0.389	0.183	-1.301	-0.398	0.039	-0.132	0.467	-1.301	-0.13	0.226	-1.266	0.138	0.062	0.358	-0.128	-0.381
GS6783	-1.301	-1.301	-1.301	-1.301	-0.799	0.086	-0.988	-0.03	0.388	0.22	0.524	-0.097	-1.012	-1.101	-1.129	-0.03	0.352	-1.301	-1.031	-0.278	0.026	-0.105	-1.301	-1.301	-1.106	-0.768	-0.621	-0.245	-1.037	-1.301	-0.102	-0.644	0.028	-0.231	-0.119	0.425	-1.301	-1.301	-0.132	0.328	0.38	0.265	0.063	-0.372	0.59	-0.552	-1.301	1.084	-0.069
GS5389	-0.005	0.467	-0.264	-0.189	-0.021	0.311	0.417	0.602	0.013	-0.859	0.337	0.178	-0.221	0.376	0.243	0.476	-0.23	0.427	-0.482	-0.468	0.06	-0.254	0.264	0.863	-0.566	0.29	-0.323	-0.184	-0.156	-0.023	0.762	-0.003	-0.085	0.217	-0.49	-1.301	0.424	0.687	0.375	0.525	-1.301	0.535	-0.009	-0.059	-0.219	0.286	0.396	0.034	0.676
GS15147	-0.39	-0.06	-0.158	-0.189	0.692	-0.198	0.363	-0.273	-0.929	-0.435	-0.63	-0.222	-0.456	0.315	0.371	0.355	-0.263	-0.315	-0.357	-1.056	-0.05	-0.103	-0.404	0.192	0.128	0.055	0.173	0.187	-0.049	0.174	-1.301	0.06	0.133	-0.118	-0.511	0.26	0.696	0.154	0.197	0.01	-1.301	0.102	0.346	-0.123	-0.44	-0.154	-0.089	-0.932	-0.228
GS10310	0.273	0.617	0.185	0.573	-0.274	-0.166	-0.665	-1.301	0.254	-0.306	0.026	-0.452	-0.065	-0.453	-0.25	0.022	-0.204	0.242	-0.242	0.361	0.222	0.012	0.091	-0.528	0.403	-0.166	0.35	0.373	0.308	0.406	-1.301	-0.104	-0.161	-0.056	0.361	0.905	0.556	0.666	-1.301	0.529	-1.301	-0.126	-0.228	-0.201	0.199	-0.198	0.495	-0.353	-0.298
GS3591	-1.301	0.495	-0.409	0.189	0.638	-1.301	-0.475	-0.135	-0.531	-0.32	0.513	-0.761	0.028	0.357	0.012	-0.283	0.119	-0.265	-0.313	-1.301	0.106	0.17	0.241	-0.016	0.023	0.703	0.622	0.668	-0.363	-0.287	-0.353	-0.267	-0.04	-0.327	-0.417	0.017	0.106	0.251	0.139	-0.08	0.405	0.201	-0.218	0.305	0.073	0.245	-0.286	0.012	0.166
GS4668	0.552	0.45	-0.451	-0.09	-0.178	0.203	0.429	0.028	0.458	0.392	0.388	0.089	0.12	0.31	0.012	0.07	-0.113	-0.45	0.202	-0.078	0.132	-0.119	0.173	-0.07	-0.209	-0.15	-0.326	-0.326	0.243	0.332	-1.301	0.088	0.185	0.453967	0.004	-0.208	-0.287	0.009	0.189	0.259	-1.301	0.053	0.263	-0.051	-0.268	-0.094	0.356	0.304	0.41
GS6637	-0.116	-1.018	0.103	-1.054	-1.301	-0.033	-0.313	0.103	0.795	0.234	0.442	-0.049	-0.181	-0.103	0.146	-0.295	-0.136	0.14	0.005	-0.219	0.003	-0.28	-0.178	0.395	-0.453	-0.198	0.068	-0.87	-0.356	-0.006	0.101	0.248	0.356	-0.073	0.107	0.835	0.043	-0.176	-0.618	0.22	0.573	0.395	-0.124	-0.034	-0.832	0.275	-0.068	0.448	0.519
GS330	0.385	0.766	0.308	0.371	0.462	-0.045	0.175	-0.135	0.185	-0.122	0.206	0.346	0.006	0.266	0.083	0.325	-0.103	0.246	0.264	0.86	0.18	0.179	0.252	0.276	0.274	0.12	0.229	0.046	0.051	0.338	1.239	0.32	0.208	-0.013	0.198	-1.301	0.38	0.813	0.502	0.49	-1.301	0.709	-0.166	0.049	0.221	0.245	0.322	0.449	0.13
GS15426	0.624	-0.971	-0.267	-0.412	0.008	-0.499	0.357	1.028	0.172	-0.225	0.399	0.246	-0.074	-0.487	0.426	-0.137	-0.188	0.265	0.419	0.446	0.27	0.08	0.296	-1.301	-0.319	-0.224	-0.027	-0.179	0.124	0.163	0.736	0.142	0.091	-0.677	0.306	0.025	0.384	0.473	0.073	0.078	-1.301	-0.538	0.057	0.395	0.066	-1.039	0.584	0.241	0.078
GS690	0.089	-0.255	-0.069	-0.206	0.5	0.2	-0.441	-1.301	-0.069	0.413	0.511	0.44	0.001	-0.657	-0.007	-0.511	0.077	-0.205	-0.519	-0.597	-0.095	0.291	-0.105	0.598	0.088	0.021	-0.117	-0.113	0.282	0.411	-1.301	-0.362	0.204	0.431	0.57	0.905	0.565	0.696	0.469	-0.43	-1.301	0.016	-0.149	0.535	0.066	-0.305	-0.73	-0.19	-0.137
GS4060	-0.201	-0.329	-1.301	-1.301	-1.301	-1.301	0.025	0.286	-0.385	-1.301	-1.301	-1.301	-0.367	-1.055	-1.301	-1.301	-0.457	-1.301	-1.223	-0.959	-0.455	-1.301	-0.13	0.629	0.734	-0.659	0.191	-0.014	-1.301	0.31	-0.894	-0.635	-1.301	1.301	-1.301	-1.301	-1.301	-1.301	-1.301	-1.301	-1.301	0.024	0.218	0.737	0.773	-1.138	0.33	-1.301	0.266
GS6996	0.524	0.22	-0.054	-0.554	0.472	0.21	0.338	0.222	0.818	-0.039	0.588	0.772	0.165	0.198	0.368	0.406	-0.203	0.378	0.251	0.07	0.102	0.35	-0.161	0.301	-0.209	0.256	-0.305	-0.662	0.449	-0.08	-1.019	0.226	0.38	0.009	0.772	0.354	0.612	0.658	0.576	0.73	-1.301	0.535	-0.024	0.359	-0.386	0.157	-0.57	0.597	0.719
GS6498	0.005	-0.366	-0.738	-1.301	-0.137	0.589	0.045	0.146	-0.471	-0.672	0.556	0.392	0.079	-0.64	-0.141	-0.963	-0.158	0.012	-0.126	-0.428	-0.075	0.146	-0.946	0.662	-0.305	0.36	-0.03	0.141	-0.051	0.224	0.016	0.158	0.317	-0.077	0.041	-1.301	0.508	-0.349	-0.2	0.455	-0.319	-0.008	0.065	0.232	0.153	-0.072	0.082	0.008	0.028
GS13396	0.257	0.243	0.017	0.331	-0.184	0.193	0.311	-1.301	-1.301	-0.31	-1.301	-0.262	0.088	-0.693	0.349	0.385	-0.228	0.254	-0.685	-1.301	-0.049	-0.215	-0.529	0.426	0.104	-0.121	-0.149	-0.324	0.299	0.025	-1.301	-0.714	0.096	0.017	-1.301	0.787	-1.301	0.271	-0.292	0.241	-1.301	0.271	-0.103	-0.056	-0.202	-0.02	-0.421	-0.425	-0.618
GS8927	-1.301	0.264	0.195	0.454	-0.056	0.427	-0.203	0.301	0.46	-0.672	0.622	0.054	0.438	0.304	-0.076	0.134	-0.226	0.167	0.181	-0.073	-0.292	-0.051	-0.128	0.551	0.076	0.47	-0.306	-0.3	0.382	0.094	0.893	0	0.322	0.0714543	0.754	0.164	-0.81	-0.018	-0.317	0.387	-1.301	0.532	0.037	0.127	0.216	-0.075	-0.112	0.41	0.375
GS4768	0.773	-1.301	-0.9	-1.301	-0.687	0.433	0.496	0.58	-1.301	0.407	-0.957	0.172	-0.087	-0.022	0.326	0.293	-0.446	0.314	0.538	0.228	0.566	0.232	-0.157	0.817	0.445	-0.114	0.343	-0.381	-1.301	-0.58	-0.395	0.158	0.204	-0.53	-1.301	-0.086	0.014	0.47	-0.506	0.575	-1.301	-0.658	-0.553	0.059	-0.105	-0.204	0.15	0.897	-0.438
GS3999	0.115	0.309	0.147	-0.297	0.433	0.506	0.341	0.637	-0.054	0.93	0.252	0.188	-0.023	0.463	-0.256	-0.028	-0.049	0.335	0.311	0.652	0.049	-0.166	-0.451	-1.301	-0.019	-1.301	-0.252	0.016	-0.505	-0.163	0.931	0.414	0.144	0.92	0.1	0.27	0.269	-1.301	-0.112	-0.377698	-1.08054	0.534	0.37	0.012	-0.269	-0.549	-0.025	0.238	0.583
GS2380	-1.301	-0.314	-1.215	0.515	0.684	0.753	-0.246	0.355	0.136	-0.206	0.219	-0.09	0.118	-0.352	0.242	-0.197	0.061	0.223	0.074	-0.09	0.035	0.033	0.359	-0.176	-0.212	0.306	-0.068	-0.314	0.053	0.19	0.192	0.077	0.291	0.101	0.587	-1.301	0.495	0.686	0.488	0.38	-0.553	-0.021	0.179	0.012	-0.089	-0.003	-0.227	0.427	-0.095
GS12377	0.098	-0.131	0.077	0.704	0.461	-0.422	-0.029	-0.135	-0.833	-0.098	-0.17	-1.301	0.164	-0.144	0.357	0.532	0.109	0.344	-0.597	-1.26	0.322	0.283	-0.27	0.401	0.271	0.553	0.378	0.317	-0.07	0.119	0.419	0.092	0.23	0.988	0.327	0.906	0.499	0.682	0.457	0.402	-1.301	-0.047	-0.557	0.539	0.43	-0.216	-0.124	-0.286	-0.141
GS2268	0.268	0.308	0.495	0.275	0.516	0.783	0.422	0.38	0.592	0.26	0.568	0.014	0.124	0.102	0.309	0.626	0.289	0.398	-0.364	0.009	-0.038	-0.045	0.314	0.407	0.228	0.207	0.118	0.24	-0.188	0.25	0.399	0.446	0.203	0.79	0.445	0.981	0.413	0.82	0.469	0.18	-1.301	0.316	0.523	0.631	0.079	-0.038	0.323	0.411	0.449
GS13840	-1.301	0.722	0.125	0.792	-1.301	-1.301	-1.301	0.146	-1.301	-1.301	-1.301	1.245	-0.423	-0.034	-0.12	0.322	0.005	-1.301	0.175	-0.114	0.166	0.221	0.221	1.05	-0.558	-0.323	0.512	0.359	0.183	0.303	-0.875	0.795	1.019	0.472	-1.301	-1.301	-1.301	-1.301	1.02	-1.301	-1.301	0.572	-0.895	0.521	-1.301	1.067	-0.489	0.673	-1.301
GS15881	-1.301	-1.301	-1.301	-1.301	0.494	-0.8	0.045	1.301	-1.301	-0.706	0.479	0.191	-0.114	-0.458	-0.158	-1.301	-1.301	-1.301	-1.301	-0.454	0.018	-1.301	-1.301	0	-1.027	0.031	-0.187	-1.301	-0.46	-1.301	1.301	-1.301	-0.833	-0.253	-0.798	-1.301	-1.301	-1.301	-1.301	-0.9	-1.301	-1.301	-0.415	-0.918	-0.866	-1.301	-1.301	-1.301	-1.301
GS4647	-1.301	-0.442	-0.233	-1.301	-1.301	-1.301	0.44	-0.331	-1.054	-1.301	-0.202	0.184	0.296	-0.657	-0.163	-1.301	-0.38	-0.026	0.093	0.643	0.294	0.247	0.137	-1.301	-0.048	0.01	-0.126	-0.842	0.053	-1.268	0.155	0.173	0.256	0.333	-0.434	-1.301	-1.301	-0.535	-0.298	0.124	-1.301	-0.272	-0.272	0.02	0.023	0.464	-1.301	-1.301	-1.301
GS14713	-0.008	-0.613	0.55	0.117	0.451	0.646	0.413	0.286	0.492	0.295	0.316	0.319	0.719	0.211	0.615	0.343	0.479	-0.009	0.561	-0.637	0.012	0.247	0.366	-0.13	0.276	0.425	-0.172	-0.541	0.457	0.413	0.784	0.172	0.75	0.721	0.34	0.497	0.086	0.523	0.373	0.833	-0.237	0.418	-0.516	0.095	0.449	-0.179	0.115	-0.743	0.101
GS15849	-0.998892	-1.057	-1.301	1.301	-1.301	0.086	-0.094	0.853	0.535	-0.257	-1.047	-1.301	1.301	-1.301	-1.301	-1.301	0.721	-1.301	-0.391	-0.379	-0.124	-0.372	1.301	1.301	-1.101	-0.516	-0.189892	-0.498608	-1.301	-1.301	-0.233306	1.301	1.301	-0.326626	-0.575641	-1.27458	-0.494683	-0.687295	-0.81031	-0.514011	-0.853373	-0.265921	-0.461	-1.301	0.515	-0.46	-0.193605	-0.390714	-0.267292
GS15688	-1.301	-1.301	-0.886	-1.301	-1.301	0.135	0.377	1.301	-1.301	-0.641	-1.301	-1.301	-1.301	-1.301	0.51	-1.301	-0.841	-1.301	0.223	0.387	-1.036	0.127	-0.317	-1.301	1.301	1.301	-1.301	-1.301	-0.447	0.61	-1.301	-1.301	-1.301	-1.301	-1.301	0.904	-1.301	-1.301	-1.301	-1.301	0.318	0.061	-1.301	-0.918	-1.301	1.301	0.752	-0.428924	-0.313784
GS7376	0.561	-0.133	-0.728	-0.314	-1.301	-1.301	-1.301	-0.398	-1.301	0.267	-1.301	-1.301	0.282	-0.391192	0.536	0.476	0.2	0.564	-1.301	-0.755	-0.741	0.046	0.731	1.276	0.34	-0.334	0.078	0.238	0.06	-0.835	-1.301	-0.63	0.343	-0.535	-1.301	-1.301	-1.301	1.301	-1.301	0.462	-1.301	0.316	0.005	-0.778	-0.249	0.317	0.077	-0.477	-1.301
GS492	0.322	0.438	-0.342	0.134	0.057	-0.301	0.464	-0.398	-0.22	-0.009	-0.124	-0.043	0.015	0.083	0.122	-0.089	-0.254	0.447	0.153	0.807	0.018	0.015	0.306	0.301	0.151	0.059	0.019	0.277	0.281	0.185	-1.14	0.112	-0.071	-0.37	0.057	-1.301	-0.195	-0.048	-0.31	0.426	-1.301	0.035	-0.108	-0.292	-0.205	0.341	0.077	0.191	-0.159
GS6350	0.135	0.488	0.04	-0.199	0.517	0.334	0.4	0.146	-0.355	0.429	0.045	-1.273	-0.32	0.262	0.277	-0.172	0.064	0.187	-0.788	-1.301	-0.471	0.555	0.338	0.375	0.357	-1.301	0.574	0.328	0.195	-0.233	0.116	0.329	0.37	1.124	0.271	-1.301	-1.301	-1.301	-0.425	0.447	-1.301	-0.775	-0.172	0.022	0.156	0.579	0.554	-1.019	-0.618
GS589	-0.329	0.172	-0.15	0.231	0.169	0.055	0.477	0.38	0.112	-0.141	0.131	0.236	0.05	-0.222	0.311	0.334	0.157	0.127	-0.22	-0.078	0.095	0.437	0.256	-0.089	-0.048	-0.27	0.12	0.035	0.082	-0.304	1.013	0.554	0.43	0.311	0.52	-1.301	0.581	0.618	0.725	0.229	-1.301	0.524	0.096	0.185	-0.134	0.23	-0.31	0.474	0.613
GS1813	-0.008	-0.236	-0.738	-0.272	0.169	-0.198	0.26	-1.301	-0.753	-0.496	-0.398	-0.172	0.085	-0.077	-0.318	-0.333	0.044	-0.545	0.371	0.274	-0.1	0.223	0.105	-0.352	0.032	0.197	0	0.004	0.058	-0.011	0.015	-0.228	0.249	-0.093	0	0.086	-0.093	-0.043	-0.257	0.516	-1.301	-0.085	-0.415	-0.965	0.151	0.292	0.494	0.468	0.188
GS2998	-0.079	-0.049	0.148	0.407	0.24	0.499	0.41	0.38	0.548	0.38	-0.264	0.217	-0.253	0.054	0.198	0.352	0.183	-0.24	0.168	0.145	0.014	-0.001	0.2	0.581	0.318	0.068	-0.103	-0.023	-0.009	0.022	-0.068	0.075	0.259	-0.215	0.416	0.924	0.489	0.767	0.589	0.417	-1.301	0.014	-0.101	0.314	-0.024	0.341	0.268	0.164	0.249
GS4353	0.048	-0.045	-0.168	-1.301	-0.223	0.693	0.12	-1.301	0.69	-0.199	-0.128	0.204	0.066	-0.219	0.054	0.68	0.155	-0.296	-0.018	-0.02	-0.374	-0.16	0.275	0.569	0.028	0.589	-0.546	-0.237	0.061	0.323	-1.301	-0.524	0.196	0.871	0.035	0.412	0.156	0.693	0.421	0.278	-1.301	0.229	0.309	-0.541	0.011	0.236	-0.17	0.671	0.114
GS3119	-0.141	-0.562	-0.251	0.154	-1.301	0.459	-0.222	0.079	-0.108	-0.876	0.29	0.02	0.006	0.094	-0.459	-0.163	0.032	0.319	0.204	-1.301	0.196	-0.16	-0.154	-1.301	-0.235	-1.301	-0.327	-0.104	-0.52	-0.68	0.288	-0.513	-0.415	0.006	-0.068	-1.301	0.313	-1.301	0.339	-1.301	-1.301	-0.909	0.173	-0.06	-0.172	-0.683	0.043	0.028	-1.301
GS416	-0.364	0.428	0.294	-1.079	0.443	-0.96	-0.118	-0.097	-0.327	-0.602	0.521	0.489	0.336	0.099	-0.602	-0.057	0.568	-0.968	0.406	0.463	-0.008	0.106	-0.804	-1.301	-0.271	0.304	0.141	0.203	0.125	0.266	0.232	0.49	0.361	-0.0937084	0.025	-1.301	-0.118	0.009	-1.108	-0.096	-1.301	-1.199	-0.123	0.189	0.432	-0.252	-0.275	-0.605	0.263
GS775	-0.323	-0.537	0.086	-1.301	-0.339	0.232	0.1	0.301	0.261	0.322	0.459	0.413	-0.03	-0.028	-0.158	-0.104	-0.396	-0.126	0.102	-0.497	-0.583	-0.191	-0.095	0	-0.021	-1.301	-0.276	-0.041	-0.025	-0.074	1.287	-0.224	-0.083	-0.366	-0.354	-1.301	-0.014	0.135	-0.019	-0.423	-1.301	-1.053	-0.072	-0.037	-0.091	-0.372	-0.064	-0.181	0.335
GS2144	0.207	0.38	0.217	0.357	0.717	0.757	-1.267	-0.222	0.798	0.53	0.391	0.484	-0.171	0.27	0.243	0.346	0.19	0.044	-1.301	-1.301	0.213	0.024	-0.173	1.14	0.145	0.745	-0.441	-1.301	-0.097	0.002	0.402	0.228	0.456	0.054	-1.301	-1.301	0.655	-1.301	0.551	0.434	0.486	0.063	-0.173	0.244	0.12	0.412	-0.839	-0.011	0.656
GS15566	0.45	-1.301	-0.016	-1.301	0.552	0.504	-1.301	-1.301	0.792	-0.257	0.572	-0.159	-0.682	0.037	-0.288	-0.22	-0.54	0.438	-0.007	-0.845	0.062	0.25	-0.005	-1.301	-0.905	-0.409	-0.301	-0.016	0.453	-0.437	1.301	0.199	-0.384	-0.763	0.655	-1.301	0.279	-1.301	0.201	-1.301	-1.301	-0.179	-0.053	0.066	0.011	0.332	0.607	-1.301	-1.301
GS4294	0.174	-0.228	0.258	-0.531	-1.301	-0.121	-0.319136	-0.359214	-0.209	0.122	0.173	0.449	-0.465	-0.402	0.018	0.197	-0.763	-0.822	-0.13	-0.235	-0.176	0.024	0.18	0.73	0.001	-1.301	0.23	0.382	-0.169	0.458	0.097	-0.725	-0.748	0.605	0.037	-1.301	-0.405	-0.621	0.06	-0.599	-1.301	0.125	-0.034	0.048	-0.419	0.097	-0.298	0.226	0.497
GS15672	-1.301	-1.301	-0.757	-1.301	-0.649	-1.301	-1.267	0	-1.301	-0.995	-1.301	-1.301	-1.301	-1.152	-1.301	-1.301	-0.369	-0.099	-1.223	-0.755	0.023	0.09	-0.632	0.268	-0.028	0.158	0.818	-0.011	0.279	-0.122	0.085	0.246	-1.301	-0.998	-1.301	-1.301	-1.301	-1.301	-1.301	-1.301	-0.921	0.875	-0.105	-1.301	-0.736	-0.373	0.498	-1.301	-1.301
GS1785	-0.116	0.137	0.138	0.114	0.865	0.169	0.216	-1.301	-0.554	0.345	-0.281	0.3	0.172	-0.098	0.042	0.45	0.114	0.118	0.275	0.019	-0.256	0.423	0.488	0.414	0.183	0.158	-0.157	-0.595	-0.027	0.137	0.165	0.223	0.34	-0.218	0.414	0.401	0.215	0.323	0.455	0.215	-1.301	-0.29	0.043	0.122	0.238	0.114	0.189	0.58	0.689
GS15728	-0.476039	-1.301	0.141	-0.057	-1.301	-1.301	-1.301	0.079	-1.301	-1.301	0.307	0.659	0.422	1.301	-0.917	-1.301	0.282	0.075	0.371	-0.755	-0.765	-0.97	-1.301	-1.13	-0.325	-0.395	0.405	0.239	-1.219	0.534	-1.061	-1.301	-1.301	0.098	-1.301	-1.301	-1.301	-1.301	-1.301	-0.612594	-1.17886	-0.592595	-0.586	0.118	0.003	0.321	-0.656	-1.301	0.615
GS4657	0.282	0.521	-0.944	0.871	-1.301	-0.613	0.231	0.329	0.978	-0.202	-0.292	0.643	0.322	0.337	-0.676	-0.356	-0.56	-0.47	0.138	0.659	-0.434	-0.294	0.341	-0.255	-0.081	-1.301	-0.274	0.227	0.276	-0.353	-0.059	0.025	-0.166	-1.301	-0.812	-1.301	-1.301	-1.301	-1.301	0.256	-1.301	-0.049	-0.532	0.139	-0.064	-0.005	0.444	-1.301	-1.301
GS15316	-1.096	-0.458	-1.301	-0.05	1.021	-0.516	0.237	0.531	-0.719	-0.783	-1.015	-0.284	-0.185	-1.301	-0.676	-1.023	-0.375	-0.521	-0.658	-0.235	-0.772	0.019	-0.279	0.843	-0.285	-0.422	-0.253	-0.58	-0.552	-0.773	0.8	-0.31	0.074	-0.88	-0.772	-1.301	-0.066	-0.806	-0.631	-0.035	-1.301	-0.252	-0.442	-0.236	-0.652	0.268	0.407	0.649	0.096
GS7199	-1.301	0.262	-1.301	-1.301	-1.301	-0.19	0.151	1.301	0.826	-0.743	-0.617	0.144	0.275	-0.032	0.048	-0.107	0.104	-0.764	-0.679	-0.181	-0.256	0.27	-0.344	0.148	-0.122	-0.552	-0.083	-0.093	-1.301	1.059	-1.301	-1.301	0.269	-0.321	0.156	-1.301	0.65	0.443	-0.074	0.093	-1.301	-0.625	-1.301	-0.062	-0.363	0.022	-0.763	0.453	0.755
GS15079	-1.301	-1.301	-1.301	0.373	-0.047	-1.069	-0.121	1.301	0.329	0.346	0.161	0.719	-0.063	0.346	-1.301	-1.301	-0.051	-0.506	-0.164	0.109	0.244	-1.301	0.747	-0.829	-0.262	-0.166	-0.074	0.131	-1.301	-0.361	0.957	-0.242	-1.301	1.301	0.341	-1.301	-1.301	-1.301	-1.301	1.016	-1.301	-0.468	-0.197	-0.299	0.055	-0.029	-0.906	0.926	-1.301
GS13057	0.423	0.66	0.012	0.415	-0.008	-0.27	0.437	0.595	0.805	0.606	0.517	0.031	-0.047	0.331	0.35	0.678	-0.731	-0.838	0.561	0.205	0.191	-0.064	0.711	1.106	0.008	0.967	-0.187	0.29	0.68	0.414	-1.006	0.385	0.208	0.038	0.519	1.13	0.491	0.863	0.594	0.293	-1.301	0.035	-0.522	0.363	-0.009	-0.088	0.113	-0.032	0.442
GS7768	-1.301	0.08	-1.301	-1.301	-1.301	0.983	0.878	0.587	-0.288	0.214	-1.301	-1.301	0.22	-0.369	-0.464208	-0.668354	-1.105	-1.27	-1.301	-0.005	-0.841	-0.428	-0.587673	-0.378613	-0.447	-0.534	-0.575	-0.035	-1.062	-0.113	-1.301	-1.301	-0.304	-0.603434	0.475	0.97	0.279	-1.301	-0.176	-1.301	-0.854	-0.091	-0.115	-1.301	-0.536	-0.454	-0.061	-0.134	-1.301
GS4433	-0.227	0.141	0.11	0.369	-0.915	-0.437	0.109	0.125	-0.1	-0.002	-1.301	-0.003	-0.091	0.327	-0.105	-0.365	0.163	-0.296	-0.279	-0.04	-0.366	0.199	-0.109	0.555	0.209	-1.301	-0.242	-0.179	0.033	0.026	-0.47	-0.162	-0.03	-0.512	-0.406	-0.119	-1.301	-0.491	-1.301	-0.666	-1.301	-0.137	0.388	-0.027	0.005	-0.186	-1.301	-0.092	0.764
GS6870	-0.205	0.471	-0.141	0.163	-1.301	-0.033	0.204	-0.176	-0.656	-0.036	0.334	0.011	0.161	0.179	0.166	0.058	0.037	0.57	-0.012	-0.528	0.272	-0.12	-0.618	0	0.582	0.107	0.447	0.46	-1.301	0.156	1.234	0.152	0.264	-0.732	-0.17	0.158	0.188	-0.349	0.058	-1.301	-1.301	-0.328	-0.279	0.174	-0.028	0.227	-1.301	-0.658	0.156
GS15615	-0.424	0.383	0.12	-1.301	0.091	-0.011	0.442	1.129	-0.108	-0.827	-0.763	0.482	-0.046	0.166	-0.322	-1.148	-0.136	0.42	0.189	0.066	-0.168	-0.634	-0.128	0.06	-0.192	0.365	-0.184	-0.648	-0.374	-0.065	-0.368	-0.297	0.139	0.298	-1.301	-1.301	-0.271	0.158	0.307	0.307	0.255	0.201	-0.39	0.027	-0.199	-0.35	-0.112	0.051	0.056
GS8442	0.123	-0.142	-1.245	-0.095	0.677	-0.382	-0.071	0.222	0.317	0.223	-0.242	-0.015	-0.203	-0.018	0.385	-0.449	0.071	0.253	0.565	0.836	0.068	0.133	0.291	-0.317	-0.001	-0.056	0.177	-0.009	0.162	0.201	0.235	0.05	-1.225	0.310329	0.419	0.21	0.038	0.51	0.609	0.94	-0.18	0.138	0.069	-1.028	-0.012	0.355	0.264	-0.289	0.231
GS949	-0.439	0.355	0.432	-1.301	-0.461	0.207	0.369	0.91	0.395	0.302	0.515	-0.09	-0.079	0.128	0.142	0.039	0.248	-0.855	-0.197	0.299	-0.117	-0.816	-0.529	0.087	0.172	-0.635	-0.145	-0.024	-0.212	0.168	0.463	-1.301	-1.301	0.026	0.305	-0.222	-0.177	0.214	-0.003	0.093	-0.658	0.192	-0.393	0.171	-0.054	-0.192	0.338	0.347	0.633
GS15855	0.64	0.834	-1.301	0.696	0.552	-0.613	-0.945	0.125	-1.301	0.699	-1.082	-0.921	-0.258	-0.754	0.209	0.406	-0.868	0.352	-1.301	-1.005	-0.474	1.301	0.26	-0.255	-0.236	-0.738	0.251	0.682	-1.134	-1.035	1.301	-0.104	-1.255	0.822	-1.301	1.301	-1.301	-1.301	-1.301	1.301	-1.301	-1.301	0.02	0.542	0.029	1.301	-1.301	-1.301	-1.301
GS11962	-0.383	-0.133	0.384	0.469	0.645	0.229	0.561	-1.301	-0.092	0.411	-0.985	-0.151	-0.238	0.175	-0.204	0.199	-0.473	-0.47	-0.788	-1.301	-0.119	0.282	0.169	0.046	-0.234	-0.914	-0.402	-0.163	0.299	0.171	-1.091	0.271	0.605	0.087	-0.199	-1.301	-0.364	-1.301	-1.301	0.166	-1.301	-0.36	0.134	-0.514	-0.481	0.016	-0.264	-0.882	-1.301
GS197	-0.566	-0.18	0.606	-0.013	0.107	-0.482	-1.301	-0.574	0.071	-0.181	0.366	-0.217	-0.053	0.361	0.183	-0.01	-0.181	-0.12	-0.227	-0.296	-0.199	-0.847	-0.231	0.577	0.161	-1.301	0.133	0.123	-0.509	-0.126	1.035	-0.077	-0.146	0.08	0.31	-1.301	0.519	0.567	0.628	0.411	-1.301	-0.131	-0.303	-0.216	0.023	-0.574	-0.064	-1.301	-0.412
GS3013	0.409	-0.06	-0.284	0.316	0.061	-0.738	0.394	-1.301	0.275	0.042	-0.217	0.204	0.251	-0.171	-0.288	-0.148	-0.037	0.232	0.296	0.155	-0.284	0.073	-0.035	0.426	0.215	0.217	0.011	-0.041	0.112	-0.03	-0.086	0.138	0.08	-0.143	0.359	0.683	0.454	0.625	0.5	0.542	-1.301	0.101	-0.014	-0.203	-0.087	0.149	0.144	0.131	-0.212
GS6488	0.205	0.004	-0.094	0.11	-0.095	0.251	-1.301	0.054	-0.033	0.131	-0.413	0.006	0.17	-0.059	-0.175	0.192	-0.103	-0.047	-0.672	-1.301	-0.841	0.206	0.18	0.742	0.121	0.799	0.265	0.119	-1.301	0.115	0.364	0.538	0.366	1.079	-1.301	-1.301	-1.301	-0.079	-0.22	-1.301	-1.301	0.368	-0.069	-0.308	0.457	0.675	-1.301	-0.734	0
GS3739	0.521	-0.822	-0.358678	0.303638	0.58	-0.233	-0.039	-1.301	-0.006	-0.661	-1.301	-1.301	-0.515	0.284	-1.301	-0.711	-0.156	0.167	0.03	0.162	0.118	-0.173	-0.122	0.696	0.058	0.165	-0.252	-0.067	-0.117	-0.076	0.103	0.767	-0.211	0.032	0.135	0.928	-0.204	0.501	0.477	-0.0446337	-1.08383	0.091	0.06	0.041	0.438	-0.277	-0.369	0.442	-1.301
GS4414	0.194	0.608	0.802	0.154	0.081	-0.088	0.528	0.928	0.458	-0.217	-0.184	0.109	-0.035	0.394	0.149	0.388	-0.266	0.205	-0.051	-0.368	0.046	-0.091	0.187	0.477	0.288	0.068	-0.138	0.172	-0.072	-0.017	0.172	0.281	0.227	-0.503	-0.359	-0.066	-0.137	0.086	0.012	0.231	-0.167	0.183	-0.397	0.161	-0.133	-0.135	0.414	0.133	0.329
GS5905	-0.446	-0.502	0.016	-0.122	-0.289	0.19	-0.009	-0.062	0	0.134	0.131	-0.62	0.13	-0.608	-0.143	-0.287	0.017	-0.301	-1.301	-1.26	-0.019	-0.005	-0.713	0.293	0.067	-0.451	-0.063	-0.157	-0.363	0.063	0.159	0.087	-0.149	0.275	-0.286	-1.301	-0.256	-1.301	-0.409	-0.384	-1.301	-0.56	0.099	0.309	-0.046	0.097	-1.015	-0.371	0.362
GS2431	0.18	0.145	-1.301	-0.569	0.28	0.72	-0.398	-0.222	-0.435	-0.448	-1.301	0.144	-0.72	-0.207	-1.204	0.121	0.122	0.237	0.448	0.645	0.153	-0.5	0.304	0.388	0.211	-1.301	-0.298	-0.223	0.245	0.155	-1.14	0.071	0.227	-0.307	-1.301	-1.301	0.611	-0.058	0.498	0.403	-1.301	0.147	0.025	-0.561	-0.185	0.655	0.498	0.067	-0.223
GS5567	0.411	-0.603	0.184	0.41	0.699	0.158	0.047	0.103	-0.241	0.388	0.658	0.571	0.375	0.671	0.323	0.446	0.567	-0.126	0.219	0.578	-0.12	-0.811	0.077	0.241	-0.194	0.804	-0.245	-0.23	0.038	0.086	-1.301	0.163	0.523	0.869	0.954	0.107	0.408	0.273	0.254	0.085	-1.301	0.264	0.698	0.445	0.243	0.153	0.175	0.605	0.857
GS4579	-0.134	-0.131	0.17	0.175	-0.21	-1.069	0.158	0.166	-0.02	0.106	-0.064	0.176	0.301	0.085	0.104	0.065	0.256	0.1	-0.371	-1.301	0.074	-0.198	0.055	0.375	0.261	-0.158	0.096	0.232	-0.42	-0.168	0.2	-0.19	0.11	0.409	0.407	-1.301	0.537	-1.301	0.554	-0.268	-1.301	-0.352	0.031	0.239	-0.192	-0.189	0.103	0.261	0.543
GS13686	0.42	0.209	-0.462	-0.804	-1.301	1.211	0.146	-0.062	0.388	0.615	-1.301	-0.284	-0.344	-0.657	0.386	0.553	0.125	0.375	-1.301	-0.26	0.06	-0.881	-0.101	0.438	0.199	-0.422	-0.176	-1.301	-1.301	-0.169	0.022	0.015	-0.493	0.326	-1.301	0.623	0.088	-1.301	0.175	-1.301	0.412	0.259	-0.036	-1.079	-0.149	-0.122	0.593	-1.301	0.27
GS8315	-0.156	0.576	0.163	0.9	-0.511	-1.301	0.37	0.028	0.201	0.199	-0.746	-1.301	-0.313	-0.417	-0.037	-0.256	-0.343	0.339	-0.364	0.709	-0.193	-0.105	0.408	0.125	0.436	-0.409	0.807	0.878	-0.217	-0.431	-0.266	-0.184	-0.287	0.324	-0.389	-1.301	-0.685	-1.301	-0.317	-0.122	-1.301	-0.828	0.254	-0.223	0.122	0.235	0.595	-1.301	-1.301
GS4573	-1.063	0.085	-1.301	-1.301	-0.1	0.559	0.333	0.556	-0.833	0.351	0.14	0.234	0.319	0.2	0.386	0.094	0.138	0.427	0.267	0.664	0.256	0.083	0.207	0.614	0.277	-0.206	-0.283	0.093	0.235	0.069	0.07	0.481	0.329	0.558	0.263	0.412	0.269	0.354	-0.241	0.488	0.265	0.431	-0.225	-0.081	0.292	-0.284	0.281	0.441	0.794
GS9792	0.405	0.172	-0.28	0.612	-0.126	-0.081	-0.263	-1.301	0.076	-0.191	0.394	-0.131	-0.064	-0.149	0.121	0.175	0.037	0.382	0.045	0.276	0.23	-0.046	0.105	0.759	0.499	-0.516	0.281	0.345	-0.146	0.168	1.083	-0.131	-0.368	0.441	-0.359	-1.301	0.336	-0.009	0.158	0.143	-1.301	-0.207	-0.458	0.285	0.215	0.032	0.391	0.093	0.327
GS3884	-0.403	0.03	0.169	-0.365	0.204	0.304	0.201	0.054	0.167	-0.131	0.189	-0.212	-0.1	-0.084	0.248	0.181	0.009	0.137	0.119	0.041	0.052	-0.144	0.261	0.074	-0.023	0.021	-0.263	-0.35	0.24	0.015	-1.158	-0.181	-0.141	-0.103	0.376	0.199	-0.327	0.473	-0.063	0.648	-1.301	0.185	0.156	0.428	-0.011	0.216	0.39	0.412	0.16
GS4807	0.553	-0.458	0.623	0.739	0.081	-0.19	-1.037	0.239	0.479	0.269	-1.301	0.003	-0.041	0.38	-0.021	0.05	-0.362	-0.198	0.367	0.91	-0.366	0.011	-0.377	-1.301	-0.246	-1.301	0.287	-0.247	-0.414	0.09	-0.182	0.389	0.315	0.537	0.404	-1.301	-0.528	0.984	-0.235	-1.301	-1.301	-0.204	0.108	0.341	-0.171	-0.037	-0.86	-1.301	0.144
GS10397	-1.301	-1.301	0.851	1.301	-0.043	0.697	-0.042	-1.301	0.217	0.712	-0.957	-1.062	-1.131	-0.147	-0.127	0.447	0.159	-0.34	0.513	0.074	1.301	0.204	-1.301	-0.586	-0.998	-0.301	-0.093	0.41	-0.451	-1.301	1.301	-0.281	-0.833	-0.097	-1.301	-1.301	-1.301	-1.301	-0.658	-1.301	-1.301	-0.602	-0.402	-0.508	-0.7	-0.756	-1.301	-0.536	-1.301
GS1057	-0.164	0.144	-0.128	0.069	-0.707	0.059	-0.303	0.054	0.338	0.142	0.059	-0.046	0.125	0.045	0.131	-0.055	0.025	-0.06	0.141	0.178	0.032	-0.012	-0.061	-0.431	-0.031	0.176	0.275	-0.033	-0.263	0.188	0.261	0.176	0.089	0.618	-0.02	-0.237	-0.442	0.067	-0.108	0.005	-1.301	-0.272	-0.13	-0.023	0.173	-0.261	-0.227	0.219	0.479
GS6706	0.418	1.058	-0.218	0.321	-1.301	0.713	-1.012	-0.398	0.529	-1.301	-0.009	-0.658	-0.926	0.497	-1.301	-1.301	-0.485	-0.484	-1.301	0.779	0.007	-1.225	-0.408	0.276	0.148	-1.301	1.091	0.913	-0.323	-1.301	-0.123	0.419	0.177	-0.912	-1.301	-1.301	-1.301	-1.301	-1.301	0.669	-1.301	0.476	0.32	-0.529	-0.146	1.077	0.654	0.361	-1.301
GS2343	-0.232	0.231	0.102	0.193	-0.396	-0.482	-0.222	-0.097	-0.189	0.252	0.14	-0.176	-0.032	-0.249	0.037	-0.112	0.01	-0.005	0.132	-0.167	-0.113	-0.125	0.201	0.212	0.136	0.448	0.275	-0.079	0.061	0.264	-1.301	0.269	0.023	0.009	0.393	-1.301	0.457	0.603	0.132	-0.214	-1.301	-0.34	-0.175	0.016	0.026	-0.069	-0.298	0.017	0.367
GS15248	0.777	0.243	0.926	1.073	-1.301	-0.011	-0.482	0.079	-1.301	0.431	0.789	0.142	0.479	0.389	0.408	0.477	-0.688	0.012	0.031	0.439	0.332	0.349	0.359	0.455	0.296	0.724	0.173	0.37	0.33	0.26	-0.915	0.757	0.614	0.374	1.06	0.645	0.827	1.301	1.301	0.958	-1.301	-0.456	0.522	0.122	-0.182	0.812	-0.63	1.301	1.006
GS1353	0.446	-0.111	0.455	0.245	0.356	0.064	0.416	-0.03	0.112	-0.366	0.429	0.33	0.353	-0.136	0.345	0.51	0.313	-0.31	0.165	0.226	0.083	0.266	0.38	0.602	0.047	-0.482	-0.059	0.021	0.333	0.149	-1.301	0.309	0.278	0.485	0.567	0.064	0.287	0.582	0.365	0.465	-1.301	-0.384	0.381	-0.073	0.056	0.287	0.206	0.504	0.048
GS1761	0.427	0.264	-0.323	0.428	0.068	0.334	-0.254	0.239	-0.531	0.086	0.252	-0.331	-0.031	0.286	0.222	0.301	0.052	-0.057	0.353	0.009	-0.16	0.168	-0.015	-0.477	-0.183	0.203	-0.015	0	-0.053	-0.1	0.13	-0.013	0.224	-0.015	0.144	-1.301	0.51	-0.31	-0.371	-0.288	-1.301	0.204	0.071	-0.433	-0.156	-0.121	0.213	0.152	0.509
GS1897	0.217	-0.048	0.499	0.726	0.02	0.421	0.504	0.079	0.341	0.056	-0.281	0.62	0.464	0.416	-0.052	-0.089	-0.251	0.254	-0.381	0.52	0.267	0.453	0.612	0.503	0.433	-0.301	0.61	0.446	0.127	0.404	0.197	0.334	0.122	0.105	-0.029	0.412	0.06	0.216	0.257	-0.061	-0.398	-0.165	0.005	0.431	0.47	0.027	0.371	0.193	-0.036
GS4694	-1.301	-1.301	1.042	-1.301	-1.301	0.365	-0.762	0.514	-0.878	-1.044	0.858	-1.062	0.166	0.195	0.613	-0.271	0.358	0.759	-1.301	-0.68	-1.242	-0.628	-1.301	-0.528	-1.003	-0.467	-0.289	-0.171	-0.99	-0.981	0.961	-0.056	0.023	-1.301	-0.841	-1.301	-1.301	-1.301	0.64	-0.378	-0.658	-0.252	0.015	0.523	-0.041	-0.922	-0.883	-1.301	-1.301
GS1870	-1.301	0.227	0.688	-1.301	-0.668	-0.056	-0.276	0.186	-0.401	-0.429	-1.161	0.067	0.86	-0.201	0.851	0.193	0.072	-0.499	-0.031	0.306	0.362	-1.009	0.285	1.196	0.688	-0.571	0.003	-0.122	0.24	0.37	0.407	0.196	0.293	1.031	0.391	1.039	0.88	0.737	0.56	0.818	-1.301	-0.755	0.73	0.397	-0.066	-0.287	-0.237	-0.11	0.162
GS1008	-0.048	0.176	0.383	-0.106	-0.305	-0.251	0.034	0	0.388	0.164	0	0.164	-0.024	0.264	0.253	0.268	0.241	0.343	0.135	-0.061	0.109	0.23	-0.026	0.148	-0.18	0.12	0.043	-0.005	0.044	0.014	0.089	-0.045	0.062	-0.163	0.11	-0.319	0.016	0.138	0.152	0.288	-1.301	0.124	0.151	0.611	0.236	0.088	0.391	0.51	0.478
GS9675	0.959	-0.134	0.245	0.335	0.12	0.389	0.811	0.487	-0.006	0.339	0.259	0.522	-0.072	0.318	0.05	-0.126	0.095	-0.437	0.019	-0.181	0.253	-0.392	-0.089	0.546	-0.624	1.133	-0.79	-0.822	0.276	0.222	-0.68	0.132	0.266	0.213	0.473	0.182	0.517	0.645	0.456	0.471	-1.301	0.58	0.185	-0.048	-0.173	-0.253	-0.746	0.212	-0.003
GS8421	-1.301	-1.301	-0.382	0.729	-0.095	0.304	-0.247688	-0.348298	-1.301	-0.812	0.455	-0.745	0.093	0.923	-0.474	-0.862	-0.05	0.178	0.187	-0.68	0.026	-0.606	-0.173	0.765	-0.597	0.85	-0.045	-1.005	0.18	0.343	-0.822	0.058	0.332	0.945	0.424	-0.921	-1.076	0.444	-1.301	-0.197	-1.301	-0.187	-1.301	0.322	-0.876	1.006	-0.429	0.176	0.332
GS2505	-0.201	-0.633	-0.613	-0.912	-0.473	0.107	-0.055	-0.176	0.06	-0.119	-0.021	0.217	-0.776	-0.36	0.205	0.037	-0.515	-0.69	-0.505	-0.061	0.108	-0.407	-0.469	-0.255	-0.115	-1.301	-0.435	-0.225	-0.135	-0.063	1.12	-0.784	-0.081	0.154	0.395	0.849	0.456	0.646	0.529	0.417	0.1	0.615	0.34	0.03	-0.727	-0.896	-0.329	0.205	0.387
GS3506	-1.301	-0.21	-1.301	0.335	-1.301	-1.301	-0.333	0.146	-1.301	-1.301	0.585	-1.301	0.047	-0.062	-1.301	0.361	-0.567	0.135	0.231	-0.114	0.184	-0.061	-0.919	-1.301	-0.203	-1.301	0.196	-0.149	-1.301	-0.031	-0.47	0.381	-1.301	0.506	0.34	-1.301	0.501	0.598	0.639	-1.301	-1.301	0.446	-1.301	0.627	-0.585	-0.217	-0.582	0.021	0.275
GS6987	0.286	0.442	0.322	0.604	-0.038	0.624	0.514	0.315	0.439	0.642	0.513	0.606	0.533	0.254	0.093	-0.081	-0.011	0.387	-0.288	0	0.259	0.669	0.284	0.444	0.412	0.74	-0.05	0.359	0.655	0.471	1.301	0.267	0.816	0.591	0.439	0.365	-0.08	0.489	0.132	0.568	-1.301	0.113	0.223	0.024	0.099	0.247	0.135	0.432	0.66
GS15440	-0.073	-0.452	-0.651	0.755	-0.289	0.659	0.331	0.921	0.209	0.8	0.519	0.172	0.255	0.106	0.228	-0.279	-0.179	0.14	-1.046	0.199	0.221	0.162	-0.2	-0.109	0.227	-0.323	0.386	0.076	0.445	0.292	0.346	-0.5	-0.631	0.904	0.27	-1.301	-1.301	-1.301	0.187	-0.099	-1.301	-0.602	-0.919	0.008	-0.136	0.235	0.21	-0.049	0.028
GS14862	0.576	-0.193	-1.301	-0.157	0.68	-0.534	0.018	0	0.32	-0.225	-0.48	-1.301	-0.318	0.268	0.387	-0.178	0.215	-0.111	-1.223	-0.368	-0.464	-0.099	-1.301	-1.301	0.268	-1.301	-0.136	-0.531	-0.114	-0.09	1.243	-0.709	-0.111	-0.095	0.435	-1.301	0.583	0.421	0.666	-1.301	-1.301	-0.276	0.064	-0.483	-0.058	0.215	-0.781	-1.301	0.006
GS3838	-0.145	0.294	0.164	0.508	0.226	0.41	0	-0.03	0.423	-0.07	-0.082	0.294	0.037	-0.186	0.109	-0.279	0.146	-0.114	0.126	0.113	0.082	0.283	-0.045	0.325	0.304	0.147	0.108	0.082	0.107	0.286	0.003	-0.134	-0.281	0.38	0.431	0.956	0.472	0.714	0.559	0.143	-0.194	-0.216	0.123	0.01	0.218	0.211	-0.015	0.182	0.324
GS874	-0.364	-0.355	0.089	-0.059	0.091	0.59	0.178	0.054	-0.179	-0.237	-0.281	-0.307	-0.217	-0.062	-0.522	-0.064	0.06	-0.491	-0.299	-0.336	-0.272	-0.09	-0.285	-0.089	-0.321	-0.016	-0.086	-0.101	-0.286	-0.067	-0.068	0.041	0.202	-0.019	-0.518	-1.301	-0.026	-1.301	-0.19	-0.541	-1.301	-0.158	0.346	0.008	0.088	0.269	-0.166	-0.263	0.272
GS1548	0.434	-0.717	0.652	0.569	-1.301	0.715	-0.699	0.447	-0.084	-0.076	0.275	0.466	-0.133	-0.256	-0.545	-0.4	0.063	0.275	-0.107	-0.403	-0.718	0.026	0.251	-0.176	0.11	-0.346	-0.12	0.156	-0.07	-0.13	-0.085	-0.839	0.043	0.347	0.171	-0.056	0.053	0.142	-0.364	-0.551	-1.301	-0.043	-0.488	-0.253	-0.372	-0.756	0.447	0.3	0.382
GS1838	0.459	0.883	0.19	0.517	0.932	0.69	0.367	-1.301	0.304	-0.141	0.55	0.375	-0.195	0.369	0.252	0.27	0.313	-0.146	-0.128	0.023	0.279	0.019	0.378	0.686	0.208	0.732	0.334	0.497	0.132	0.233	-0.83	0.149	0.14	-0.041	0.456	0.959	0.503	0.731	0.53	-0.445	-1.301	0.306	0.204	0.206	0.129	-0.028	0.728	0.395	0.306
GS441	-0.022	0.255	0.488	-1.301	0.729	0.803	0.648	0.877	0.866	0.476	-1.301	0.608	-0.011	-0.448	0.261	0.334	0.22	0.606	0.399	-0.783	0.152	0.061	-0.451	0.676	0.005	-0.056	0.16	0.184	-0.125	0.425	-0.072	0.008	0.361	-1.301	0.432	-1.301	0.42	-1.301	0.499	0.383	-0.119	0.23	0.362	0.21	0.468	-0.008	0.505	-0.599	-0.344
GS12793	1.301	-0.806	0.864	-0.847	0.788	-0.683	-1.301	-0.699	1.289	-0.07	-1.301	-0.729	0.132	-1.301	-0.016	-1.301	-0.203925	0.345	-0.461	-0.403	-0.685	-0.188	-1.058	-0.13	-0.955	-0.738	-0.563	-1.301	-1.301	-1.126	1.301	-1.301	-1.301	0.0533511	-1.301	-1.301	-1.301	-1.301	-1.301	-1.301	-1.301	0.953	-1.181	-1.301	0.0168743	0.209	-1.301	-1.301	0.696
GS15062	-0.403	-1.301	-0.613	-1.301	-1.301	0.293	-0.527	0.699	0.037	0.242	0.814	0.743	-0.198	-0.812	0.207	0.287	0.187	0.35	-0.834	-0.269	-0.67	-1.301	-0.035	-0.109	0.062	-1.301	-1.184	0.04	0.024	-0.531	0.815	-1.301	-1.301	-0.22	-1.301	-1.301	-1.301	-1.301	-1.301	0.399	0.968	-1.301	0.065	-0.07	-0.283	-1.301	-1.301	0.161	-1.301
GS3651	-1.301	0.649	-0.049	-1.301	-1.301	0.733	-0.08	-0.398	-0.16	0.129	0.257	-0.875	-0.139	0.433	-0.34	-0.071	0.093	0.341	0.029	-0.357	0	-0.064	-0.223	1.202	0.212	-0.069	0.487	-0.756	-0.001	0.195	0.402	-0.617	-0.482	-0.947	-1.301	-0.143	0.225	0.301	0.341	0.503	0.942	0.597	-0.117	-0.337	-0.276	0.026	-0.957	-0.09	0.598
GS3553	0.361	-1.1	0.529	-1.301	-1.301	-1.301	0.118	0.329	-1.301	-0.164	0.869	0.131	0.278	0.04	-1.301	-0.055	-0.589	0.087	0.265	0.658	-0.194	0.013	0.108	0.325	-0.23	0.984	-0.09	0.235	0.204	-0.021	-0.885	0.046	0.002	0.773	-0.312	-1.301	-0.634	-0.028	0.073	0.398	-1.301	-0.116	-0.075	-0.094	0.386	-0.023	0.665	0.264	-1.301
GS12161	-0.352	0.304	0.159	0.365	0.685	0.226	-1.012	-1.301	0.043	0.318	0.4	0.372	-0.023	-1.301	0.279	0.047	0.148	0.671	0.21	-1.301	-0.075	0.245	-0.103	-1.301	0.217	0.259	0.14	0.256	0.379	0.516	-1.301	0.257	-0.482	0.083	0.426	-1.301	0.58	0.739	0.108	-0.019	-1.301	0.501	0.005	0.234	0.168	0.222	0.396	0.025	0.156
GS15815	0.121	-0.161	0.014	0.242	0.473	0.238	-0.461	-0.176	0.344	0.033	0.446	0.442	-0.262	-0.036	-0.021	-0.819	-0.102	0.023	0.173	0.329	0.108	-0.226	0.029	-1.301	-0.032	-1.301	0.144	-0.125	0.017	0.123	-0.307	-0.394	-0.467	0.069	-0.532	0.373	-0.474	0.071	-1.108	0.175	-1.301	-0.036	0.036	-0.038	-0.081	-0.108	-0.184	0.123	-0.192
GS15115	-1.301	-1.301	-1.301	-1.301	-1.301	-1.301	-1.301	-1.301	-1.301	-1.301	1.294	0.844	1.12	-1.301	-0.158	-1.301	-0.396	-0.244	0.465	-1.301	1.142	0.426	-1.137	-0.255	0.512	0.887	-0.235	0.036	-1.15	-0.914	-1.301	0.578	-1.301	0.0763342	-0.308	-1.301	-0.115	-1.301	-1.301	0.626	-1.301	-1.301	0.196	0.896	-0.166	0.367	-0.089	-1.301	-0.15
GS2553	0.397	-1.301	0.164	-1.301	0.367	-1.215	0.151	0.447	-0.602	0.359	0.265	0.566	0.204	0.421	-0.153	-0.333	0.305	-0.315	-0.524	0.62	-0.785	0.951	-0.32	-0.13	-0.316	1.301	0.613	-0.265	0.019	-0.076	0.25	-1.015	-0.822	-1.202	0.274	-1.301	0.274	-0.204	-0.409	-1.268	-1.301	-0.033	-0.348	-0.574	0.28	0.691	-0.079	-0.778	-0.455
GS2283	-1.301	0.209	0.359	0.318	-1.301	-1.136	-1.301	-1.301	-1.301	-0.019	-1.301	-1.301	-0.824	0.256	0.31	0.467	-0.644	-0.751	-1.015	-0.755	-0.425	0.731	-1.058	-0.051	0.008	-1.136	-0.176	0.073	-0.399	-0.191	-1.301	-0.893	-1.301	0.682	-1.301	-1.301	-1.301	-1.301	-1.301	-1.301	-1.301	-1.301	0.4	-0.545	-0.741	-0.41	-0.237	-1.301	-1.301
GS15285	0.165	0.551	1.23	-1.301	1.005	-0.635	-1.153	0.125	-0.531	-0.206	-1.207	1.301	0.014	-0.453	-0.589	-1.301	-0.769	-0.248	-1.301	-0.729	-0.872	0.133	-0.107	-0.153	-0.489	-0.768	0.353	-0.01	-1.301	0.409	0.871	0.506	-0.246	-0.41	-1.301	-1.301	-1.301	0.838	0.625	0.15	-1.301	-1.301	0.047	-0.305	0.241	-0.165	-1.301	-0.694	-1.137
GS6436	0.386	-0.562	0.249	-0.293	-1.301	0.165	0.588	-1.301	-0.385	0.147	0.242	0.505	-0.253	-0.356	-0.032	0.244	-0.351	-0.701	0.676	-0.025	0.106	-0.495	0.274	0.546	0.194	0.508	-0.175	-0.043	0.423	0.461	-1.301	0.17	0.065	-0.128	0.457	1.122	0.56	0.673	0.522	0.504	-1.301	0.069	0.22	0.155	0.127	-0.357	0.117	0.6	0.588
GS3022	0.016	-0.288	0.301	0.466	0.028	0.742	-0.595	-0.176	0.592	-0.009	-0.212	-0.159	0.458	-0.068	0.189	0.382	0.083	-0.361	0.259	-0.88	0.011	-0.353	0.266	0.325	0.083	0.701	-0.428	-0.343	0.149	0.345	1.301	-0.017	0.173	0.318	-0.133	-1.301	0.4	0.482	0.187	1.012	-1.301	0.538	-0.039	0.06	0.422	0.095	0.406	0.157	0.37
GS2271	-0.039	0.195	-0.251	0.172	0.611	0.165	0.122	-1.301	0.205	0.224	0.074	0.188	0.129	0.096	0.037	-0.074	0.001	0.144	0.166	0.575	0.013	0.03	0.29	0.222	-0.414	0.135	-0.208	-0.18	0.163	0.041	-1.301	0.132	0.065	-0.072	0.246	-0.194	-0.213	-0.451	-0.039	0.513	-1.301	0.215	-0.017	-0.378	-0.185	0.135	0.378	0.443	0.121
GS15784	0.558	-0.929	0.864	0.658	-1.301	-1.215	-1.301	-0.176	-0.791	-0.455	-0.906	-0.875	-0.86	-0.976	-1.047	-1.023	-1.008	0.563	0.695	0.485	0.263	0.166	0.429	-1.301	0.097	0.324	0.277	0.068	0.366	-0.118	-0.875	-1.237	-1.1	-0.88	0.346	0.903	0.449	-1.301	0.456	-1.301	-1.301	-0.714	-1.087	-0.875	0.219	-0.224	0.825	-0.087	-0.524
GS3729	0.195	0.534	0.198	0.128	0.575	-1.069	0.109	0.239	-0.134	-0.32	0.152	0.454	0.235	0.102	-0.116	0.054	0.008	0.301	0.198	0.237	0.129	-0.066	0.117	0.602	0.086	0.448	-0.388	0.019	0.196	0.002	1.301	0.022	0.387	0.079	0.909	1.142	0.84	0.724	0.683	-0.371	-1.301	0.187	-0.243	-0.142	-0.146	-0.109	0.55	0.239	0.515
GS4911	-0.205	0.089	-1.301	-0.022	-0.137	0.553	0.397	0.186	0	0.217	0.142	-0.486	-0.086	-0.042	-0.146	-0.26	-0.284	0.357	-0.063	0.242	0.125	0.163	0.301	-0.317	0.036	0.055	-0.078	0.012	0.206	0.061	-0.049	-0.181	0.13	-0.253	0.495	0.937	0.498	0.73	0.597	0.023	-1.301	-0.122	0.003	-0.577	0.18	0.262	0.444	-0.304	-1.301
GS4735	0.7	0.676	-1.301	0.301	0.529	0.005	0.632	0.505	0.361	-0.743	0.435	-0.015	-0.618	0.346	-0.037	-0.028	-0.337	-0.007	-0.109	-0.316	-0.11	0.108	0.428	-0.153	0.426	-0.534	0.083	0.36	-1.09	0.18	0.799	-0.057	-0.631	0.683	0.305	-1.301	0.413	0.724	0.607	0.221	-0.252	0.332	-0.362	0.229	-0.049	0.365	0.36	0.421	0.299
GS7993	0.689	0.422	0.525	0.359	0.228	-0.063	0.134	-1.301	0.092	0.219543	0.385	0.258	0.297	0.407	0.348	0.452	0.029	0.309	0.193	0.672	0.15	-0.08	-0.031	-0.07	0.001	0.213	0.102	-0.275	0.19	0.114	-1.301	0.216	0.138	-0.222	0.636	0.998	0.434	0.701	0.549	0.546	-1.301	0.128	0.036	0.28	-0.099	-0.174	0.284	0.447	0.524
GS4523	0.296	0.093	0.243	0.142	-0.438	-0.063	-0.687	-0.176	0.304	-0.076	-0.281	-0.232	0.243	0.045	0.15	0.161	-0.049	0.012	-0.433	-0.918	-0.446	-0.04	-0.722	-1.301	0.235	-0.075	0.041	0.221	-0.382	0.134	0.07	-0.078	-0.504	0.156	-1.301	-1.301	-1.301	-1.301	0.381	-0.378	-1.301	-0.52	-0.083	0.35	0.333	0.219	-0.207	-1.301	-0.396
GS802	-1.301	-0.9	-0.462	-0.423	1.147	0.465	0.246	-0.097	0.141	-1.301	0.179	0.096	0.665	0.565	-1.301	-1.301	0.569	0.495	1.05	-0.084	0.076	0.047	0.095	-1.301	-0.007	-0.552	-0.097	-0.751	0.227	0.263	0.015	-0.011	0.033	0.22	0.677	-1.301	0.494	-1.301	-1.301	-1.301	-1.301	-0.352	-0.261	-0.165	0.452	-0.179	-1.082	-1.301	-1.301
GS12304	0.321	0.438	0.19	0.232	0.199	0.314	0.009	-0.097	-0.22	0.182	-0.605	-0.189	-0.102	0.264	0.298	-0.342	-0.415	-0.096	0.32	0.719	-0.086	-0.041	0.283	0.148	0.069	0.327	0.008	0.061	0.198	0.116	0.241	0.238	0.204	-0.086	0.025	-0.208	-0.622	0.118	-0.28	0.382	-0.167	0.417	-0.39	0.244	0.022	0.057	0.401	0.419	0.534
GS14308	-0.424	-0.046	-0.277	-0.245	-0.567	-1.069	0.359	0.38	0.825	0.035	-0.202	0	-0.387	-0.171	0.199	0.063	-0.037	0.225	0.283	0.338	0.005	0.163	0.161	0.401	-0.003	-0.451	0.004	-0.067	-0.09	-0.188	1.301	-0.731	-0.333	0.507	0.425	-1.301	0.501	0.424	0.269	0.543	-1.301	0.35	-0.369	-0.117	0.009	-0.187	-0.227	-0.22	0.065
GS14822	-1.301	-1.301	-1.301	-1.301	0.091	0.498	0.383	-0.176	0.848	-0.177	-1.12	0.383	-0.351	-0.453	0.242	-1.301	0.832	-0.044	-0.645	0.5	0.143	-0.317	-0.836	-0.528	-1.301	-1.301	-0.214	-1.287	-0.411	-0.601	0.518	0.147	-0.197	-0.47	-1.301	0.418	0.173	0.65	0.094	-0.861	-1.301	0.435	-0.331	-1.163	1.159	0.352	-0.605	0.392	-1.301
GS15806	0.559	0.459	0.059	0.321	0.84	0.827	-1.012	-0.062	0.462	-0.405	-0.549	-0.273	-0.553	0.461	0.41	-0.115	0.518	0.417	-0.166	-0.025	-0.276	0.361	-0.442	-0.477	-0.024	-0.143	0.076	0.2	-0.441	-0.386	0.267	-0.541	-1.003	-0.058	-0.631	-1.301	-1.301	-1.301	-1.301	-1.301	-1.301	0.488	0.198	0.233	0.187	0.297	0.75	-0.077	0.567
GS15429	-1.301	-0.286	-1.301	-1.301	-1.301	-0.768	0.991	-0.135	0.411	-0.315	0.096	1.037	-1.301	0.153	-0.84	-1.301	0.299	0.242	-1.301	0.746	-0.636	0.057	-0.645	-1.301	-0.795	0.442	0.16	0.033	-0.484	-0.33	-1.301	0.306	0.375	-0.804	0.358	-0.18	-1.111	-1.301	-0.409	-0.253664	-1.02279	-0.015	-1.009	-1.125	0.522	-0.274	0.475	-1.301	-1.301
LT51	-1.301	-1.22979	1.301	-1.301	-1.301	-1.301	-1.301	-1.301	-1.301	-1.301	-1.301	-1.301	-1.301	0.378	0.207	-1.245	-1.301	-1.301	-0.825	-1.301	-1.301	-0.192	-0.697128	-0.832235	-1.301	-0.96	-1.301	-0.212	-1.301	-1.301	-1.176	-1.301	-1.301	0.0636888	-1.301	-1.301	-1.301	-1.301	-1.301	-1.301	-1.301	-1.301	-1.301	-1.301	-1.301	-0.471	-1.301	-1.301	-1.301
GS5328	0.362	0.51	-0.067	0.197	0.542	0.661	0.453	-1.301	0.092	0.33	0.465	0.571	0.369	0.141	0.255	0.636	0.173	0.049	0.192	0.446	-0.014	0.336	0.457	0.432	0.277	-0.016	0.179	0.133	0.458	0.522	-1.301	0.526	0.17	0.59	0.596	0.926	0.612	0.803	0.658	0.168	-1.301	0.257	0.249	0.164	-0.013	0.196	0.064	0.182	0.511
GS6929	0.78	-0.723	0.927	0.571	-1.301	-0.835	-0.988	0.255	-0.753	-0.442	-0.883	-0.897	-0.878	-0.743	-0.903	-1.069	-0.665	0.524	0.646	0.377	0.227	0.155	0.415	-0.39	0.175	0.484	0.272	0.1	0.351	-0.095	-1.061	-0.811	-0.857	-0.755	-0.193	-1.301	-0.351	-1.301	-0.751	-0.776	-1.301	-0.52	-0.729	-0.903	0.183	-0.184	0.819	0.114	-0.429
GS15780	-1.301	-1.301	0.34	0.414	-0.061	-1.301	-0.945	0.38	0.954	-1.301	-0.549	-1.301	0.639	-0.03	-0.052	0.411	-0.03	-0.252	-0.065	0.656	0.955	0.484	0.487	1.301	-0.568	-1.301	-1.301	-1.301	0.916	1.035	0.933	0.132	0.202	0.193	-1.301	-0.658	-1.19	-0.584	-1.301	0.75	-0.301	0.446	-0.012	0.752	0.5	0.067	1.045	0.975	1.301
GS15159	-0.665	-1.301	0.058	0.586	-1.06112	-1.301	0.336	1.301	-0.974218	0.247	-1.301	-1.301	-0.119	1.197	-1.301	-1.301	-1.23	-1.301	-0.255915	-0.223401	0.286	0.87	-1.301	-1.301	0.571	-0.291	-0.426	-1.301	0.036	-0.099	0.084	-1.301	-1.301	-1.224	-1.301	-1.301	-1.301	-1.301	0.662	-0.971149	-0.84752	-1.177	-1.301	-1.301	-0.112	-0.333	-0.763	-0.982338	-1.21385
GS1409	-0.188	-0.081	-0.086	-0.1	0.074	0.197	0.407	0.054	0.243	0.05	0.048	-0.052	-0.001	0.057	-0.199	-0.137	-0.105	0.383	-0.046	0.497	0.11	0.039	0.182	-0.07	-0.274	0.107	0.065	-0.117	0.104	-0.144	0.878	0.091	-0.045	0.077	0.362	-1.301	0.451	0.651	0.463	0.368	-1.301	-0.272	0.016	-0.359	-0.04	0.229	0.094	0.342	0.116
GS1816	0.031	-0.327	-0.976	-0.002	-0.143	0.601	0.436	0.355	-0.04	-0.012	-0.73	-0.278	0.061	-0.082	0.232	0.382	0.133	-0.031	-0.213	0.282	0.061	0.44	-0.513	-1.301	-0.131	0.235	-0.147	0.048	-0.488	-0.059	0.931	0.158	0.163	0.427	0.527	-1.301	0.546	-1.301	0.708	0.367	-1.301	0.475	0.129	-0.717	-0.158	0.766	-0.161	0.431	0.234
GS2993	-0.031	0.622	0.381	0.796	-0.774	-0.437	0.079	-0.097	0.432	-0.031	0.012	-0.123	-0.11	0.201	-0.023	0.278	0.137	0.39	0.155	0.87	0.158	-0.09	0.397	0.087	0.168	0.759	0.181	0.254	0.127	0.598	0.067	0.089	-0.326	0.195	0.392	0.785	0.486	0.779	0.504	0.159	-1.301	-0.344	-0.166	-0.016	0.154	-0.165	0.57	0.041	0.059
GS15263	-0.241	0.528	0.406	-0.249	-0.473	0.766	0.069	0.669	-0.288	0.494	0.268	0.612	0.332	-0.571	-0.229	-0.008	0.163	0.092	-0.41	0.184	-0.609	-0.032	0.323	0.662	-0.277	-1.301	-0.258	-0.214	0.408	0.401	-1.301	0.424	0.124	1.025	0.366	-0.076	0.357	0.362	-0.807	0.77	-1.301	0.31	0.277	-0.31	-0.19	-0.251	0.067	0.73	0.856
GS2065	-1.301	-0.638	-0.065	-0.346	-1.301	0.223	-0.364	-0.477	0.341	-0.034	-0.454	-0.477	0.107	-0.006	-0.304	-0.375	-0.122	-0.155948	0.161	0.322	-0.183	0.08	0.272	-1.301	-0.107	0.436	-0.167	0.164	-0.244	0.184	0.253	0.126	-0.134	-0.512	-1.301	-1.301	-0.293	-1.301	-0.581	0.515	-1.301	-0.133	-0.199	-0.007	-0.112	-0.103	0.289	-0.051	-0.279
GS12351	0.115	-0.22	0.513	-0.305	-0.427	0.132	-0.174	0.815	0.264	0.141	0.035	-0.242	0.22	0.077	-0.173	-0.067	0.306	0.245	-0.105	-1.301	-0.971	-0.228	-0.713	0.513	0.258	0.319	0.28	0.281	-0.622	-0.193	0.117	-0.48	-0.38	-0.149	0.167	-1.301	0.442	-1.301	0.51	-1.301	-1.301	-0.156	0.386	0.326	0.101	0.091	0.045	-0.637	-0.674
LT59	0.651	0.893	1.018	0.977	0.36	-1.301	-0.184	-1.301	-0.833	0.759	-0.034	-1.301	0.691	0.875	0.674	-0.455	-1.301	0.514	-0.371	-1.301	0.002	-0.544	-0.919	-0.653	0.759	-1.301	1.002	0.47	-1.301	0.318	0.688	0.165	-1.301	0.808	-1.301	-1.301	-0.111	0.835	-0.108	-0.061	-1.301	-0.081	-0.798	0.76	0.056	0.869	-1.301	-1.301	0.536
GS3207	0.228	0.047	-0.201	0.187	0.351	0.334	0.495	-1.301	0.285	0.285	-0.031	-1.301	-0.408	0.692	0.177	0.513	-0.177	0.451	0.406	-0.035	-0.28	0.339	-0.065	0.125	0.11	0.021	0.138	0.217	0.272	0.226	-1.301	0.193	0.405	0.344	0.544	0.916	0.598	0.679	0.475	0.537	-1.301	0.715	0.254	-0.708	-0.046	0.37	-0.034	0.229	0.835
GS4447	-0.008	-0.157	0.171	0.67	-1.301	-1.301	-0.527	-0.477	-1.301	-1.301	0.465	0.257	0.179	0.013	0.039	-0.041	-0.928	0.127	0.7	-0.845	-1.301	-0.187	-0.408	0.06	0.255	-1.301	-0.006	-0.099	-1.301	0.135	-0.017	-0.062	-0.228	0.834	-1.301	-1.301	0.52	-1.301	0.471	-0.507	-1.301	-0.096	-0.734	0	-0.023	-0.264	-1.207	-0.371	-0.15
GS15411	0.669	-0.309	1.301	0.992	-1.301	0.89	-1.301	-0.699	-0.134	-0.046	0.445	0.733	0.441	0.431	-1.301	-0.316	0.524	0.391	0.294	0.87	-1.013	0.732	-1.076	-0.255	-0.432	-1.069	0.509	0.826	-1.301	-1.301	1.301	0.047	0.213	-1.301	-1.301	-1.301	1.057	-1.301	-1.301	-1.301	-0.658	-0.125	-0.202	0.614	0.629	1.084	-0.839	-1.301	-1.301
GS4528	0.398	0.224	-0.437	-0.465	0.573	0.086	-1.012	0.166	0.311	0.435	0.179	0.439	-0.07	0.39	0.209	0.429	0.219	0.382	0.087	-0.16	-0.547	0.533	-0.314	-0.352	-0.31	-0.482	0.171	-1.217	0.488	0.418	-0.287	-0.141	-0.326	0.115	-0.053	0.215	-0.775	-0.868	0.445	0.453	0.539	0.343	0.298	-1.028	0.171	0.191	-0.559	0.387	0.254
GS103	0.125	0.274	-0.472	0.217	0.138	0.135	0.289	-0.03	0.205	0.018	-0.232	0.079	-0.084	0.015	-0.16	-0.267	-0.195	0.343	0.123	0.702	0.003	0.078	0.183	-0.109	-0.051	-0.05	-0.128	0.204	0.05	-0.152	1.049	0.069	-0.094	-0.027	0.32	0.318	0.4	0.378	0.337	0.288	-1.301	0.552	0.147	-0.357	-0.056	0.322	0.213	0.405	0.215
GS3849	-1.301	0.676	0.284	0.218	-0.357	-1.069	-1.301	0	-0.628	-1.195	-0.73	0.2	-0.349	0.395	0.401	0.327	0.443	-0.123	-0.417	0.05	0.036	-0.249	-0.023	-1.301	-0.226	-0.101	0.203	0.164	0.085	-0.06	0.214	0.521	0.311	0.154121	0.516	0.797	-0.419	0.329	-0.23	0.629	0.079	0.191	-0.242	0.745	-0.283	-0.073	0.473	0.707	0.472
GS1825	0.036	0.221	-0.124	0.269	0.617	0.755	-0.052	0.531	0.201	0.084	-0.355	-0.189	0.397	0.186	-0.096	0.159	-0.02	-0.136	-0.457	-0.497	-0.109	0.265	-0.013	0.339	-0.002	-0.016	0.192	0.269	0.136	0.098	0.427	-0.011	0.513	0.172	0.294	-1.301	-1.301	0.505	-0.45	-1.301	-1.301	-0.073	-0.069	-0.571	0.131	0.356	-0.179	0.544	-1.301
GS7231	-1.301	-0.613	1.181	0.371	-0.105	0.53	0.62	0.705	-1.301	-0.036	1.301	1.301	0.181	-0.284	0.424	0.287	0.398	0.929	-0.19	-1.301	-0.778	0.269	-1.301	-0.732	0.501	-1.301	0.122	0.091	-1.301	0.226	-0.839	-0.064	0.298	1.301	0.269	-1.301	-1.301	-0.09	0.299	0.44	-1.301	0.325	0.429	0.638	0.223	-0.129	-0.175	-1.301	-0.535
GS13455	-1.301	-0.295	-1.301	-1.301	0.249	0.73	-1.301	0.054	-1.301	-1.301	1.301	0.87	0.677	-0.571	0.326	-1.301	-0.225	0.449	0.142	-1.114	-1.301	0.656	-1.301	-1.301	-0.382	-1.301	0.269	-1.301	0.311	-1.301	0.537	-1.301	0.677	-0.684	-0.586086	-0.857734	-0.0266752	-0.794798	-0.45262	-1.301	-1.301	-1.301	0.132	1.005	-0.518	0.765	-0.369	-1.301	-1.301
GS1379	0.437	-0.216	0.259	0.436	0.188	0.124	-0.308	0.239	0.38	0.228	-0.258	-0.069	0.133	0.404	-0.262	-0.117	0.03	0.142	0.139	-0.153	-0.507	0.091	-0.028	0.25	-0.006	0.265	-0.074	-0.006	-0.326	0.035	1.161	0.037	0.019	0.45	0.084	0.193	-1.301	-0.25	0.227	0.434	-1.301	0.048	0.031	-0.378	-0.074	-0.183	0.345	0.123	-0.084
LT98	-1.301	-0.665	-1.301	1.301	-1.301	1.301	-1.301	0.028	0.352	-0.371	-1.301	-0.814	-0.766	-0.183	0.907	-1.301	0.97	0.289	-1.301	-0.139	0.298	-0.426	-0.757	0.181	-0.223	-1.301	-0.431	0.198	-1.301	0.122	0.711	0.871	-1.301	1.301	0.428	-1.301	-1.301	-1.301	0.177	-1.301	-1.301	0.055	-1.301	0.784	0.976	-0.078	-1.301	-0.919	0.051
GS899	-0.076	0.081	-1.301	-0.49	0.375	0.095	0.397	0.125	0.52	-0.177	0.079	0.114	-0.128	0.011	-0.469	-0.342	-0.057	-0.274	0.21	0.446	0.11	0.066	0.258	-1.301	0.037	0.095	-0.075	0.075	0.12	-0.177	0.072	0.036	-0.203	-0.123	0.174	0.017	-0.115	-0.068	-0.012	0.376	-0.62	-0.103	0.104	-0.551	0.017	0.176	0.468	0.333	-0.084
GS6502	-0.439	-0.322	0.074	0.369	0.615	0.095	-0.404	0.186	0.019	0.821	-0.763	0.472	-0.095	-1.301	0.179	-0.131	0.525	-0.872	-0.215	0.009	-0.231	0.125	-0.429	-1.301	-0.376	-0.37	0.074	-0.24	0.06	-0.141	0.289	-0.639	0.114	-0.061	-1.301	-1.301	0.476	0.647	0.871	0.493	-1.301	0.234	-0.001	0.629	-0.053	-0.233	-1.301	-1.171	-0.569
GS14754	0.123	0.236	0.226	0.395	-0.649	-1.301	0.211	1.031	-1.301	-0.489	-1.301	0.254	-1.234	-0.113	-0.247	0.184	-0.154	-0.562	-0.554	-0.167	0.214	0.096	-0.197	-0.732	0.302	0.319	0.123	0.048	0.461	0.02	0.355	0.125	0.564	-0.574	0.329	0.354	-1.236	-1.301	0.235	0.434	-1.301	0.021	-0.044	0.359	0.01	-0.145	-1.301	-0.333	0.509
GS4085	-0.13	0.248	0.042	0.027	0.498	0.268	0.271	0.186	0.159	0.298	0.303	0.246	-0.047	-0.219	0.025	-0.256	-0.097	-0.099	-0.279	-0.468	0.072	-0.014	0.282	-1.301	0.071	0.116	-0.371	-0.147	-0.183	0.026	1.167	0.155	-0.195	0.447	0.113	-0.268	0.1	0.607	0.024	0.063	-1.301	0.253	0.34	-0.103	0.008	-0.027	0.032	0.181	0.192
GS11750	-0.537	-0.259	0.443	-1.301	-1.301	-0.914	0.649	0.828	0.837	-0.274	0.735	0.59	-0.167	0.121	0.581	-1.301	0.04	0.41	0.746	-1.301	-0.718	0.177	0.883	-0.653	0.074	-1.301	0.016	0.319	-0.348	-0.368	0.803339	0.051	0.209	0.878	-1.301	-1.301	1.301	-1.301	0.68	0.721	-1.301	-0.408	-0.865	0.391	0.046	0.003	0.466	0.272	-0.351
GS15835	0.152	-0.164	0.378	0.307	0.598	-0.206	0.305	-1.301	-1.301	-1.301	0.565	-0.086	0.718	0.166	0.576	0.497	0.141	-0.205	-0.615	-0.084	0.072	0.15	0.633	-0.051	0.922	-0.738	0.117	0.098	-0.215	-1.301	-1.301	-0.307	-0.158	0.764	0.648	-1.301	-0.227	-0.477	-0.631	0.542	-1.301	-0.043	-0.039	0.016	0.067	0.178	0.142	-0.558	-1.301
GS12144	-1.301	0.533	-0.007	0.157	-1.301	0.835	0.51	0.778	-0.531	-0.558	0.084	-0.227	-0.131	-1.301	0.47	-1.301	0.01	0.163	-0.094	0.226	0.028	-1.301	-1.301	-1.301	0.516	-1.069	0.597	0.709	0.268	-1.301	0.714	0.078	-1.301	1.3	-0.623887	-0.965579	-0.978182	-0.360839	-0.403852	0.506	-1.301	0.194	-1.301	1.166	-0.058	0.27	-1.301	-1.301	0.568
GS11675	0.708	-0.429	0.414	0.069	0.12	0.573	-0.05	0.239	-0.189	0.262	0.101	0.466	-0.057	-0.101	-0.383	0.335	0.097	0.397	0.208	0.301	0.266	0.217	0.222	-0.317	-0.111	-0.251	0.199	-0.257	0.14	0.002	1.202	0.153	-0.111	0.099	0.729	-1.301	1.113	1.072	0.584	0.462	-1.301	-0.445	0.08	-0.06	0.065	0.138	0.265	0.153	-0.256
GS1102	0.355	-0.717	0.465	0.294	-0.08	-1.301	-1.063	-1.301	-0.531	-0.388	-0.86	-0.563	-0.496	-0.288	-0.163	-0.26	-0.716	0.585	0.662	0.269	0.063	0.147	0.299	-0.39	0.009	0.693	0.139	-0.05	0.505	-0.128	-0.496	-0.592	-0.694	-0.376	0.373	0.697	0.315	-1.301	-0.417	-0.808	-0.301	-0.832	-1.301	-0.624	0.159	-0.174	0.705	0.483	0.114
GS443	-0.665	0.632	0.292	0.002	0.596	0.606	0.226	0.146	0.385	-0.36	-0.157	0.197	0.127	0.274	0.393	0.006	0.032	0.159	0.292	0.522	0.207	-0.036	0.245	-0.089	0.331	0.248	0.349	0.374	0.105	0.299	0.36	0.309	0.242	-0.033	0.353	0.913	0.387	0.685	0.487	0.116	-0.377	0.192	-0.256	-0.318	0.019	0.057	0.479	0.387	0.512
GS4287	-1.301	-0.078	-1.301	-0.503	-0.461	-1.301	-1.121	0.146	0.019	-1.301	-1.258	-1.176	0.002	0.177	0.217	0.159	-0.272	0.639	0.931	-1.301	-0.48	0.056	0.453	-1.301	0.434	0.771	0.19	-0.073	0.287	-0.534	0.195	0.384	0.207	0.895	1.119	-1.301	0.523	-1.301	0.009	-1.301	-1.301	-0.252	-1.301	0.397	-0.193	-1.301	0.069	-0.353	-1.301
GS1329	-0.255	-0.422	0.375	-0.176	-0.289	0.238	-0.214	0.845	0.054	0.354	0.543	0.454	0.523	0.286	-0.387	0.284	0.15	0.102	-0.22	-0.579	-0.609	-0.45	0.039	0.432	-0.011	0.128	0.022	-0.028	-0.405	-0.511	-0.79	-0.334	-0.211	0.015	0.371	-1.301	-0.458	-1.301	-0.006	-0.254	-0.337	-0.856	-0.072	0.041	-0.232	-0.198	0.048	-0.694	0.421
GS2335	-1.301	-0.266	0.516	0.242	-0.774	-0.358	0.404	-1.301	-1.301	0.348	0.46	-0.671	-0.032	-0.55	-0.109	0.067	-0.564	0.157	0.167	0.6	0.009	-0.091	-0.713	0.488	-0.407	-0.914	-0.065	-0.135	0.31	0.29	-1.301	-0.527	-0.702	-0.64	-0.235	-1.301	0.38	-0.704	-1.301	-1.301	-1.301	-0.043	0.184	-0.082	-0.267	0.15	0.604	0.288	-1.301
GS13243	-1.096	-0.589	-0.522	-0.638	0.641	0.794	0.463	0.329	0.43	0.206	0.108	0.421	0.601	-0.412	0.169	0.409	-0.506	0.171	-0.152	-0.235	-0.184	0.031	-0.433	-0.732	0.284	0.036	-0.058	-0.822	0.281	0.126	-0.203	-0.158	0.318	0.598	0.35	-0.377	0.342	0.026	0.397	0.369	-1.301	-0.887	-0.099	0.11	-0.201	0.184	-0.63	-0.21	0.8
GS3006	-0.149	-0.576	0.633	0.522	0.219	-0.516	-0.05	0.125	-0.125	-0.31	-0.398	0.033	0.003	-0.458	-0.609	-0.067	0.083	-0.499	-0.037	0.932	0.3	0.418	0.449	0.696	0.211	1.301	0.273	0.43	0.264	0.093	-0.517	-0.059	0.475	-0.248	0.383	-0.585	0.226	-0.043	0.451	0.278	-1.301	-0.264	0.301	0.149	0.349	0.301	0.32	0.238	-0.351
GS15304	0.205	-0.545	-0.571	-1.301	-0.017	-0.027	0.069	0.743	-0.084	0.016	-0.217	-0.523	-0.101	-0.068	-0.028	-0.295	-0.567	0.402	-0.24	-0.544	-0.504	-0.059	-0.002	-0.089	0.078	-0.242	-0.707	-0.285	0.051	-0.132	1.169	-0.079	0.01	-0.1	0.263	-1.301	0.426	0.492	-0.039	-0.589	-1.301	0.105	-0.21	-0.303	-0.307	0.034	-0.348	0.07	-0.016
GS2947	0.187	-0.623	0.307	0.056	-0.266	0.135	0.161	-0.062	-0.151	0.093	-0.217	0.374	-0.003	0.215	0.236	0.303	0.025	0.335	0.229	0.09	0.196	0.112	-0.638	0	0.074	-0.166	-0.021	-0.149	0.056	-0.061	0.901	0.155	0.228	0.193	-1.301	-1.301	0.14	0.197	0.25	0.458	-1.301	-0.22	-0.366	-0.005	-0.145	0.155	0.206	-0.45	-0.366
GS4747	-1.301	-1.301	-0.736322	-0.604204	-1.301	0.059	-0.869	0.286	1.301	-0.973	-1.301	0.308	0.283	-1.21	-1.301	-0.338	1.043	-1.301	-1.301	-0.658	-1.301	0.872	-0.961	-1.301	0.767	-0.635	-0.975	-0.595	-0.789	-1.301	0.064	0.046	-1.301	-0.07	-1.301	-1.301	-1.301	1.301	0.066	-1.301	-1.301	-0.447	-0.228	0.092	1.271	1.301	-1.301	-1.301	-1.301
GS13943	0.321	-0.314	-0.667	-0.301	1.135	-0.659	0.032	1.274	0.691	0.261	0.161	0.525	-0.013	-0.008	-0.431	-0.584	-0.16	0.009	-0.898	-0.959	0.223	0.252	0.332	-1.301	-0.071	-0.075	0.265	0.22	-1.301	-0.067	0.718	0.057	0.328	0.81	-1.301	-1.301	0.521	0.658	0.089	-1.301	-1.301	-0.13	0.049	-0.043	0.113	0.175	-0.086	0.073	-1.301
GS1401	0.096	0.217	0.634	-1.301	1.192	0.203	0.536	1.301	-0.628	1.041	-0.354488	0.354618	0.331	0.178	-0.116	-0.505	0.282	-1.093	0.348	0.479	0.209	-0.573	-1.301	-0.586	-0.151	0.753	-0.383	-0.365	0.44	0.043	0.06	0.252	0.074	-1.301	0.152	-0.319	-0.097	0.327	-1.301	0.023	-0.357	0.45	0.343	0.262523	0.409	-0.063	0.129	0.188	-0.389
GS8423	-1.301	0.058	0.285	-1.301	1.104	-1.301	-1.301	-1.301	0.89	0.586	-1.301	-0.596	-0.766	-1.034	-0.199	0.508	-0.769	-1.301	-0.44	-1.26	-0.116	-0.857	-0.557	1.072	0.022	1.301	-1.301	-0.275	0.143	0.723	-1.046	0.449	-1.301	-1.301	-0.417	0.534	-0.014	0.791	0.531	-0.331	-1.301	-0.594	-1.301	0.746	-1.218	0.044	0.904	0.106	-0.234
GS12251	0.404	0.097	-0.108	-0.314	0.694	0.135	-0.21	-1.301	0.097	0.362	0.511	0.454	0.457	-0.894	0.179	0.282	0.358	0.225	0.267	0.421	0.401	0.442	0.252	0.031	0.037	0.232	0.282	-0.206	-0.142	0.438	-0.660044	0.273	0.049	0.812	-0.13	-1.301	-0.384	-0.752	-0.298	-0.278	-1.301	-0.008	-0.476	0.623	0.372	0.607	-0.348	-0.167	0.545
GS4971	0.121	0.167	0.148	-0.164	0.183	0.064	-0.776	-1.301	0.464	-0.651	0.122	-0.033	0.182	0.282	0.299	0.403	-0.244	-0.265	0.166	-0.01	-0.033	-0.09	-0.256	0.148	0.055	-0.334	-0.079	0.122	-0.259	0.056	-1.301	-0.095	0.218	-0.151	-0.05	-0.097	-0.518	-0.567	-0.468	0.41	-1.301	0.07	-0.444	-0.385	-0.101	0.12	0.144	-0.45	-0.794
GS1880	-0.134	-0.141	-0.141	0.154	0.608	0.728	0.392	0.924	0.403	0.429	0.46	0.445	0.029	-0.475	0.07	0.128	-0.082	0.488	0.169	0.512	-0.042	-0.019	0.459	0	0.213	0.21	-0.131	-0.021	0.068	0.068	0.087	0.054	0.116	-0.095	0.266	0.025	0.115	0.216	0.213	0.1	-1.301	0.025	0.111	0.081	0.071	-0.045	0.4	0.316	-0.132
GS6724	-0.192	-0.049	1.119	-0.095	-1.301	-0.251	-0.604	0.457	-1.301	0.159	1.184	-1.062	0.732	0.384	0.296	0.259	-0.524	-1.301	-0.039	0.393	-0.022	-0.149	-0.638	-0.051	0.57	0.522	0.142	0.338	0.618	0.499	-1.301	-0.362747	-0.360378	-0.31	0.807	0.241	-0.05	0.642	0.662	-1.301	-1.301	-0.092	0.045	-0.359	0.236	-0.007	0.514	0.682	-0.513
GS8029	-0.092	0.429	-0.148	0.153	-0.121	0	0.098	-1.301	0.228	-0.405	0.087	-0.043	0.021	0.264	-0.557	-0.299	-0.211	-0.232	0.358	0.687	0.209	0.313	0.336	0.472	0.185	-0.136	0.437	0.195	0.183	0.138	-1.301	0.557	0.269	-0.339	0.348	0.907	0.435	0.663	0.476	0.615	-1.301	0.021	-0.007	-0.219	0.096	0.566	0.399	-0.558	0.53
GS2019	0.353	0.387	0.451	-0.031	0.595	0.786	0.027	-1.301	-0.656	0.231	-0.237	0.084	-0.067	-0.177	-0.308	0.181	0.034	0.159	0.207	0.381	0.046	0.039	0.178	0.192	-0.177	0.12	-0.111	-0.143	0.226	0.154	-0.565	0.084	0.284	-0.125	0.24	0.31	0.109	0.694	-0.019	0.083	-1.301	0.239	0.181	0.199	-0.123	0.035	-0.57	0.295	0.392
GS12417	-0.556	0.081	-0.045	0.102	0.784	0.2	0.156	0.392	0.092	0.196	0.366	0.39	0.069	0.117	0.082	0.246	0.091	0.057	0.186	0.228	-0.156	0.084	-0.072	0.181	0.289	0.128	0.259	0.133	0.06	0.182	1.064	0.363	0.215	0.092	0.41	-1.301	0.453	0.715	0.699	-0.621	-1.301	-0.037	-0.042	0.371	0.246	0	-0.17	-0.521	-0.396
GS14977	-1.301	-0.332	0.058	0.144	-0.322	-1.301	0.189	-1.301	0.071	0.204	0.508	-1.301	-0.062	-0.578	-0.199	-0.109	0.141	-0.822	0.276	-1.301	-0.111	-0.112	0.189	-0.352	-0.214	0.314	-0.186	0.194	-0.009	0.17	-1.301	-0.105	-0.685	0.053	-1.301	-1.301	-0.384	-0.903	-1.108	0.085	-1.301	-0.23	0.392	-0.001	0.228	-0.149	0.611	-0.326	-1.301
GS3424	0.131	0.307	0.532	0.649	0.538	0.365	-0.386	0.355	-0.753	0.52	0.409	-0.049	0.224	0.578	0.428	0.17	0.201	0.171	-0.448	-0.597	0.103	0.11	-0.031	0.325	0.21	0.704	0.46	0.36	-0.269	0.478	-0.17	0.853	0.232	0.125	0.039	-1.301	0.251	0.118	0.573	0.31	-1.301	0.259	0.129	0.594	0.471	0.047	0.444	-0.106	0.469
GS2298	0.569	-0.438	-0.11	-0.192	0.397	-0.063	0.391	0.368	0.205	-0.089	0.28	-0.313	0.303	0.278	0.206	-0.681	0.296	-0.738	-0.603	-0.243	0.141	-0.051	-0.519	-0.352	0.055	-0.027	0.146	-0.037	-0.007	-0.157	1.301	0.147	0.57	0.396	-0.477	-1.301	0.351	0.055	-0.304	-1.301	-1.301	0.153	-0.146	0.531	0.231	-0.127	-1.301	-0.044	0.114
GS15468	0.117	-1.301	1.039	1.301	-1.301	-1.301	-1.301	0.806	0.768	-0.423	-1.301	-1.301	0.161	0.586	0.289	0.45	0.718	0.477	-1.301	-1.301	-0.449	-0.512	0.44	0.455	-0.076	0.103	-0.12	-1.057	-0.399	0.073	-0.292	-0.167	-1.301	0.380971	-1.301	-1.301	0.676	-1.301	-1.035	-1.301	-1.301	-0.116	-0.598	-0.991	0.279	-0.639	-0.883	0.195	-1.301
GS6823	0.165	-0.364	-0.136	-0.134	-1.301	-1.301	-0.192	0.186	-1.301	0.526	0.34	0.483	0.448	-0.585	-0.304	-0.025	0.243	0.025	0.317	-0.617	-0.696	-0.013	0.261	0.388	0.248	0.086	0.049	0.078	-0.528	-0.55	-0.371	-0.459	-0.274	0.192	0.323	0.23	0.474	-0.053	0.539	-0.718	-1.301	-0.133	-0.433	0.107	0.267	-0.374	-0.075	-0.672	-0.173
GS15469	0.524	0.396	0.517	0.94	0.233	0.04	0.41	0.426	0.349	0.472	0.581	0.362	0.396	0.464	0.01	-0.013	0.259	-0.261	-0.004	0.223	-0.098	-0.026	-0.267	-1.301	0.161	0.682	0.343	0.318	0.138	-0.504	0.491	0.459	0.339	0.486	0.772	0.629	0.954	0.817	0.876	-1.301	-1.301	0.287	0.215	0.216	0.125	0.683	-0.819	0.394	0.694
GS2737	0.871	0.121	0.7	0.597	0.659	-1.301	0.372	0.732	-1.301	0.056	0.807	-0.083	-0.061	0.031	-1.301	0.317	0.193	0.397	-0.118	0.584	0.105	0.228	-0.625	1.174	-0.227	-1.301	0.694	0.192	-0.683	-0.124	0.312	0.673	0.192	-0.26	-1.301	-1.301	0.458	0.661	0.483	-0.378	-1.301	0.679	-0.526	0.202	0.01	0.28	-0.31	-0.32	-1.301
GS12129	-0.556	0.277	-0.071	-0.929	0.591	0.83	-0.063	-1.301	0.599	-0.382	0.356	-0.167	0.052	-0.812	0.303	0.279	0.162	0.519	0.045	0.743	-0.222	-0.595	-0.341	-0.352	-0.197	0.279	0.112	0.03	0.684	0.111	-1.301	-0.086	-0.348	0.013	0.494	-0.155	-0.231	0.09	0.066	0.235	-1.301	-0.226	0.463	-0.382	-0.043	-0.421	0.922	0.336	0.578
GS3853	0.358	0.503	0.091	-0.216	0.717	-0.108	-0.535	-1.301	-0.418	-0.621	-0.528	-1.176	-0.23	0.342	-0.054	-0.427	-0.937	-0.198	0.209	0.718	-0.063	0.065	0.37	0.773	0.19	0.213	0.304	0.259	-0.087	0.124	0.071	0.352	-1.301	0.091	-0.64	-1.301	-0.023	-0.266	-0.386	0.67	-1.301	0.007	-0.415	0.017	-0.389	0.276	0.61	0.192	0.5
GS7177	-0.12	0.077	-0.009	-1.301	0.562	0.868	0.525	-0.477	0.209	0.193	0.812	0.436	0.507	0.283	-0.207	-0.299	0.22	-0.484	-0.108863	-0.0255442	-0.665	-0.009	-1.116	-0.07	-0.369	0.704	-0.399	-0.207	0.425	0.55	-1.301	0.024	-0.105	1.011	0.675	-1.301	0.739	0.379	0.229	0.161	-1.301	0.546	0.036	0.375	0.206	0.006	-1.301	0.117	0.318
GS3828	0.328	0.001	-0.058	0.112	0.625	0.807	-1.153	-0.574	0.795	0.443	0.448	0.48	0.011	0.346	0.239	0.281	-0.225	0.135	-0.922	-0.235	0.072	-0.651	0.371	-1.301	0.12	0.124	-0.322	-1.301	-0.622	-0.478	-0.029	-0.083	-0.214	1.284	-0.075	-1.301	-0.713	-0.137	0.094	0.292	-1.301	-0.387	-0.265	-0.222	-0.597	-0.343	-0.188	-0.076	0.62
GS5316	0.795	0.183	0.271	-0.064	0.458	0.334	0.37	0.531	0.719	-0.134	0.165	0.031	0.145	0.266	0.359	0.477	0.04	0.405	0.198	0.054	0.041	0.092	0.348	0.401	0.146	0.398	-0.228	-0.219	0.163	0.279	1.215	0.204	0.291	0.43	0.377	-1.301	0.486	0.732	0.548	0.331	-0.131	0.455	-0.034	0.37	0.018	0.048	-0.136	0.357	0.517
GS15123	-0.0492928	0.036	0.836	-1.301	0.338	-0.835	-0.137	-0.574	-1.23	-0.024	1.033	0.098	0.544	0.978	0.255	-0.733	0.299	-1.065	-1.301	-1.301	0.257	-1.301	-1.262	-1.301	0.272	-1.301	-0.614	-1.069	-0.353	-0.372	0.943	0.119	0.365	0.218631	-0.105	-1.301	1.301	-1.301	1.301	-0.498183	-1.17529	-0.300124	-0.009	0.144	-0.771	-1.301	-1.301	-0.128	-1.095
GS15343	-1.301	0.271	1.301	1.269	-0.367	-1.301	-0.153	1.062	-0.209	-0.405	-1.082	-1.135	-0.435	0.389	-1.301	-1.301	-0.373	-0.484	-1.301	-1.114	-0.33	-0.04	-1.301	-1.301	0.653	0.461	0.358	0.04	-1.15	-0.334	0.277	0.822	0.393	0.38	-1.301	-1.301	0.785	-1.301	-1.301	-1.301	-1.301	0.706	-0.327	-0.169	-0.122	0.314	-0.179	-0.34	-1.301
GS14409	0.576	-0.218	-1.301	-1.301	-1.301	-1.301	0.347	-1.301	-1.301	0.517	-0.67	-1.301	0.78	-0.053	-0.676	0.312	-1.301	-0.491	-1.301	-1.301	-0.384	0.508	0.168	0.137	0.18	0.876	0.503	-0.057	0.369	0.286	-0.584	-1.301	-1.301	-0.462	-0.116	-1.301	-1.301	-0.058	-1.301	0.005	-1.301	-0.025	0.029	-0.163	-0.524	0.214	-0.242	-1.301	0.588
GS1555	0.619	0.998	0.761	0.79	1.007	0.85	0.782	0.342	1.265	1.06	1.301	0.567	-0.463	1.301	1.301	1.301	0.531	0.09	-0.114	0.214	0.152	0.101	-0.132	0.113	-0.508	0.562	-0.38	-0.092	0.157	-0.123	-1.123	0.42	0.691	0.855	1.301	1.301	0.184	0.929	0.787	0.652	-1.301	0.672	1.114	0.495	-0.746	-0.087	0.175	1.024	1.301
GS2140	0.3	-0.711	-0.747	-0.272	0.161	-0.659	0.195	-0.273	-0.1	0.355	-0.445	-0.331	0.129	-0.458	-0.028	-0.028	-0.042	0.063	-0.152	-1.056	-0.351	0.423	-0.084	0.293	0.242	-0.19	-0.184	-0.791	-0.577	-0.45	-0.111	0.183	0.138	-0.318	0.338	-1.301	0.489	0.142	0.481	-0.378	-1.301	-0.003	-0.423	-0.571	-0.029	0.238	-0.931	-0.39	-0.12
GS15193	0.313	-0.872	0.592	0.346	-1.301	-1.301	-1.012	-1.301	-0.833	-0.174	-0.8	-0.543	-0.776	-0.292	-0.551	-0.421	-1.156	0.58	0.709	0.737	0.29	0.177	0.44	-0.255	0.149	0.45	0.357	0.224	0.451	0.589	-0.857	-0.811	-1.301	-0.88	-0.29	-0.337	-0.31	-0.681	-1.149	-1.301	-1.301	-1.138	-1.063	-0.855	0.17	-0.139	0.834	0.071	-0.546
GS7516	0.432	-0.199	-1.301	0.337	0.664	0.425	0.034	0.186	-0.062	-0.221	0.469	0.334	0.722	0.402	-0.226	-0.26	0.329	0.675	0.633	0.814	-0.229	0.079	0.163	0.309	0.455	0.259	0.038	0.143	-0.072	0.126	0.29	-0.25	0.074	-0.006	0.305	0.26	-1.301	0	-0.263	-1.301	0.462	0.276	-0.626	0.08	0.201	0.178	0.04	0.079	0.524
GS15562	0.438	-1.301	-0.96	-0.176	-1.301	-1.301	-1.301	-1.301	-1.301	-1.301	-1.301	-1.301	-1.301	-1.301	-1.301	-1.21	-1.301	-1.301	0.366	-1.301	-0.905	-0.306	-0.438	0.921	0.104	-1.215	-0.416	-1.301	1.245	0.054	-1.301	-1.301	-1.301	-0.380836	-1.301	-1.301	-1.301	-1.301	0.422	-1.301	-1.301	0.228	-1.301	-1.301	0.058	0.15	-1.301	-0.868816	-0.527191
GS2141	-1.301	-0.445	0.604	0.747	0.336	-0.8	0.227	0.656	-0.22	-0.952	0.806	0.354	0.24	0.251	-0.118	-0.473	0.136	0.382	0.176	0.607	-0.114	-0.152	0.02	0.325	0.193	0.406	-0.084	-0.428	-0.38	-0.196	-0.209	-0.397	-0.488	-0.357	0.311	-1.301	0.084	0.142	-0.558	0.025	-1.301	-0.575	-0.265	0.527	0.078	0.314	-0.222	0.362	0.489
GS3469	0.113	0.031	-0.578	0.242	-0.367	0.293	-0.461	-0.135	0.849	-0.241	-0.009	-0.436	0.077	-0.096	0.118	-0.034	0.066	0.331	-0.103	-0.203	-0.246	0.196	-0.118	-1.301	0.24	0.031	0.126	0.173	0.117	-0.098	-0.14	0.172	0.141	0.348	0.023	-1.301	0.03	-0.15	-0.235	-0.679	-1.301	0.024	-0.178	-0.26	0.225	0.157	-0.617	-0.743	-0.116
GS10478	-1.301	-0.73	-1.301	-0.314	-0.021	0.356	-1.063	-0.398	0.413	-0.174	-0.549	0.237	0.207	-0.319	-0.637	0.305	-0.288	0.613	-0.496	-0.336	-0.068	-0.317	0.165	-0.153	-0.164	0.493	-0.071	-0.512	0.22	-0.249	0.863	0.363	0.36	-0.202	0.369	-1.301	-1.301	0.793	0.506	0.405	-1.301	0.266	-0.034	-0.438	0.478	0.894	-1.301	0.23	0.135
GS4332	-0.067	0.112	-0.261	-0.122	-0.052	0.124	-0.614	0	0.037	-0.843	-0.429	-0.325	0.132	0.283	-0.291	0.16	-0.211	-0.889	-0.141	0.05	-0.292	0.082	0.106	-0.13	0.067	0.2	-0.08	-0.06	-0.01	-0.558	-0.142	0.136	-0.073	0.001	0.279	-1.301	0.091	0.23	0.636	0.165	-1.301	-0.216	0.053	-0.21	0.237	0.16	-0.136	0.199	0.348
GS3953	0.178	0.603	0.218	0.506	0.535	0.271	0.079	0.125	0.636	0.392	0.39	0.26	-0.089	0.289	0.314	0.351	-0.136	-0.13	0.168	0.675	0.041	0.221	-0.026	-0.016	0.208	0.073	0.064	0.223	0.244	0.407	0.365	-0.155	0.03	0.777	0.617	0.916	0.443	0.702	0.52	0.187	-0.469	-0.216	-0.235	0.156	0.135	-0.185	0.018	-0.017	0.022
LT112	-0.301	-0.656312	-1.301	-1.301	-0.977547	-1.301	-1.00002	-0.801742	0.778	-1.301	0.217	-1.301	-1.301	-1.301	-1.301	-1.301	-1.301	0.391	-1.301	-0.704	-0.163	0.073	-0.07	0.532	-0.874	-1.301	-1.301	-1.301	-1.301	-1.301	-0.285	-1.301	-1.301	-0.569082	-1.301	-1.301	-1.301	-1.204	-1.301	-1.301	-1.301	-0.171	1.301	-1.301	-0.711	-1.301	-1.301	0.16	-1.301
GS3294	-0.511	-0.594	-1.301	-0.337	-0.07	0.602	-0.17	-1.301	0.224	-1.301	-0.348	-1	-0.423	-0.511	-0.511	-0.338	-0.164	0.353	-0.008	-1.301	0.064	-0.147	-0.097	-0.352	-0.656	0.232	-0.759	-0.822	-0.328	-0.066	-1.301	-0.441	-0.833	-0.33	-0.67	-1.301	-0.792	-0.491	-1.003	-0.058	-1.301	-0.244	0.291	-0.567	-0.082	-0.046	-0.383	0.253	-0.836
GS1851	0.19	-1.301	-1.301	-0.753	-1.301	-0.251	-1.267	-0.062	-0.125	0.058	0.357	-0.043	-0.752	-0.388	-0.539	-0.395	-0.582	-0.616	-1.301	-0.056	-1.301	-1.125	-1.262	-0.176	-1.301	0.2	-0.717	0.185	-1.301	-0.751	-0.593	-0.885	-0.002	0.456	-1.301	-1.301	-1.301	-1.301	-0.417	-0.843	-1.301	-1.301	-0.085	-1.301	-0.646	-0.601	-1.12	-0.734	-1.301
GS15494	0.343	-0.494	-0.456	0.936	-0.915	1.301	-0.14	-0.699	-1.301	-0.149121	-0.605	0.47	-0.797	-0.976	0.028	1.037	0.063	-0.257	-0.615	-1.005	-0.256	0.054	0.869	0.148	0.539	0.738	-0.375	-0.393	-0.585	-0.478	1.301	0.278	0.996	-0.118	-1.301	-1.301	-1.301	0.346	-1.301	-1.301	-1.301	-0.18	0.808	0.507	-0.288	-0.18	-0.931	-1.301	-0.632
GS3245	-0.352	-0.115	1.286	0.312	-1.301	-0.28	0.357	0.166	-0.301	-0.024	0.458	0.499	-0.031	-0.511	-0.054	1.135	0.277	0.092	-0.04	0.476	0.023	0.029	-0.01	-0.431	-0.361	0.036	0.085	-0.083	0.161	0.028	-0.268	0.218	-0.36	0.523	-0.712	-1.301	-1.301	0.605	-1.301	-0.112	-1.301	0.494	-0.197	0.962	0.252	-0.03	-0.86	0.482	0.476
GS15151	1.175	0.21	0.723	0.645	0.595	0.955	-0.0998854	0.680605	0.019	0.809	-0.538	0.096	0.1	0.219	0.28	0.28	0.492	0.415	-0.474	0.463	0.346	-0.245	-0.082	-0.586	-0.16	-0.872	0.32	-0.627	-0.841	0.127	-0.048	-0.195	0.224	0.125	0.147	0.292	0.857	1.301	1.01	-1.019	-1.301	0.379	-0.126	-0.83	0.576	0.884	-0.593	-0.0830168	-0.0854553
GS9671	0.481	-0.525	-1.301	-0.656	1.301	0.759	0.816	1.301	1.301	-0.067	0.087913	0.285738	0.515	0.383	-0.431	0.31	-1.301	-0.149	0.307	1.076	-1.002	-0.012	-1.301	-0.954	-0.386	0.232	0.439	-0.699	-0.391	-0.577	0.075	0.399	0.588	0.646	0.693	1.155	0.011	-1.301	-1.301	-0.691	-1.301	-0.335	-0.006	-0.275746	-0.375	-0.273	0.98	-0.304	0.4
GS2766	-1.301	0.483	0.152	0.206	0.206	-0.8	0.396	0.732	0.301	0.529	-1.301	-1.301	-0.278	-1.301	0.501	0.395	0.11	-0.126	-0.672	-0.357	-0.056	0.172	-1.207	0.523	0.02	-1.301	0.135	0.009	0.248	-0.759	0.164	0.254	0.401	0.551	0.7	-1.301	0.006	-1.301	-0.357	0.568	-1.301	-1.301	0.026	-0.335	0.21	0.285	0.436	0.592	0.75
GS4857	0.021	0.28	0.328	0.097	0.295	-0.27	0.117	0.368	0.264	-0.107	-0.061	0.328	-0.07	-0.743	0.193	0.219	-0.38	-0.149	0.219	0.589	-0.077	0.432	-0.161	0	0.237	0.461	0.104	0.108	0.191	-0.069	0.055	0.001	-0.098	0.593	-0.64	0.146	-0.111	-1.301	0.106	-0.922	-1.301	0.212	-0.056	0.005	-0.286	0.268	0.486	-0.651	0.272
GS4702	-0.076	0.573	0.077	-1.301	-0.038	-1.301	0.487	-0.097	1.208	0.374	0.018	-0.301	0.691	-1.301	-1.301	-0.048	-0.337	-1.301	0.427	-1.114	0.103	0.859	0.798	-0.317	0.253	-0.768	-0.168	0.267	0.262	0.119	0.265	-0.626	-0.376	-1.301	0.52	-1.301	-1.301	-1.301	0.299	-1.301	-1.301	0.077	-1.301	-1.301	0.114	0.82	-0.883	0.366	0.039
GS205	0.852	-0.494	0.685	0.692	-1.301	-1.301	0.347	-1.301	1.183	-1.301	-1.301	0.542	-0.842	-0.026	-0.304	-0.492	-0.156	0.385	0.796	0.315	0.122	0.146	-0.757	-0.317	0.022	0.549	0.217	0.155	0.237	0.043	-1.301	0.912	1.166	0.832	-1.301	-1.301	-1.301	-1.301	-1.301	0.667	-1.301	0.17	-1.301	-0.017	-0.173	-1.138	0.462	-0.011	-1.301
GS15872	1.127	0.626	0.439365	0.546931	0.311	-0.291	0.493	0.496	0	0.339	0.522	0.619	0.699	0.248	0.331	0.411	-0.33	-0.093	0.212	-0.368	0.388	0.363	0.239	0.016	0.127	0.955	0.475	0.66	0.54	0.236	0.622	0.597	0.083	-0.202	0.932	-1.301	0.535	1.172	0.724	0.9	-0.237	-0.008	0.163	0.241	0.333	0.462	0.108	0.93	0.713
GS1174	-0.665	0.125	0.486	-0.503	0.064	0.45	-0.112	0.166	0.163	0.095	-0.051	0.195	-0.232	0.327	0.338	0.26	-0.012	-0.216	0.181	-0.306	-0.6	0.183	-0.061	0.259	0.329	-0.016	-0.243	-0.228	0.665	0.486	1.301	-0.265	0.093	0.033	0.309	-0.18	0.387	0.574	0.834	0.58	-1.301	0.496	0.01	0.592	0.162	-0.304	0.157	0.394	0.21
GS2813	0.029	-0.067	0.566	-0.346	0.088	-0.835	0.018	0.186	0.236	0.136	0.284	-0.167	-0.222	0.002	0.198	0.335	-0.534	0.329	0.241	0.152	0.186	-0.103	0.238	0.395	-0.16	-0.027	0.105	0.087	0.197	0.198	-1.106	-0.564	-0.144	-0.123	0.333	-1.301	0.422	0.637	0.493	0.474	-1.301	-0.165	-0.444	0.327	0.11	-0.181	0.389	0.104	-0.429
GS15555	0.418	0.326	0.516	-1.301	-0.178	0.073	-0.988	0.054	-1.301	-0.442	0.043	-0.428	-0.198	0.954	-0.005	0.07	0.237	-1.301	0.334	0.706	-0.29	-0.2	-0.05	0.705	0.23	0.602	-0.252	-0.538	0.076	0.1	-1.301	-0.301	-0.009	0.383	-0.723	-1.301	-1.301	-0.868	-1.301	-1.301	-1.301	0.616	-0.004	-0.329	-0.298	0.211	-0.202	-0.405	-0.317
GS15857	-0.265	-0.687	0.555	0.504	-0.649	0.615	-1.301	-1.301	-0.37	0.312	-0.202	-0.875	0.104	0.441	-0.235	0.508	-0.518	0.336	0.131	0.117	0.194	0.831	-0.73	0.171	-0.33	0.353	-0.514	-0.87	-0.918	0.113	-1.301	0.033	-0.055	-0.617	0.938	-1.301	0.61	0.632	0.936	0.296	-1.301	0.347	-0.038	0.028	-0.323	0.487	-0.656	0.054	-1.301
GS13045	0.569	-0.031	0.265	-1.301	0.445	-0.346	-1.301	0.103	-0.833	0.352	-0.48	-0.159	-0.715	0.311	0.034	-0.416	-0.177	-0.562	-0.063	0.127	0.217	-0.301	-0.961	0.407	0.631	-1.011	0.449	-0.272	-0.909	-0.399	1.127	-0.736	0.049	0.317	-1.301	-1.301	0.431	0.74	0.367	-1.301	-1.301	0.22	-0.263	-0.163	-0.485	-0.301	-0.316	-1.301	0
GS3003	-0.325125	-0.006	-0.427	-0.264	-0.21	-0.033	-0.504	0.146	-0.314	-0.283	-0.144	-0.112	-0.073	0.022	-0.026	0.316	0.117	0.371	-0.07	-0.441	0.233	0.102	0.164	0.222	-0.273	-0.291	-0.264	0.027	0.067	0.015	0.985	-1.061	-0.156	-0.241	-0.759	-1.301	-0.304	-0.063	-0.304	-0.21	-1.301	-0.00704809	-0.04	-0.806	-0.173	-0.127	0.341	0.235	0.507
GS7266	-0.241	0.357	0.386	0.463	0.307	-0.033	0.149	-0.135	-0.02	0.348	0.494	0.263	-0.067	0.362	0.221	0.318	-0.074	0.179	0.233	0.338	0.102	0.242	0.229	-0.07	0.094	-0.382	-0.168	0.133	0.217	0.132	0.886	0.115	0.154	-0.041	0.459	-1.301	0.474	0.419	0.571	0.438	-1.301	0.349	0.052	0.101	-0.027	0.109	0.433	0.35	0.37
GS14913	-1.301	-1.301	-1.301	-1.301	-1.301	0.957	-1.301	-1.301	0.982	-1.301	-1.301	-1.301	-1.301	-1.301	-1.301	-1.301	0.664	-1.301	-1.199	-1.301	0.023	-0.038	-1.301	-1.301	-1.301	-0.291	-1.301	-1.301	-0.968	-0.598	-1.301	-1.301	-0.41	-1.301	0.045	-1.301	-1.301	-1.301	0.658	-1.301	-1.301	0.821	-0.235	-1.301	1.187	0.407	-1.301	0.806	-1.301
GS2231	0.443	0.766	0.559	0.668	0.301	0.099	-0.034	0.103	0.477	0.395	-0.089	-0.147	0.046	0.166	0.214	0.143	0.24	0.464	0.161	0.705	-0.146	0.275	-0.25	0.259	0.094	0.05	0.218	0.383	0.099	0.41	0.4	0.278	-0.156	0.517	0.417	0.922	0.495	0.743	0.475	0.257	-1.301	0.063	0.129	0.179	0.082	-0.009	0.185	0.289	-0.023
GS679	-0.054	0.264	0.479	0.006	-0.396	-0.143	-0.226	0.204	0.689	-0.335	0.037	-0.046	0.311	0.26	0.399	0.372	-0.037	0.482	-0.332	0.217	-0.013	-0.089	0.307	0.472	0.292	-0.422	0.047	0.09	0.277	0.193	0.87	0.034	0.265	0.249633	0.079	-1.301	0.395	0.063	-0.425	-0.384	-1.301	0.524	-0.078	0.359	0.068	-0.098	-0.227	0.085	0.214
GS4681	-0.156	0.503	0.139	0.245	-0.09	0.801	0.151	0.595	-1.301	-0.144	-0.188	-1.301	0.131	0.295	0.3	0.286	0.168	0.564	-1.063	-0.561	-0.759	0.017	-0.991	-1.301	0.059	0.12	0.497	0.638	-1.201	-1.043	0.287	-0.231	-1.255	0.965	-1.301	-1.301	0.082	-0.567	0.795	-1.301	-1.301	-0.636	-0.003	-0.795	-0.217	0.237	0.224	-0.326	0.067
GS3924	-0.502	-0.554	0.245	0.691	-0.649	-0.273653	-1.301	-0.398	0.751	-0.098	-1.047	0.918	0.395	0.727	-0.304	-1.301	0.132	-1.301	0.186	-0.415	-0.991	0.959	-1.234	-1.13	-0.249	-0.96	-0.058	-0.298	0.289	-0.076	0.254	-0.719	-1.301	0.26	-1.301	0.176	0.783	-1.301	-1.301	-0.245	-1.301	-0.412	-0.346168	-0.191	0.305	0.4	-0.643	-0.433	-1.301
GS1067	0.55	-0.763	0	0.257	0.354	1.06	-1.301	-1.301	-0.554	-1.301	-1.301	0.441	-0.166	-1.301	0.346	0.129	-0.036	0.107	-1.274	0.921	-0.747	-0.406	0.75	-1.301	0.244	-0.571	-0.053	0.229	0.253	0.158	0.061	-1.301	0.071	0.127	-1.301	-1.301	-1.301	-1.301	0.076	-1.301	-1.301	-0.171	-0.415	0.081	-0.077	-0.088	-0.746	0.331	-1.301
GS2943	-0.306	0.162	-0.467	0.389	0.484	0.337	-0.024	-0.398	-0.791	0.115	-0.212	0.118	0.095	0.436	-0.158	-0.26	0.046	0.399	0.231	0.286	0.126	-0.117	0.214	0.354	0.111	0.296	0.214	0.006	0.077	0.086	0.162	0.158	0.217	-0.02	-0.145	-1.301	-0.017	0.125	-0.417	-0.206	-1.301	-0.139	0.146	0.056	-0.067	-0.046	0.043	0.229	-0.256
GS3175	0.81	0.241	1.048	-0.131	-0.668	0.743	0.136	-0.176	0.812	-0.065	-0.034	-0.671	0.178	0.183	0.243	0.491	0.033	-0.149	-0.201	0.579	0.052	0.159	0.061	-0.732	0.122	0.872	0.247	0.059	0.415	0.359	0.154	0.308	0.411	-1.248	0.386	0.314	-0.509	-0.033	-0.042	0.619	-1.301	-0.04	0.297	0.068	-0.044	0.083	0.551	0.218	-0.099
GS3240	0.192	-0.401	0.188	0.017	0.228	-0.039	0.016	-1.301	-0.02	-0.031	0.032	-0.163	-0.063	-0.002	0.234	0.343	-0.272	0.088	0.043	0.105	0.095	-0.173	0.095	0.113	0.007	-0.128	-0.041	-0.004	-0.06	0.09	-1.091	-0.043	-0.094	0.048	-0.477	0.107	-0.868	-0.156	-0.274	-0.083	-1.301	-0.152	0.14	0.122	0.088	-0.033	-0.12	-0.019	-0.645
GS3919	0.1	-1.301	-1.301	-1.301	-1.301	-1.011	0.974	0.447	-1.301	1.301	-1.301	-1.301	0.259	-1.301	-1.178	-1.301	-0.396	-1.123	0.665	0.645	-0.819	0.221	0.753	-0.255	0.008	-0.872	-1.022	0.1	-1.301	-0.669	-0.599471	-0.520489	-0.573497	-1.056	-1.12287	-1.10613	-0.804036	-0.474682	-0.434056	1.301	-1.301	0.502	-1.301	-1.301	-0.075	0.465	-1.301	0.372	-1.301
GS715	0.997	-1.147	0.442	0.569	-1.301	-1.301	-1.301	-1.301	-1.301	-0.661	-0.8	-0.585	-0.662	-0.812	-1.028	-0.847	-1.093	0.608	0.659	0.861	0.263	0.138	0.409	-0.153	0.086	0.518	0.503	0.169	0.273	-0.137	1.058	-1.301	-1.301	-0.521	-0.563	-1.301	-0.293	-1.301	-1.301	-1.301	-1.301	-1.301	-1.301	-1.079	0.306	-0.474	1.011	-0.787	-1.301
GS7816	0.339	-0.711	0.138	0.249	0.543	0.306	-0.134	0.63	-0.471	0.05	0.311	-0.143	-0.124	0.391	-0.007	-0.416	0.067	-0.646	-0.25	0.023	0.127	-0.141	-0.307	-0.732	-0.198	0.324	-0.004	-0.671	0.143	0.142	1.301	-0.098	0.175	0.565	0.563	-1.301	0.318	1.074	0.594	0.102	-1.301	-0.018	-0.423	-0.409	0.081	0.078	-0.161	-1.035	0.116
GS7478	0.714	0.315	0.092	0.782	-0.237	0.773	0.437	0.964	-0.077	0.438	-0.906	-1.301	-0.213	0.367	0.533	0.313	0.325	0.046	0.16	-0.482	-0.244	-0.402	-0.086	0.498	0.414	-0.323	0.175	0.32	0.159	0.419	-1.301	0.041	0.371	-0.061	0.346	-1.301	0.462	0.69	0.52	-0.704	-1.301	0.427	0.379	-0.099	0.242	-0.002	-0.437	-1.035	-0.421
LT16	0.451	-0.939	0.523	0.466	-0.406	-1.301	-1.301	0.496	-0.435	-0.241	-1.301	-0.854	-1.048	-0.825	-0.676	-0.926	-1.048	0.528	0.655	0.58	0.225	0.19	0.402	-0.39	0.159	0.154	0.177	0.028	0.379	-0.131	-1.301	-0.772	-0.833	-0.86	0.361	0.908	0.463	0.626	0.464	-0.922	-1.301	-1.076	-0.895	-0.737	0.155	-0.144	0.75	0.045	-0.618
GS189	0.046	0.493	0.256	0.712	0.132	0.059	0.138	0.028	0.087	-0.672	0.045	0.265	-0.167	0.115	-0.092	0.02	0.064	-0.06	-0.094	0.683	0.115	0.131	0.386	-0.051	0.049	-0.206	0.346	0.332	-0.066	0.032	0.22	0.293	-0.146	-0.564	0.503	0.951	0.534	0.894	0.563	-0.214	-1.301	0.099	0.112	0.44	0.082	0.03	0.516	0.321	0.265
GS5246	-1.301	0.062	-0.227	-1.301	-0.038	-1.301	0.481	0.951	-1.301	-1.233	-0.207	-0.814	-0.504	0.257	-0.745	-1.301	0	-0.039	-0.425	1.301	-0.675	-0.729	0.197	1.174	-0.569	-1.301	-0.7	-1.301	0.032	-0.162	1.008	0.136	0.268	0.826	0.371	-1.301	-1.301	-1.301	-1.301	-1.301	-1.301	0.195	-0.346	-1.301	-0.384	0.226	-1.301	0.453	0.039
GS4781	-0.301	0.384	0.244	-0.44	0.734	0.398	0.0986968	-0.684429	-0.656	-0.448	0.37	0.377	0.044	-0.307	-0.877	0.117	-0.212	0.372	-1.301	0.668	0.245	-0.26	0.339	-0.13	0.262	-0.136	0.107	0.018	0.08	0.128	-1.301	0.18	0.429	-0.589	0.286	0.398	-0.047	0.729	0.147	-1.301	-1.301	0.459	0.169	0.338	-0.116	0.353	0.4	0.261	-0.25
GS3310	-0.653	-0.1	-0.552	-1.301	-1.301	-1.301	0.392	1.301	-0.23	0.088	-0.227	-1.301	0.278	-0.369	-0.449	0.171	-0.021	-0.265	-0.092	-0.918	-0.111	0.116	-0.373	0.606	0.144	0.293	0.043	0.108	-0.195	-1.301	-0.172	0.14	0.234	-1.105	-0.359	-1.301	-0.321	-1.301	-1.301	0.492	-1.301	0.307	-0.281	-0.818	0.67	0.047	0.077	-0.593	-0.546
GS815	0.058	0.029	-0.692	-0.134	0.591	0.45	0.245	0.38	0.358	0.126	0.368	0.199	-0.143	0.269	-0.383	-0.224	0.132	-0.068	0.197	0.403	-0.065	0.012	0.187	0.046	-0.105	0.207	0.03	-0.078	0.122	-0.314	0.999	-0.0620563	0.0229575	0.021	-0.446	-0.284	0.346	-0.266	0.252	0.087	-1.301	0.311	0.007	-0.359	0.195	0.185	0.129	-0.04	-1.301
GS3375	-1.301	-0.061	-1.301	0.264	-0.751	-0.872	-0.776	0	0.239	-1.301	-0.329	-0.563	0.065	0.32	0.167	-1.301	-0.648	0.053	-1.301	-0.88	0.028	-0.174	-0.008	1.19	-0.505	-0.011	-0.264	0.128	-1.301	0.039	0.355	-1.301	-1.301	-0.138042	-0.07	-0.284	-1.044	-1.028	-0.718	-0.329549	-0.827665	0.251	-0.887	0.06	-0.112	0.649	0.144	0.3	0.109
GS15654	-1.301	0.132	-0.319	-0.125	-0.367	0.484	-1.301	0.028	0.956	-1.16	-0.31	-0.167	-0.083	-0.232	0.189	-0.157	-0.476	0.157	0.131	-0.056	-0.301	-0.33	-0.072	-1.301	-0.051	-0.28	-0.243	-0.31	0.268	-0.649	0.893233	-0.389	-0.729	0.581	-0.812	-1.301	-1.301	0.611	0.656	0.448	0.554	0.442	0.145	-0.606	-0.067	-0.113	0.281	0.127	0.268
GS11116	-1.301	0.021	-1.301	-1.301	-1.184	-1.069	-0.124	0	-1.301	-0.128	-0.429	-0.319	-0.963	-1.301	0.087	-0.267	0.354	0.464	-1.301	-0.68	-0.258	0.026	0.208	0.268	0.373	-1.215	0.446	-0.314	-0.244	-0.088	0.898	-1.301	-0.125	-0.13	-1.301	-1.301	0.211	0.543	0.44	-1.301	-1.301	1.301	-0.149	0.87	0.107	0.402	-1.301	-1.301	0.461
GS3249	0.275	0.042	-1.301	0.555	0.628	-1.301	-0.238	-0.477	0.861	-0.442	-1.301	0.486	-0.621	-0.046	0.441	0.205	0.204	-0.484	-0.323	-0.025	-0.056	0.011	-0.262	0.202	0.243	-0.242	0.57	0.246	0.162	0.393	-0.444	0.091	0.308	0.636	-0.274	-1.301	0.216	-1.301	-1.301	-0.273	-1.301	-0.41	-0.436	0.235	0.342	0.194	-0.258	0.161	0.504
GS3125	0.465	-0.214	0.441	0.791	0.353	0.442	0.012	0.54	-0.531	-0.059	-0.656	0.435	-0.199	0.397	0.426	0.618	0.17	0.353	-0.806	0.208	-0.376	0.375	-0.438	0.629	0.159	0.026	0.567	-0.013	0.033	-0.077	-0.197	0.38	0.378	-1.301	-0.083	0	-0.097	0.125	-0.035	-0.254	-1.301	0.115	-0.184	0.228	0.463	0.268	-0.323	0.184	0.542
GS207	0.719	0.49	-0.976	-0.778	0.841	0.775	0.38	0.166	-0.301	0.316	0.789	0.337	0.037	0.542	0.199	0.181	0.097	-0.477	-0.211	-0.88	-0.323	-0.414	-0.097	0.705	-0.209	-0.198	-0.007	-0.396	-0.104	-0.084	0.842	-0.025	0.09	0.429	-0.872	-1.301	-0.5	-0.369	-0.162	-1.301	-1.301	0.462	0.457	0.563	-0.243	0.169	-0.839	0.378	0.379
GS2535	-0.469	0.234	0.157	0.63	-0.289	-0.011	0.464	1.301	0.673	0.265	0.544	0.47	0.154	-0.213	0.377	0.712	0.619	0.628	0.143	0.138	-0.179	0.089	-0.052	0.1	-0.233	0.503	-0.273	0.004	-0.454	-0.632	-0.417	-0.984	-0.284	-0.016	0.516	0.917	0.624	0.651	0.48	0.297	-0.42	0.546	0.252	0.146	-0.514	-0.363	0.446	0.304	0.608
GS3473	-1.301	-0.735577	-1.301	-1.301	-0.853	-0.67941	-1.267	-1.301	-0.607654	-1.301	-0.599986	-0.676751	-0.344	-1.301	0.152	-1.301	0.308	1.301	-1.301	-1.301	-0.049	-0.081	-1.182	-0.317	-0.974	-0.763106	-0.275	-1.301	-1.301	-1.301	-0.297169	-0.743956	-0.702061	-0.912	-1.301	0.931	-1.301	-1.301	-1.301	-1.301	-1.301	0.249	-0.640257	-0.432384	0.22	-1.301	-1.047	0.784	-1.301
GS15467	-1.301	0.022	-1.301	0.683	-0.216	0.504	0.464	-0.097	0.141	0.465	-0.14	-0.147	-1.301	-0.113	0.2	-1.094	-0.575	-1.123	0.156	-0.269	-0.494	-0.733	-0.894	-0.176	0.453	-0.088	0.238	0.356	-1.301	-0.415	1.231	-0.285	0.524	0.271	-1.301	-1.301	0.138	-1.301	-1.301	0.1	-1.301	-0.111	0.176	0.782	0.077	0.01	-0.957	-0.36	-1.301
GS4169	-1.301	-0.494	1.045	-1.301	-1.301	0.785	0.434	0.392	-0.471	-0.382	-0.699	-0.331	-0.015	-1.126	-1.301	-0.275	-0.679	0.763	0.771	-0.783	-0.134	0.175	-0.218	0.59	0.119	0.21	-0.138	-0.142	0.042	-0.311	1.072	-0.2	-0.156	-0.422933	-0.45037	-0.815972	0.101329	-0.196197	-0.504976	0.321	-1.301	-0.355	-0.153	-0.925	-0.01	-0.006	0.439	0.29	0.212
GS4855	-1.301	0.357	-1.301	-0.293	-0.883	-0.039	0.334	0.146	0.107	0.05	-0.763	-1.301	0.088	-0.754	-0.127	-0.004	-0.998	0.712	-0.276	0.308	0.039	-0.127	0.398	-1.301	0.013	-1.301	-0.054	0.148	-0.81	0.588	0.539	-0.644	-1.301	1.301	-1.301	-1.301	-1.301	0.623	-1.301	0.524	-1.301	-0.558	-0.178	0.305	0.268	-0.279	0.594	0.291	0.521
GS903	0.864	0.251	-1.301	-1.301	-0.178	-0.28	-0.398	-0.222	0.189	-1.301	0.665	0.823	-0.658	0.064	-1.301	-1.148	-0.049	-0.554	0.062	0.379	0.13	-0.313	-0.324	-0.528	-0.547	0.808	-0.179	0.073	-0.263	-0.363	-1.301	-0.086	-0.758	0.75	0.138	-1.301	-1.301	0.329	-0.672	0.437	-0.398	-0.506	-0.703	-0.012	-0.568	0.459	-0.104	0.157	-0.168
GS7181	0.034	0.384	0.343	-0.766	0.437	0.631	0.489	0.65	0.338	-0.241	0.401	0.375	0.2	-0.198	0.342	0.018	0.296	-0.12	-0.247	-0.617	-0.129	0.081	-0.373	-0.285	0.064	0.01	-0.103	0.041	-0.023	0.384	0.143	0.398	0.347	0.31	0.46	-1.301	0.643	0.767	0.557	0.437	0.716	-0.472	0.152	0	0.15	0.364	0.217	-0.2	-0.279
GS4834	0.204	0.15	-1.301	0.325	0.614	0.89	0.122	0.572	0.335	0.223	0.466	0.467	0.238	0.166	0.318	0.337	0.646	-0.296	0.199	-1.301	-0.555	-0.147	-0.003	1.133	0.26	0.358	-0.727	-0.238	-0.166	0.062	-0.718	0.547	0.918	-0.442	0.6	0.921	0.464	0.956	0.919	0.419	-1.301	-0.148	-0.497	0.908	0.75	-0.347	-0.132	-0.072	0.357
GS8241	-0.134	-1.301	-0.045	-0.51	-1.301	-0.96	-1.301	0.166	-0.062	0.352	0.36	-0.049	-0.04	0.247	-0.63	-0.307	0.408	-0.764	-0.311	-0.68	-0.848	-1.297	-0.195	-1.301	-0.028	-1.301	-0.112	0.193	-1.301	-0.742	1.301	0.014	0.03	-0.747	-1.301	-1.301	0.258	-1.301	-1.301	-0.589	-1.301	-0.755	-0.122	-0.424	0.233	-0.298	-1.301	-1.301	-1.301
LT114	-1.301	-1.301	-0.467	0.818	-1.301	-1.301	-1.301	1.017	-0.878	-1.301	-1.301	1.301	-0.129	-0.123	-1.301	-1.301	-0.862	-1.301	-1.301	-1.301	0.346	-1.301	-1.301	-1.13	0.628	-1.301	-0.273	-1.301	0.856	1.301	-1.301	-1.301	0.947	0.956	-1.301	0.471	-1.301	0.426	-1.301	-1.301	-1.301	-0.7	-1.301	1.301	0.221	1.301	-1.301	0.337	-1.301
GS976	-0.519	-0.558	-0.143	-0.145	-0.061	0.21	-0.234	-0.477	-1.301	0.325	-1.301	0.162	-0.278	-0.331	-0.391	-0.188	0.138	0.289	0.281	-0.02	-0.188	0.368	0.35	0.513	-0.303	0.036	-0.157	-0.008	0.096	-0.042	-0.347	0.205	-0.132	0.654	-1.301	-1.301	0.509	0.651	0.468	0.224	-1.301	-0.129	-0.266	0.051	0.485	0.174	0.506	-0.0598143	-0.181736
GS11639	-0.241	0.275	-1.301	-1.301	-0.348	-1.215	0.04	-0.062	-1.301	-0.526	0.508	-1.273	-0.67	-0.703	-1.301	-0.32	0.086	-0.283	-0.168	-0.637	0.09	0.326	0.214	-1.301	-0.312	-0.8	-0.515	-0.007	-0.129	-0.238	-0.513	0.016	0.49	-0.091	0.28	-1.301	0.14	0.325	-0.386	0.114	-0.337	0.137	-0.142	-0.296	-0.081	0.356	-1.301	0.459	0.006
GS6991	-1.301	0.48	0.42	0.352	0.723	0.398	-0.687	-1.301	-1.301	-0.229	0.866	-0.42	0.299	0.241	0.686	-1.301	0.496	-0.13	0.739	0.223	0.033	0.334	0.207	-1.301	0.122	0.139	-0.53	-0.502	0.263	0.103	-1.301	0.128	0.461	0.259	0.238	-1.301	-0.304	0.412	-0.425	0.422	-1.301	0.311	0.206	-0.207	0.123	0.086	0.101	0.336	-0.202
GS3637	0.915	0.21	-0.546	-1.301	-1.301	-1.301	-1.301	-1.301	-1.301	1.301	0.313	-1.301	0.989	-0.578	0.106	0.193	0.076	-0.889	-1.274	0.517	-0.981	-0.186	-0.105	0.573	0.803	0.21	0.238	0.385	0.183	-0.138	-1.283	0.44	-1.301	-1.301	-1.301	-1.301	-0.213	-1.301	-0.558	0.165	-1.301	-1.301	-0.156	-0.69	-0.26	-1.039	0.744	-1.301	-0.58
GS2765	-1.301	-0.9	0.393	-1.301	0.012	0.358	-0.024	-0.273	-0.987	-0.399	0.137	-0.024	0.025	-0.213	-0.168	0.105	0.019	-0.071	0.493	0.679	0.122	0.088	0.366	0.598	-0.058	-0.451	-0.004	0.259	-1.28	-0.645	-0.091	-0.338	-0.493	-0.119	0.56	-1.301	0.718	-1.301	0.569	0.074	0.491	0.154	0.275	-0.29	-0.02	0.181	0.463	0.323	-1.301
GS997	-0.27	-0.037	0.263	-0.22	-0.012	-0.914	0.251	-0.097	0.013	0.425	0.161	-0.024	0.106	0.106	-0.247	-0.046	0.096	-0.009	0.11	-0.108	-0.157	0.125	0.077	0.401	0.37	-0.081	0.186	0.273	0.031	0.001	0.051	0.234	0.096	-0.039	-0.446	-0.357	-0.434	-0.183	-0.618	-0.047	-1.301	0.018	-0.117	0.137	0.193	0.048	0.148	-0.364	-0.141
GS8478	0.478	-0.756	0.064	-0.484	-0.322	0.245	-0.925	-1.301	0.8	0.181	-1.301	-0.543	0.048	-0.475	0.477	0.465	0.205	-0.142	0.019	-0.497	0.364	0.169	0.237	0.368	-0.079	0.124	-0.25	0.013	0.257	-0.061	-0.404	0.1	0.207	-0.245	0.227	-1.301	-0.173	0.454	-0.317	-1.181	-1.301	-0.148	-0.351	0.058	0.253	-0.507	0.351	0.228	-0.317
GS2079	0.092	0.245	-0.02	0.191	-0.038	-0.101	0.534	0.186	-0.17	-0.468	0.187	-0.012	0.171	-0.239	-0.199	-0.256	-0.005	0.372	0.615	0.728	-0.13	0.013	0.326	0.794	0.251	-0.301	-0.144	0.063	0.151	-0.051	0.919	0.339	0.286	0.099	0.357	-0.208	-0.293	0.043	-0.336	0.593	-1.301	-0.235	0.034	-0.004	0.023	-0.021	0.448	0.479	0.081
GS6626	0.665	0.517	0.491	0.222	0.964	0.036	-0.206	0.548	0.323	0.761	0.579	0.74	0.062	0.302	0.323	0.355	-0.033	-0.093	-0.118	0.113	0.051	-0.215	-1.301	-1.301	0.764	0.055	0.41	0.294	-0.599	-0.021	1.301	0.139	0.096	-0.093	-1.301	-1.301	-0.266	-1.301	-1.301	-0.579	-1.301	0.129	-0.39	0.341	-0.241	-0.201	0.053	-0.063	-0.212
GS3819	0.405	0.251	0.545	0.16	0.446	-0.027	0.466	-1.301	-0.23	0.188	-0.391	-0.671	-0.128	0.066	-0.413	-0.652	-0.575	-0.424	-0.371	-0.025	-0.198	-0.042	0.094	0.493	0.159	-0.016	-0.316	0.075	-0.02	-0.006	-0.699	0.295	0.392	-0.245	-1.127	-0.62	-1.149	-1.301	-1.301	-0.331	-1.301	-0.153	0.21	-0.389	-0.248	-0.099	-0.67	0.228	0.204
GS298	0.461	-0.136	0.333	0.475	-1.301	0.059	0.089	0.271	0.176	-0.15	-0.116	-1.301	0.069	-0.517	0.242	0.296	0.064	0.358	0.251	0.158	0.145	0.112	-0.157	0.655	0.216	0.103	0.127	-0.302	-0.034	-0.37	-0.705	0.037	0.26	1.014	-0.21	-1.301	0.038	-1.301	0.177	0.433	-1.301	0.241	-0.162	-0.488	0.24	-0.019	-0.112	-0.425	-0.292
GS6674	0.048	0.027	-0.835	-0.569	0.439	0.356	0.156	-0.398	0.185	0.261	0.037	0.22	0.174	0.454	0.331	0.825	0.027	0.088	0.277	0.567	0.194	0.121	0.213	0.016	0.086	0.541	-0.127	-0.803	0.388	0.016	-1.301	0.292	0.046	0.053	0.004	0.041	-0.246	-0.033	-0.092	0.406	-1.301	-0.415	-0.011	-0.137	-0.335	-0.057	0.2	0.233	0.32
GS8704	-1.301	-1.301	0.377	-1.301	0.726	-1.301	-0.359	-1.301	0.054	0.389	0.599	0.328	0.062	-0.004	-0.06	-0.479	-0.223	-0.315	-0.7	-1.301	-0.848	-0.023	-0.73	0.25	-0.283	-0.437	-0.56	-0.573	-0.353	-0.037	-1.301	-1.301	-0.38	-0.112	-0.344	-1.301	-0.003	-1.301	-1.301	-1.301	-1.301	-1.301	-1.03	0.126	0.061	-0.072	-0.781	-1.301	-0.245
GS9955	-0.691	-1.301	0.376	-0.013	0.34	-0.872	0.433	1.241	-0.288	0.752	-0.67	-1.301	0.135	0.115	0.473	0.507	-0.208	0.592	0.088	0.524	0.354	0.116	0.182	1.108	-0.534	-1.011	0.39	0.461	0.683	-0.12	-1.301	-0.062	-1.301	0.497	-1.301	-1.301	-1.301	-1.204	0.506	-0.992	-1.301	0.502	-1.099	-0.16	-0.46	0.302	-1.301	0.106	0.594
GS2716	0.016	0.667	-1.301	-1.301	1.301	0.158	-0.364	0	1.04	-1.301	0.718	0.305	-1.301	0.729	0.017	-0.071	0.037	0.349	0.232	0.658	0.256	-0.504	-0.766	0.696	-1.301	-0.242	-0.612	1.276	0.06	-0.138	-0.598	0.269	0.359	0.262	0.431	1.301	0.727	0.613	0.668	0.608	-1.301	0.333	0.502	-0.063	1.301	-1.039	0.386	0.315	0.251
GS12236	0.22	0.461	0.18763	-0.0412348	-0.025	-0.19	0.491	0.103	-1.301	0.127	0.284	0.353	0.169	0.283	0.214	-0.008	0.072	0.446	-1.046	0.032	0.208	-0.045	0.332	0.339	0.047	-0.128	-0.259	-0.403	0.354	0.194	-1.301	-0.104	-0.243	-0.813	0.484	0.954	0.418	-1.301	0.573	0.598	-1.301	0.201	-0.017	0.192	0.189	-0.019	-0.144	0.38	0.332
GS2958	0.15	-1.301	0.315	0.463	0.269	0.659	0.405	0.054	0.275	0.37	-1.301	0.276	0.162	-0.008	-1.301	-0.071	0.465	-0.356	-0.714	-1.005	0.588	0.132	0.574	-1.301	0.039	-1.301	-0.279	0.063	0.111	-0.026	-0.421	-0.596	-0.845	0.372	-1.301	-1.301	0.284	-1.301	-1.301	0.042	-1.301	-0.143	0.067	-0.165	-0.12	-1.301	0.487	-0.644	-0.593
GS10930	-1.301	-0.407	0.663	0.467	0.528	-0.96	0.178	0.65	-0.531	-0.55	0.584	0.54	-0.565	-0.703	0.24	0.316	-0.281	0.424	0.877	0.49	-0.022	-0.251	0.337	-0.39	0.046	0.716	-0.033	-0.024	-0.126	-0.031	0.299	-0.173	0.217	-1.301	-0.142	-0.252	0.053	0.075	-0.751	-0.791	0.009	0.339	-0.494	0.116	0.41	0.403	0.465	0.583	0.655
GS4139	0.45	0.291	-0.112	-0.272	0.412	-0.039	-0.058	0.204	0.236	0.018	-0.193	-0.046	-0.051	-0.16	0.033	-0.584	-0.114	0.065	-0.107	0.496	-0.44	0.192	0.25	0.181	-0.04	0.116	-0.088	-0.091	0.226	0.196	0.08	-0.119	-0.057	0.077	0.245	-0.208	-0.063	0.176	-0.116	0.305	-0.194	0.163	0.07	0.008	0.067	-0.043	0.217	0.363	0.532
GS15157	-1.301	-0.676974	-1.301	1.301	-0.858024	-1.301	0.073	-1.301	-1.301	-0.874674	-1.301	-1	-1.301	1.267	-1.301	-1.301	0.782	-1.301	-0.255706	-0.378442	-1.301	-1.301	-1.301	-0.176	-1.301	1.301	-1.301	-1.301	0.093	-1.003	0.064	-1.301	0.768	-0.465193	-1.301	-0.398	-1.301	-1.301	-1.301	-0.762824	-0.796098	-1.301	-1.301	-1.301	1.301	-1.301	0.491	-0.909585	-1.33179
GS15707	-1.301	0.117	-1.301	-1.301	-0.417	-1.215	0.875	0.146	0.857	0.417	-1.301	-0.946	-0.885	-1.301	-1.301	-1.301	-1.246	-0.146	-0.101	1.301	0.345	-0.401	0.269	-1.301	-0.021	-0.28	0.09	0.219	-0.382	-0.673	1.301	-1.301	0.003	0.771	-1.301	-1.301	-0.032	0.526	-0.468	-1.301	-1.301	0.365	-0.402	0.503	0.438	-0.389	0.519	-1.301	-1.301
GS2272	0.076	0.16	0.305	0.358	-0.1	-0.173	-0.027	-1.301	-0.092	0.031	-0.079	-0.62	0.055	0.161	0.234	0.292	-0.053	0.368	0.23	0.638	0.177	0.089	0.179	0.42	0.425	0.351	0.349	0.267	0.286	0.287	-1.237	-0.036	0.128	-0.11	-0.525	-1.301	-0.491	-0.183	-0.386	0.18	-1.301	-0.179	-0.138	0.156	0.026	0.182	0.458	-0.271	-0.207
GS4405	-0.494	0.154	0.13	0.25	0.657	-0.422	0.372	-1.301	0.232	-0.769	0.485	0.121	-0.267	-0.292	-0.329	0	-0.428	0.437	-0.195	0.371	0.1	-0.072	0.295	-1.301	0.218	-0.768	0.121	0.305	-0.219	-0.116	0.218	-0.004	-0.023	-0.564	-0.798	-0.42	-0.518	0.182	-0.477	0.163	-1.301	-0.445	-0.2	0.037	-0.296	0.071	0.346	0.175	-0.095
GS2327	-0.168	-0.465	-0.242	-0.686	0.598	0.005	-1.037	-0.03	0.374	0.151	0.144	0.449	0.104	0.39	0.162	-0.157	0.365	-0.159	0.03	0.105	0.029	0.076	-0.493	-0.255	0.029	-0.158	0.007	0.078	-0.094	0.062	0.143	-0.055	0.173	-0.595	-0.058	0.204	0.445	-0.085	0.551	0.328	-1.301	0.093	0.21	0.433	0.19	0.014	0.069	0.184	0.596
GS3252	0.672	0.535	-0.166	-0.276	0.845	0.812	0.426	0.204	0.794	0.622	0.665	0.349	0.136	0.532	0.343	0.256	0.659	-0.183	0.579	0.412	0.464	-0.508	0.298	1.229	0.144	-0.552	0.128	0.002	0.088	0.172	-1.301	0.304	0.32	1.127	0.906	0.48	0.518	0.321	0.494	0.666	-1.301	0.247	0.167	0.423	0.388	0.441	0.185	0.548	0.638
GS6968	-1.301	0.278	0.43	-1.301	0.278	0.713	0.424	0.732	0.25	-0.16	-0.286	-0.377	0.159	-0.292	-0.18	0.337	-0.163	0.454	-0.58	-0.357	-0.735	0.193	-0.2	0.137	0.428	-0.121	-0.253	-0.01	0.064	0.07	0.231	0.745	0.152	0.938	0.127	0.921	-1.301	-1.301	0.745	0.599	0.888	0.269	0.098	-0.438	0.247	0.561	0.461	0.802	0.777
GS2292	-0.042	0.1	0.825	0.05	-0.172	0.837	0.253	-0.176	-0.117	0.175	-1.207	-0.119	0.536	-0.192	0.119	0.077	-0.292	-0.105	0.332	-1.301	0	0.45	-0.178	-1.301	0.194	0.332	0.05	0.183	0.151	0.413	0.209	-0.331	-0.24	0.678	0.738	-1.301	0.362	0.009	0.46	0.253	-1.301	-0.224	0.303	0.301	0.19	0.36	-0.207	-0.295	0.078
GS15060	0.599	-1.301	0.837	0.493	-1.301	-0.128	0.096	0.166	-0.577	-0.651	-1.161	0.23	0.371	-0.263	0.353	-1.245	0.242	-1.301	-0.374	0.317	-1.173	-0.361	-0.84221	-0.205702	-0.023	-1.301	-0.625	-0.391	-1.301	-1.301	-1.283	-1.301	-1.301	-0.562512	-0.511	-1.301	0.016	-1.301	-1.301	-1.301	-1.301	-1.301	-0.602	-0.266	0.08	-0.098	-1.301	-1.301	-1.301
GS14874	-0.019	0.605	-0.233	-1.301	-1.301	0.404	-0.328	-0.062	-0.23	-0.181	-1.301	-0.632	-0.389	0.636	0.121	0.348	0.063	-0.133	0.705	0.058	-1.282	-0.035	0.282	1.192	-0.574	-1.301	0.023	-0.573	0.575	0.368	0.634	0.085	0.278	0.021	-1.301	-1.301	0.479	0.896	-1.301	0.579	-1.301	-0.185	0.176	-0.088	-0.328	0.098	0.056	0.376	0.335
GS15139	-1.301	-0.204	-1.301	-0.064	-1.301	-1.301	0.22	-1.301	0.261	0.141	-1.082	-0.585	0.014	-0.925	-0.123	0.004	0.325	0.299	-0.399	-1.301	-0.033	-0.306	-1.301	-1.301	0.234	-1.301	-0.107	0.104	-1.301	-1.301	0.195	-0.164	-0.092	-0.273	-1.301	-1.301	-1.301	-1.301	-0.286	0.051	-1.301	-0.655	-0.075	-1.301	0.406	0.103	-1.301	-1.089	-0.757
GS15286	0.403	0.617	-0.206	-1.301	0.568	-1.301	0.359	-0.135	-0.314	0.213	0.161	-0.268	0.165	0.191	0.405	-1.301	-0.032	-0.377	0.153	-1.114	0.023	0.24	0.044	-1.301	0.388	-1.301	0.431	0.068	-0.444	-1.301	1.301	0.121	0.369	0.171	0.376	-1.301	0.521	-1.301	0.887	0.715	-1.301	0.452	-0.418	-0.532	0.019	0.27	0.409	-0.266	0.393
GS7215	0.312	0.465	0.297	0.4	0.705	0.22	0.367	-1.301	0.037	0.137	0.577	0.687	0.057	0.079	0.446	0.101	-0.547	0.574	0.084	-0.278	0.003	-0.003	0.16	0.666	0.195	0.01	0.211	0.28	0.164	0.183	-0.598	0.015	0.234	0.829	-0.772	-1.301	-0.659	0.299	-0.136	-0.003	-1.301	0.102	0.271	0.373	-0.025	-0.062	0.155	0.448	0.006
GS3297	0.28	-0.435	0.25	0.292	-1.301	0.005	-0.157	0.146	0.006	0.484	0.259	-0.436	0.168	0.011	0.312	-1.002	0.254	-0.236	-0.469	-0.88	0.203	-0.257	-0.503	-1.301	-0.205	-0.056	-0.209	-0.631	0.115	-0.015	0.533	-0.214	-0.149	-0.218	-1.301	-1.301	-0.195	-1.301	0.421	-0.278	-1.301	0.08	0.044	0.433	-0.108	-0.489	-0.985	-1.301	0.012
GS8777	0.332	-0.345	-0.488	-0.412	-0.075	0.546	-0.118	-0.176	0.228	0.327	-0.136	-0.486	0.043	-0.776	0.203	-0.163	0.034	0.401	-0.855	0.645	0.488	0.096	-0.37	-0.954	0.06	0.277	0.222	0.282	-1.301	0.287	1.301	0.055	0	0.436	-0.359	-1.301	-0.195	0.055	-0.357	-0.691	-1.301	-0.001	0.084	-0.094	-0.168	0.016	-0.445	0.195	-1.301
GS15457	-1.301	0.148	0.45	0.558	-1.301	-1.301	-1.301	-1.301	-1.301	-0.827	-0.355	-1.301	-0.854	0.782	0.314	0.284	0.435	-1.301	-0.338	-0.845	0.128	0.721	-0.858	0.016	-1.073	-0.409	-0.415	-1.301	-1.301	0.667	-0.947	-0.524	-0.304	1.301	-0.395	-1.301	0.351	-0.113	-1.301	-1.301	-1.301	-0.191	0.114	0.242	0.072	0.845	-0.17	-1.301	0.312
GS499	-0.34	-0.48	0.095	0.373	0.507	-1.301	-0.177	-0.477	-0.791	0.24	-1.301	0.138	-0.218	0.38	-0.383	-0.806	0.322	-1.19	-0.73	-0.326	-0.168	0.238	0.177	0.449	-0.482	-0.499	0.013	-0.039	-0.369	0.103	0.072	-0.137	-0.38	-0.215	-0.002	-1.301	-0.231	-0.143	-0.477	-0.348	-1.301	0.05	-1.02	-0.303	0.124	0.365	-0.355	-0.21	-0.373
LT55	-0.164	-1.301	0.374	-1.301	-1.301	0.045	-1.301	-1.301	-0.435	0.451	0.142	0.592	0.095	-0.378	-0.545	0.147	-0.005	-1.301	-0.311	-1.301	-1.301	-0.941	-0.22	0.325	-0.317	-1.301	-0.152	0.089	-0.474	-0.212	-1.301	-1.301	-1.301	-1.041	0.312	-1.301	-0.02	-1.301	-1.301	-1.301	-0.745	-0.733	-1.009	-0.123	0.033	-1.301	-1.301	-1.301	-0.019
GS233	0	-0.319	0.125	-0.097	0.016	-0.198	-0.044	0.079	-0.117	-0.012	-0.075	0.236	-0.296	0.112	-0.035	0.203	-0.025	-0.114	-0.335	-0.084	-0.339	-0.003	-0.334	-0.477	0.047	0.251	-0.048	0.13	-0.105	0.207	0.093	-0.106	-0.079	0.037	-0.113	-0.398	-0.622	-0.113	-0.672	0.078	-1.301	-0.173	0.192	0.056	-0.212	-0.187	0.23	-0.118	-0.04
GS2857	0.501	-0.366	0.488	0.228	-0.012	0.578	-0.1	-0.699	-0.602	-0.36	0.366	-1.301	0.339	-1.301	0.279	0.414	0.148	-0.209	-0.035	0.234	-0.059	-0.912	-0.215	0.618	0.151	-0.224	-0.171	0.066	0.223	0.281	-1.283	-0.062	0.109	0.642	0.201	0.146	0.419	-1.301	-0.274	-0.126	-1.301	0.008	0.156	0.285	0.191	0.249	-0.48	-1.301	-1.301
GS6508	0.459	-0.011	0.479	0.542	-0.668	0	0.292	0.125	0.122	-1.301	-0.179	0.38	0.131	0.019	0.259	0.284	0.04	-0.394	0.186	0.078	-0.229	-0.054	-0.13	-0.016	0.04	0.036	0.274	-0.042	-0.34	0.569	1.301	-0.341	-0.333	0.033	0.336	-1.301	-0.104	0.612	0.451	0.401	0.225	0.076	-0.378	-0.15	-0.194	0.033	0.571	0.04	-0.047
GS1233	0.176	-0.216	0.154	0.432	0.684	0.245	0.338	0.368	0.112	-0.518	-0.097	0.069	-0.012	-0.365	-0.017	0.178	0.028	-0.361	-0.308	-0.108	-0.143	0.146	-0.58	-0.153	0.082	-0.022	0.06	-0.423	0.033	0.234	0.079	0.07	0.055	0.503	0.037	-1.301	-0.08	0.649	0.304	0.326	-1.301	0.196	0.131	0.322	0.317	0.248	0.061	-0.241	-0.267
GS2121	-0.141	0.752	0.039	0.083	0.15	0.47	0.333	-0.176	0.529	0.377	0.311	-0.062	0.113	0.296	0.26	0.365	0.004	0.315	0.39	0.668	0.176	0.123	0.394	0.461	0.108	0.077	0.087	0.221	0.191	0.027	-1.301	0.104	-0.139	0.042	0.437	0.477	0.06	0.652	0.15	0.67	-1.301	0.224	0.167	-0.105	-0.008	0.177	0.583	0.442	0.536
GS10798	-0.236	-0.855	-1.301	0.194	0.587	0.804	0.055	0.186	0.982	0.412	-0.061	-0.834	-0.315	0.402	-0.367	-0.711	0.297	-0.114	-0.26	-0.181	0.05	0.265	0.488	0.686	0.178	0.457	0.236	-0.339	0.193	0.248	1.301	0.353	-0.602	-0.224	-0.389	-1.301	0.601	-0.25	-0.128	-1.301	-1.301	0.114	0.441	-0.591	0.375	0.394	0.099	-0.687	-1.301
GS3472	0.925	-0.103	-0.251	-0.314	0.238	0.324	0.216	-0.135	-1.054	0.391	0.135	0.003	-0.499	-1.301	0.338	0.354	0.339	-0.807	-0.529246	-0.559873	-0.303	-1.301	-1.292	-0.829	-0.629	-0.206	-0.362	0.037	0.511	0.015	-1.301	-0.369	-0.364	-0.398304	0.405	-1.301	0.471	-1.301	0.412	-1.301	-1.301	0.478	0.385	-0.305	0.048	-1.301	0.257	0.404	0.575
GS14583	-1.301	0.092	0.67	-0.37	0.671	0.151	-1.267	-1.301	0.213	0.339	-0.047	0.435	0.194	0.443	0.199	0.151	0.023	0.187	-1.247	-0.025	0.08	-0.149	-0.638	0.626	-0.102	-0.158	-0.122	-0.603	-0.017	0.032	-1.283	-0.564	-0.252	1.228	-1.301	-1.301	-1.301	-0.219	-1.301	-1.301	-1.301	0.057	0.15	0.356	0.242	-0.597	-1.047	-0.092	0.081
GS19	0.393	-0.27	0.142	-0.619	0.155	-0.027	0.405	0.255	-0.341	-0.154	0.484	0.595	0.058	0.337	0.214	0.362	-0.081	-0.176	0.522	0.301	-0.162	0.247	0.252	-1.301	-0.201	0.516	-0.134	-0.22	0.084	-0.057	1.157	0.127	0.337	-0.265	0.242	-1.301	0.5	-0.38	-1.301	0.396	0.009	0.482	0.071	0.094	-0.22	-0.153	0.415	0.332	0.427
GS8135	0.694	0.246	0.074	-0.594	-1.301	-0.346	0.249	-0.222	0.112	-1.301	0.074	-0.658	-0.079	0.404	-1.301	-0.862	-0.054	0.14	-0.063	-0.497	-0.487	-0.237	-0.4	0.831	0.072	-0.437	0.343	0.52	-0.391	0.017	0.095	0.143	-1.301	0.745	-1.301	-1.301	0.459	0.711	0.269	-1.301	0.692	0.001	0.024	0.571	-0.33	-0.025	0.023	0.239	0.516
GS14169	0.187	0.405	0.887	0.538	0.34	0.572	-0.032	0.487	0.172	0.23	-0.73	-0.585	-0.177	0.351	-0.099	0.239	-0.282	-0.764	0.064	0.405	-0.119	-0.27	-0.385	0.1	0.261	0.751	0.166	0.436	0.146	0.288	1.151	0.967	-0.03	0.436235	-1.301	-1.301	0.079	0.48	0.415	0.0385907	-0.765807	0.495	0.163	0.323	-0.059	0.267	0.462	0.152	0.24
GS15660	1.301	-1.301	-1.301	-1.301	-1.301	-1.215	0.012	1.301	-1.301	-1.301	-1.301	-0.189	-1.179	0.0336849	0.328	-0.768	0.063	-1.301	-1.301	0.43	0.718	-0.824	-1.301	-1.301	-1.301	-0.507821	-0.671	-0.046	0.792	-0.433	-1.301	-1.301	-1.301	-1.301	-1.301	-1.301	-1.301	-1.301	-1.301	-1.301	-0.745	-1.301	-1.301	-1.301	-1.301	-1.301	-1.301	-1.301	-1.301
GS6364	0.137	-0.49	0.76	0.267	-0.266	-0.242	-0.82	-0.273	-0.51	-0.34	-0.383	-0.62	-0.67	-0.327	-1.294	-0.756	-0.473	0.568	0.667	0.395	0.253	0.198	0.326	0.031	0.027	0.238	0.241	0.094	0.351	-0.065	-0.822	-0.549	-1.123	-0.671	-0.231	-0.337	-0.419	-0.66	-0.22	-0.467	-1.301	0.262	-0.944	-0.727	0.2	-0.092	0.831	0.125	-0.513
GS109	-0.156	0.463	-0.404	-0.628	-0.149	0.036	-0.328	0.146	0.236	-0.283	0.018	-0.257	-1.021	-0.04	-0.308	0.006	-0.16	0.034	0.15	-0.04	-0.335	-0.657	-0.442	0.016	-0.714	-1.301	-0.702	-0.003	-0.968	-0.659	0.662	-0.668	-0.2	-0.116	-0.176	-1.301	-0.246	-0.143	-0.496	-0.155	0.041	-0.949	0.828	0.323	-0.126	-0.595	-0.362	0.601	0.012
GS15864	0.018	0.253	-0.187	0.19	0.297	-0.063	0.442	0.222	-0.084	-0.199	-0.058	0.266	-0.005	-0.042	-0.127	0.014	-0.002	0.163	0.104	0.671	0.014	0.139	0.353	0.309	-0.081	0.197	-0.123	0.113	0.085	-0.084	-0.113	0.173	0.163	-0.077	0.385	0.932	0.472	0.691	0.521	0.425	-1.301	0.195	-0.003	-0.216	0.028	0.214	0.304	0.312	-0.016
GS6934	0.504	-0.238	0.431	-0.192	-1.301	0.506	0.042	0.979	-1.301	-0.119	0.198	0.359	-0.628	-0.64	0.188	0.297	-0.494	0.179	0.152	0.045	-0.29	-0.138	0.391	-1.301	-0.09	0.576	-0.177	-0.266	-0.622	-0.225	1.294	-0.216	-0.556	-0.114	-1.301	-1.301	0.202	-1.301	0.466	-0.309	-1.301	0.157	0.275	0.251	-0.108	0.098	-0.342	0.222	-1.301
GS610	0.094	-0.206	-0.128	-0.471	0.345	0.04	0.295	0.125	-0.276	0.432	0.327	0.121	-0.158	0.198	0.345	0.21	-0.1	-0.044	0.595	0.71	-0.165	0.236	0.282	0.586	0.32	-0.261	0.173	-0.012	-0.382	-0.323	1.301	-0.202	-0.249	0.806	-0.266	-1.301	1.017	0.686	0.024	0.285	-0.658	-0.408	0.016	0.213	0.175	0.203	0.689	0.597	0.585
GS15756	0.225	-1.301	0.311	0.249	-1.301	-1.301	0.622	-1.301	-1.301	1.301	-1.301	-1.222	0.665	-1.301	0.105	0.948	-1.301	1.301	-1.301	-1.114	0.254	1.103	0.39	0.498	-1.301	-0.224	0.402	-0.566	0.428	0.492	-1.301	0.09	0.28	0.461682	-1.301	-1.301	1.003	-1.301	0.518	-1.301	-1.301	-1.301	-1.301	1.216	-0.554	1.119	0.167	-1.301	-1.301
GS3108	-0.296	-0.483	-0.195	-0.385	0.28	0.304	-0.192	0.146	-0.209	0.508	-0.161	0.218	-0.303	0.376	0.318	0.299	-0.198	0.213	0.189	0.217	-0.201	0.066	-0.794	-1.301	-0.194	-0.346	-0.434	-0.219	-0.706	0.1	0.603	0.088	0.376	-0.307	0.128	0.892	0.288	0.235	0.236	0.241	-1.301	0.503	0.162	0.289	-0.056	0.194	-0.582	0.316	0.14
GS8140	-0.312	0.747	0	0.325	-0.417	0.021	0.445	0.743	-0.686	0.261	-0.175	-0.009	0.091	-0.453	0.284	-0.112	-0.29	-0.499	-0.326	0.208	-0.01	-0.24	0.142	0.602	-0.054	-0.233	-0.388	-0.386	0.209	0.161	-1.301	-0.596	-0.197	-0.0845135	0.398	0.99	0.559	0.677	0.539	0.168	-1.301	-0.334	0.042	0.292	-0.228	-0.146	-0.021	-0.252	0.683
GS1280	0.455	-0.248	0.233	0.134	0.583	0.232	-0.069	-1.301	-0.047	0.144	-0.006	0.346	0.049	-0.427	0.202	-0.043	0.153	-0.18	0.118	-0.045	-0.129	0.319	0.277	0.709	-0.294	0.077	-0.134	-0.167	0.138	0.29	-1.033	0.152	0.388	0.575	-0.088	0.127	0.506	0.235	0.141	-0.259	-1.301	0.209	0.122	0.061	0.391	-0.088	-0.207	-0.07	0.183
GS15716	0.244	-1.301	0.088	-0.035	0.613	0.594	-0.055	0.186	0.455	-0.859	-1.301	-1.176	-0.51	0.011	0.351	0.457	-1.17	-0.034	0.188	0.299	0.128	-0.456	0.433	0.16	-0.19	0.301	0.071	0.333	0.833	0.762	-0.915	-0.418	-1.301	0.638	-1.301	0.384	0.342	-1.301	-0.21	-0.03	-1.301	0.069	0.869	-0.092	-0.069	-0.17	-0.699	0.077	-1.301
GS3291	-0.29	0.739	0.08	0.112	0.138	0.242	0.113	-0.477	-0.577	0.31	0.761	0.584	-0.381	0.34	0.327	0.362	-0.266	0.081	0.131	0.269	0.014	-0.057	0.483	0.727	0.049	0.124	-0.452	0.083	-0.084	-0.301	-1.14	0.236	0.219	0.117	0.413	0.724	0.459	0.799	0.488	-0.49	-1.301	0.142	0.099	0.071	-0.175	0.231	0.417	-0.104	-0.08
GS1486	0.734	-0.263	0.655	0.454	0.338	-0.768	-0.066	0.301	0.065	-0.423	-1.161	0.237	0.086	0.182	-0.775	-0.385	0.042	-0.257	-0.679	0.12	-0.226	-0.03	-0.331	-0.528	-0.138	0.29	0.537	0.35	0.422	0.421	1.301	0.345	0.455	-0.86	0.485	1.007	-1.301	0.81	0.457	0.025	-1.301	0.18	-0.598	0.204	0.275	0.16	0.04	0.011	0.771
GS14168	0.789	-0.228	-1.301	-0.268	0.064	-0.27	-1.301	-0.135	-0.37	0.196	-0.746	0.567	-0.275	0.841	-0.114	-0.584	0.195	0.055	0.042	1.097	-0.428	0.323	0.089	1.245	0.33	0.372	-0.271	-0.141	-0.042	0.226	-1.301	0.468	0.429	0.352	-0.525	0.441	0.254	0.567	0.169	-1.301	-1.301	0.798	-0.323	-0.453	0.312	0.044	0.807	-0.052	-0.207
GS3741	0.505	0.629	0.508	0.571	0.562	0.666	0.217	0.255	-1.054	-0.366	-0.128	-0.46	0.169	0.283	0.353	-0.492	0.124	0.268	0.016	0.868	0.096	0.264	0.238	0.268	0.168	0.369	0.39	0.394	0.215	0.335	0.419	-0.063	-0.315	0.624	0.479	0.164	0.603	0.71	-0.145	0.633	-1.301	0.285	0.071	0.347	0.049	0.206	0.353	0.408	0.593
GS15097	0.205	0.535	0.312	0.649	0.502	0.095	0.292	-0.03	-0.077	0.443	0.3	0.17	0.04	0.393	-0.444	-0.271	-0.058	0.464	-0.685	1.266	0.328	0.178	0.191	0.016	0.595	-1.301	0.413	0.548	0.109	-0.19	1.129	-0.226	-0.87	-0.082	0.669	-1.301	0.457	-1.301	-1.301	0.566	-1.301	0.351	0.024	-0.494	-0.501	0.365	0.649	0.427	0.588
GS7267	0.062	0.488	0.016	0.213	0.617	0.12	0.118	-0.135	0.808	0.405	0.458	0.239	0.111	0.387	-0.086	0.004	0.14	0.388	0.103	0.019	0.123	0.387	0.32	0.461	-0.095	0.296	-0.023	0.095	0.52	0.187	-1.301	0.392	0.425	0.116	0.615	0.952	0.505	0.85	0.517	0.093	-1.301	0.278	0.162	0.191	-0.055	0.352	0.384	0.282	0.219
GS10002	-1.301	-1.301	-0.721808	-0.690538	0.78	-0.37	-1.121	0.271	-0.353544	0.219	-1.161	-0.066	-0.94	-0.47	-1.301	-0.701	-0.828	-1.301	-1.301	-1.181	0.0438999	-0.935	0.172	0.482	-0.138	-0.204503	-0.977	0.298	0.095	0.211	-1.301	-1.301	-1.197	0.0196095	-1.301	-1.301	-1.236	-1.301	-1.301	-1.268	-1.301	-1.119	-0.004	-1.301	-0.921	-1.301	1.301	-0.694	-1.301
GS15199	0.38	0.577	0.77	-1.301	-0.853	0.549	-1.301	-0.135	-0.401	0.509	-0.17	-1.097	-0.336	0.215	-0.043	0.03	-1.301	0.196	0.139	0.444	-0.971	-1.301	-0.991	-1.301	-0.819	0.073	-0.501	-1.301	-0.295	-0.195	0.705	-1.301	-1.301	0.157	0.315	-1.301	-1.301	-1.301	-1.301	-0.003	-1.301	-1.301	-0.88	0.193	-0.795	-0.913	0.472	-1.301	0.242
LT48	-1.301	-1.11155	-1.301	-1.301	-1.301	-1.301	-1.301	-1.301	-1.301	-1.301	-1.02661	-0.503863	0.186	-0.566247	-1.301	-1.301	0.45	-1.301	0.857	-0.114	1.301	0.7	0.249	-0.829	-0.494	1.301	-0.531	-1.301	-1.301	-1.301	-1.195	-0.710363	-0.810077	-0.167571	0.303	0.818	0.552	0.661	0.455	-1.301	-1.301	-1.301	-1.301	-0.417674	-0.238	-0.896	-1.301	0.98	-1.301
GS1961	0.127	0.936	0.173	0.842	0.309	0.059	0.259	0.239	0.15	-0.611	-0.342	-0.212	0.26	0.268	0.245	0.247	-0.644	0.602	-0.285	0.971	0.559	0.085	0.437	0.375	0.27	0.59	0.984	0.708	-0.083	-0.114	0.392	0.324	0.392	0.686	0.091	-1.301	0.1	0.271	0.096	0.505	-1.301	-0.199	-0.034	-0.13	-0.271	0.514	0.734	-0.932	0.089
GS11514	0.085	-0.455	0.41	0.501	-0.16	-1.301	-0.404	-1.301	0.411	-0.164	-1.301	-1.135	0.185	-0.335	-0.108183	0.1254	-0.515	-0.052	0.133	-1.301	-0.075	0.305	-0.713	-0.352	0.112	-0.451	0.084	0.12	0.272	0.417	-1.301	-0.092	-0.526	0.262	0.35	-1.301	0.641	0.459	-1.301	-0.718	-1.301	0.109	0.138	-0.598	-0.313	-0.074	-0.101	0.25	0.469
GS2884	-0.197	0.485	-0.013	0.416	-1.301	0.091	-0.276	-0.331	0.071	-0.253	-0.175	-0.632	-0.486	0.111	-0.557	-0.311	-0.488	-0.00826164	-0.101	0.461	-0.0538858	-0.146	0.224	0.241	0.201	0.557	0.177	0.273	-0.348	0.159	0.03	-0.456	-0.291	0.032	-0.065	-1.301	0.223	0.29	-0.371	-0.136	-1.301	-0.309	-0.052	-0.111	-0.025	-0.05	0.222	0.353	0.288
GS6755	0.941	0.261	0.786	-1.301	-1.301	-0.016	-1.301	-0.03	-0.401	0.45	-0.985	0.424	-0.069	-1.301	-0.241	0.646	-0.33	-1.301	-1.301	-0.918	-0.091	-1.301	1.301	-1.301	0.345	-1.301	-0.084	-1.301	0.129	-0.064	0.679	0.512	0.484	0.06	-1.301	-0.036	-1.301	-1.301	-0.035	-1.301	-1.301	0.452	-0.136	1.189	-0.255	0.107	-0.985	-1.301	0.21
GS3881	-0.246	0.39	-0.195	0.534	0.752	0.501	0.559	0	-0.656	-0.039	-0.508	-0.027	-0.43	-0.189	0.218	0.164	0.055	0.331	0.33	0.559	-0.237	0.206	0.044	0.268	0.077	0.494	-0.136	0.241	-0.143	-0.066	-1.091	0.242	0.222	-0.209	0.575	1.009	0.508	0.746	0.612	0.089	-1.301	0.321	0.241	0.079	-0.066	-0.016	0.177	0.59	0.366
GS15093	0.765	0.081	-0.092	-0.73	0.345	-0.088	0.351	0.437	-0.23	0.311	-0.316	0.15	0.073	-0.055	-0.109	-0.351	-0.223	0.049	0.13	0.032	0.137	0.08	0.36	-1.301	0.021	-1.301	-0.464	-0.685	0.145	-0.039	0.909	-0.51	0.273	-0.145	0.33	0.1	0.014	-0.131	0.165	-0.027	-1.301	0.084	-0.27	-0.145	0.015	0.046	0.457	0.592	0.362
GS14904	0.452	0.119	-1.301	0.17	0.399	0.235	-1.301	-1.301	-1.301	0.45	0.165	-0.42	-0.465	-0.665172	0.355	0.525	-0.135	0.679	0.212	-1.301	-0.387	-0.194	-0.894	-0.39	0.319	0.271	0.353	0.795	0.791	0.755	-1.195	0.248	0.138	0.211	0.084	-1.301	0.514	0.677	-1.301	-1.301	-1.301	-0.187	0.226	-1.301	-0.298	0.198	-0.362	-1.301	0.158
GS11909	0.238	-0.216	0.286	0.345	-0.498	-0.467	0.516	1.258	-1.301	0.011	0.625	0.485	0.025	0.077	0.282	0.261	0.4	-0.014	0.133	-0.368	-0.107	-0.277	0.326	0.943	-0.056	0.7	-0.222	-0.211	0.072	0.269	1.301	0.071	0.255	0.085	-1.301	-1.301	-1.301	0.651	-0.425	-1.301	-1.301	0.629	0.02	0.066	-0.101	-0.359	0.048	0.466	0.541
GS15602	1.005	-1.301	0.113	-1.301	0.895	0.688	-1.301	-1.301	0.567	0.814	0.272	-1.301	-1.179	-1.301	-1.301	0.102	-0.366	-1.19	-1.301	-0.02	-0.991	-0.609	-1.301	-1.301	-0.96	-0.346	-0.258	-0.408	-1.301	-1.301	0.767	-1.301	-0.544	-0.385559	0.372	-1.301	-0.05	-1.301	-1.301	-1.301	-1.301	-0.536	-1.301	-1.301	0.011	-0.081	-0.064	-1.301	-1.301
GS4957	0.465	-0.386	0.236	-1.301	0.167	-0.312	-0.14	0	-0.628	-0.399	0.495	-0.307	-0.004	0.262	-0.212	-0.324	0.058	0.075	0.08	-0.084	0.094	-0.147	0.496	-1.301	0.029	-0.063	0.002	-0.189	-0.057	-0.328	-0.178	0.026	0.237	-0.439	0.084	-0.097	-0.578	-0.125	-0.558	-0.197	0	0.071	0.362	-0.108	-0.05	0.002	0.173	0.508	0.534
GS12902	-1.301	-1.301	-1.301	-1.301	-1.301	-1.301	0.751	0.271	-1.301	-0.371	0.24	-1.301	-1.301	-1.301	0.163	-1.301	-1.301	1.003	1.301	0.385	0.832	-1.301	-1.301	-0.732	-1.089	-0.301	0.149	-0.518	-0.3	-1.301	0.736	-1.301	-1.301	0.233	-1.301	-1.301	-1.301	-1.301	-1.301	-1.301	-1.301	-1.301	-1.301	-1.301	-1.301	0.192	-1.047	-1.301	-1.301
GS3417	-0.469	0.203	-0.4	-1.301	0.379	0.7	0.546	0.255	0.428	-1.16	0.048	-0.761	0.221	0.148	-1.153	0.01	-0.078	-0.093	-1.301	-1.056	0.248	0.483	-0.033	-1.301	-0.254	0.847	-0.102	-0.268	-0.261	-0.583	-0.925	-0.108	-0.595	0.0264899	-0.905	-1.301	-1.301	-0.52	0.573	0.663	-1.301	-0.462	0.19	0.035	0.373	0.113	-0.116	-0.014	-1.301
GS15176	-1.301	-1.301	-0.500514	-0.721874	-1.01851	-0.940753	-1.32109	-0.811222	-1.301	1.301	-1.301	-1.301	-0.051	-0.474035	-1.086	-1.301	-0.798	-0.436687	-0.797	0.73	0.233	1.301	0.184	1.186	-1.301	-0.914	-0.899	-1.301	1.301	-0.981	-0.669	-1.301	-1.301	-1.301	-0.645396	-0.3328	-0.468357	-0.864594	-0.853859	-1.301	-1.301	0.743	-0.669615	-1.301	0.602	1.301	-0.957	-0.621212	-0.337308
GS2842	-1.301	1.119	-1.301	-1.301	-1.301	-1.011	-1.301	-1.301	-1.301	-1.301	-1.301	-1.301	-0.531717	1.301	-1.301	-1.301	0.39	-1.301	0.365	-0.174	1.138	-1.045	-1.301	-0.653	-0.51627	-0.094	-1.301	-1.301	-0.566972	-0.540771	-1.301	-1.301	-1.123	0.0762605	-1.301	-0.921	-1.301	-1.301	-1.149	-1.301	-1.301	-1.301	-1.301	-1.301	0.168	-1.301	-1.301	-1.301	-1.301
LT67	-0.383	-0.494	-1.301	0.248	0.611	0.805	-0.687	0.643	-1.301	-1.301	0.409	-1.301	0.298	0.255	-1.301	-1.245	0.546	-1.301	0.168	0.663	-1.189	-0.211	0.648	-0.089	-0.696	-1.301	0.37	-1.301	0.175	-0.107	0.186	-0.778	-1.301	0.423	-1.301	-0.222	-1.301	-1.301	-1.301	-0.102	-1.301	-1.301	-0.03	-1.301	-1.301	-0.599	-1.301	-1.301	0.054
GS3896	-1.301	1.015	-1.301	-1.301	-1.301	0.691	-1.301	-0.273	-1.301	0.084	1.026	0.551	-0.715	-1.301	1.088	-1.301	-1.301	-0.947	-1.301	-1.301	-1.301	0.03	-0.447	-1.301	0.253	-1.301	0.191	0.131	-0.176	-0.465	-0.569	0.697	-1.301	-1.301	-1.301	-1.301	-1.301	0.638	-1.301	-1.301	-1.301	0.467	0.285	-0.806	-0.194	-0.054	-1.301	-1.301	-1.301
GS13496	-0.795	-1.301	-0.047	-1.301	1.301	0.519	-0.23	-0.699	0.655	0.366	0.208	0.426	-1.301	0.086	0.042	0.543	0.002	0.238	0.004	-0.579	-0.314	1.301	0.443	0.181	-1.273	0.21	0.646	-0.292	-1.301	0.953	0.951	0.083	0.388	-1.301	-0.340776	-1.30311	-0.451108	-0.393388	-0.729274	-1.301	-1.301	-1.301	-0.488	-0.021	-1.301	1.262	-1.301	-1.301	0.685
GS3196	0.235	0.036	0.406	0.467	0.609	0.654	0.535	0.738	0.492	-0.076	-0.161	0.208	0.033	0.273	-0.118	-0.231	-0.27	0.233	0.284	0.351	0.201	0.057	0.058	-0.051	0.022	0.402	0.07	0.57	0.343	0.336	0.637	0.123	0.18	0.2	0.199	0.305	0.228	0.158	0.199	0.839	-0.301	0.339	-0.15	0.857	-0.172	-0.14	0.226	0.464	0.627
GS3088	-0.045	-0.324	0.135	0.489	0.107	-0.215	0.089	0.204	0.275	0.445	-0.342	0.091	0.525	0.045	0.374	0.449	0.189	0.209	0.227	-0.729	0.032	0.222	0.18	0.046	0.262	-0.242	0.108	0.019	0.007	0.44	0.472	0.151	0.54	0.884	0.372	0.918	0.569	0.716	0.573	0.232	-1.301	-0.158	-0.786	-0.247	0.287	-0.108	0.272	-0.205	-0.178
GS3153	0.403	0.035	0.309	0.441	-0.357	0	0.172	0.125	-0.385	0.068	0.551	0.43	0.322	0.384	-0.062	0.258	0.4	0.537	-0.05	0.734	0.259	0.165	0.14	-0.109	0.293	0.154	0.242	0.26	-0.21	0.32	0.979	-0.042	-0.623	0.124	0.043	-1.301	0.498	0.642	0.747	-0.56	-1.301	0.128	-0.147	0.504	0.527	0.041	-0.258	-0.034	-0.524
GS6137	0.424	0.12	-0.811	-0.554	-1.301	0.265	0.398	-0.03	0.647	0.07	0.455	0.239	-0.249	0.179	0.437	0.575	0.169	0.557	-1.301	-0.959	-0.356	-0.054	-1.159	0.339	0.08	0.082	0.41	-0.287	-0.724	-0.246	0.084	-0.592	0.286	0.625	0.319	0.377	0.407	-1.301	0.526	-1.301	-1.301	-0.384	0.082	-0.059	0.224	-0.151	-0.746	-0.932	0.042
GS14651	-0.485	0.266	-1.301	-1.301	1.301	0	-1.301	-1.301	0.344	0.423	0.682	-0.139	-0.097	0.378	-0.355	0.369	-0.702	-0.019	-1.301	-1.301	-0.622	0.079	-0.234	-0.176	-0.326	0.726	-0.017	0.119	0.07	0.145	-1.176	0.126	0.466	1.048	-1.301	-1.301	-1.301	-1.301	-1.301	-1.301	-1.301	0.225	-1.301	0.67	0.587	0.14	-0.355	-0.618	-1.301
GS6886	0.887	-0.353	-1.301	-1.301	0.889	0.656	-1.301	-1.301	-1.301	-0.783	-0.839	0.006	-0.321878	0.387	0.921	1.301	-1.23	-1.301	-1.063	-1.181	-1.301	-1.203	-0.099	-1.301	-0.388273	0.213	0.175	0.058	0.023	0.046	-0.054	-1.186	0.825	0.97	-0.49	-1.301	0.531	-0.426	-1.301	-1.301	-0.143	-1.301	-0.851	0.741	-0.893	0.082	0.431	1.301	-0.228
GS3910	-1.301	-0.67	-0.8	-1.301	-1.20214	-1.301	-1.301	-1.301	-1.301	-1.301	-0.985	-1.301	0.211	-1.301	-1.301	-1.301	-0.258	-1.301	-1.301	-1.301	1.121	-0.107	-0.118	-1.301	-0.155	-1.301	0.062	0.394	0	-1.301	1.052	-1.301	0.638	0.072	-1.301	-1.301	-1.301	-1.301	0.369	-1.301	-1.301	-1.301	-1.301	-0.24	-0.652	0.506	-1.301	-1.301	0.7
GS3823	0.239	-0.067	-0.09	-0.057	0.028	0.099	-0.143	0.146	0.779	-0.266	0.36	0.084	-0.041	0.091	-0.032	0.153	-0.063	0.162	0.072	0.226	0.075	0.119	0.127	-0.227	0.283	-0.27	0.073	0.165	-0.125	-0.168	0.851	-0.012	0.07	0.715	-0.841	-1.301	-0.06	-0.197	-0.022	0.318	-1.301	0.373	0.15	-0.294	0.098	0.124	0.537	-0.092	0.158
GS15325	0.685	0.595	-1.301	-1.301	-1.301	-0.613	1.284	0.732	-1.301	-0.876	0.558	0.353	0.504	-0.201	0.155	0.283	0.418	0.712	-0.815	-0.403	0.107	0.426	-0.513	-0.317	-0.095	0.521	0.007	-0.591	-0.937	0.088	0.309	-1.301	0.124	0.454	-1.301	-1.301	-1.301	-1.301	-0.016	-1.301	-1.301	0.226	0.163	0.13	0.657	-1.301	-0.617	-0.277	0.116
GS4042	0.513	0.621	-1.301	0.332	0.399	-0.437	-0.289	0.125	0.127	-0.144	0.122	0.077	-0.19	-0.01	0.393	0.466	-0.029	-0.071	0.241	1.118	-0.235	0.278	0.242	-1.301	0.394	0.143	0.363	-0.588	0.016	0.01	1.301	0.306	0.081	-0.265	-0.224	-1.301	-0.5	-0.113	-1.301	0.581	-1.301	0.33	-0.342	-0.015	0.183	-0.373	0.918	0.314	-1.301
GS15001	0.439	-1.301	-0.007	0.069	-1.301	-0.173	-1.301	-0.477	-1.301	-0.266	-1.301	0.067	0.049	-0.47	-0.511	-0.385	0.125	-1.301	-1.301	-1.301	-0.036	0.456	-1.076	-0.255	-0.624	-0.914	0	-0.995	-0.438	-0.421	0.557	-0.062	0.431	-1.301	0.26	-1.301	-1.301	-1.301	0.187	0.165	-1.301	-0.155	0.23	0.807	0.112	0.586	-0.355	-1.301	0.567
GS15649	-0.346	-0.77	0.267	-0.257	-0.095	-0.173	0.077	-1.301	0.025	-0.078	-0.839	0.036	0.08	-0.994	-0.522	-0.643	-0.234	0.13	0.131	-0.146	-0.117	-0.095	0.252	0.148	-0.282	-1.301	-0.313	-0.37	0.008	-0.055	1.301	-0.072	0.134	-0.093	0.389	-1.301	0.466	0.219	0.197	0.563	-1.301	-0.733	-0.233	-0.372	0.019	0.13	-0.193	0.221	0.268
GS15057	0.286	-1.301	-1.301	0.232	0.081	-1.301	-1.301	-1.301	-1.301	0.42	-1.301	-1.301	-0.017	-1.301	0.086	0.217	0.351	-1.301	-1.301	-1.301	-0.655	-1.301	-0.757	0.192	-0.071	0.958	-0.07	0.841	0.099	0.223	-1.14	-0.658	-0.415	0.989	-1.301	-1.301	-0.08	-1.301	-1.301	-1.301	-1.301	0.303	-1.02	-0.125	0.111	0.606	-0.931	-1.301	0.265
GS8691	1.033	0.631	0.181	-0.577	0.344	0.651	-1.037	0.572	-0.791	-0.602	0.906	0.178	0.269	0.825	0.499	0.621	0.987	1.301	0.289	0.474	0.053	-0.029	-0.906	-0.352	-0.164	1.273	0.102	-0.045	0.74	-0.375	0.066	0.006	0.201	-0.187	0.373	1.177	0.627	0.654	0.481	0.199309	-0.76282	-0.167	0.17	0.77	0.283	-0.346	-0.413	0.794	1.006
GS15249	-0.867	-1.301	-0.9	0.26	-1.1976	0.372	-1.301	-0.135	-0.929	-1.301	-1.301	-1.097	-0.836	-0.008	0.263	-1.301	-0.731	-0.986519	-1.301	-1.005	-1.301	-1.301	-0.793312	-0.949251	0.159	-0.17518	-0.185147	-0.413156	-0.646	0.257	-1.019	-1.301	-1.301	-1.301	0.75	-1.301	-1.301	0.605	-0.734	-1.301	-1.301	-1.301	-0.078	0.363	-0.382	-0.252	-0.614674	-1.301	-1.301
GS2003	0.868	0.573	-0.049	1.022	1.017	0.073	0.399	1.189	0.795	0.486	0.553	-0.112	-0.574	0.035	-0.215	-0.16	-0.263	0.299	-0.271	0.399	-0.856	0.212	-0.154	-0.317	0.197	0.773	1.229	1.28	-1.134	0.347	-0.752	0.471	-0.315	0.297543	1.068	-1.301	-1.301	0.931	0.295	0.501	0.575	0.545	-0.245	0.408	-0.111	0.577	0.913	0.100287	0.143081
GS1371	-1.301	0.332	0.254	-0.087	0.028	-0.19	-0.134	0.255	0.723	-0.661	0.493	0.257	-0.353	-0.101	0.585	0.437	-0.2	0.067	-0.679	-0.056	-0.591	-0.364	-0.847	-0.176	-0.28	0.099	0.22	0.039	0.149	0.051	0.532	0.296	0.299	0.191	-0.206	0.079	-1.301	0.327	0.197	-0.482	-1.301	0.295	-0.586	0.207	-0.205	-0.421	0.351	0.388	-1.301
GS2995	0.69	-0.322	-0.628	-0.238	0.596	0.381	0.498	0.166	-0.069	0.404	-1.12	0.174	0.034	-0.812	-0.201	-0.245	0.298	-0.166	0.679	0.531	0.191	-0.092	0.39	0.339	-0.043	-0.768	-0.249	-0.215	0.175	0.192	0.425	-0.045	-0.883	0.432	0.051	-1.301	-0.266	0.005	0.322	-0.044	-0.42	0.122	0.002	-0.461	0.214	-0.502	0.21	0.167	0.527
GS15800	0.391	0.224	0.363	0.476	-1.301	-1.301	0.396	-1.301	0.496	-1.301	0.015	0.003	0.158	-1.301	-0.668	-0.074	-1.301	-0.356	0.616	-1.301	0.178	0.093	-0.212	-0.732	0.628	-0.96	0.419	0.494	-0.636	-0.203	-1.301	0.003	0.501	0.244	-1.301	-1.301	-0.217	-0.391	-1.301	-0.231	-1.301	-0.354	-0.242	-0.196	-0.174	0.12	0.686	-1.301	-1.301
GS9340	0.459	-0.05	0.227	0.006	-0.95	-0.166	0.468	1.301	-0.077	-0.503	0.238	-0.574	-0.842	0.186	-1.232	-1.301	-1.301	-0.537	-1.063	0.574	0.004	-0.104	-0.276	0.016	0.57	-1.301	-0.119	0.127	-1.239	-0.845	1.257	-1.301	-1.301	-0.147	-0.08	-1.301	-1.301	-1.301	-1.301	-1.301	-1.301	-0.892	0.088	-0.024	-0.502	-0.683	0.045	0.482	0.535
GS16630	-1.301	0.2	-0.298	0.253	0.69	-1.301	-0.333	-1.176	0.612	0.216	-1.301	-1.301	0.726	-1.301	-0.961	0.265	-1.301	-0.306	-1.301	-1.301	-0.191	0.201	-0.239	0.016	0.344	-0.914	-0.041	0.225	-1.166	0.317	-1.301	-0.134	0.319	-1.301	0.066	-1.301	-1.301	-1.301	-0.401	-1.301	-1.301	0.114	0.336	0.221	-0.375	-0.21	-0.342	-1.301	-1.301
GS3225	-1.301	0.807	0.162	0.067	-0.052	0.621	0.283	0.166	0.102	0.093	-0.12	0.039	-0.043	0.288	-0.037	0.355	-0.294	0.479	0.2	0.671	-0.335	0.07	-1.301	-1.301	-0.3	-1.301	-0.417	-0.724	-0.435	0.32	1.065	-0.299	0.251	0.0225815	-0.905	-1.301	-0.599	1.046	-0.769	-0.423	-1.301	0.37	-0.436	-0.52	-0.262	-0.229	-0.012	0.225	0.495
GS567	-0.205	0.409	0.239	-0.192	0.667	0.154	-0.06	0.58	-0.719	0.374	0.444	0.793	0.194	0.648	0.131	-0.432	0.052	-0.034	0.142	0.57	0.075	0.213	0.274	0.676	0.105	0.56	0.203	-0.318	-0.498	0.248	0.407	0.075	0.04	0.894	0.482	-1.301	0.771	0.748	0.84	-0.08	-0.284	-0.581	-0.049	0.219	0.049	-0.175	0.215	0.156	0.436
GS3573	-0.732	0.366	0.099	0.234	0.33	-0.683	0.343	0.881	0.39	-0.366	0.045	-0.036	0.125	-0.616	0.43	0.365	0.16	0.197	0.275	0.755	-0.268	0.081	-0.202	-0.732	0.016	-0.069	0.382	0.27	0.34	0.34	-0.138	0.21	-0.179	0.62	0.476	0.904	0.439	0.735	0.512	0.106	-0.167	-0.332	0.053	0.137	-0.197	0.006	0.727	0.166	0.028
GS7684	0.991	-0.362611	0.071	-0.084	0.274	-0.358	-0.21	0.166	0.352	0.252	0.618	-1.301	0.145	0.203	-1.301	-0.224	0.914	-0.545	-0.096	0.435	0.047	-0.833	-0.847	0.1	-0.248	-1.301	0.341	0.053	-1.15	-0.368	0.266	-0.347	-0.211	1.18	0.305	-1.301	-1.301	-1.301	-1.301	0.382	-1.301	0.019	-0.321	-0.054	0.692	0.131	0.426	-0.575	-1.301
LT142	-0.747	-1.301	-0.993	-1.301	-1.301	-1.301	-1.301	0.186	-0.577	-1.301	0.249	-1.301	-1.301	0.137	-1.301	-1.301	-0.301	-1.301	-0.524	0.329	-1.301	-0.086	-1.301	-0.528	-0.886	-0.395	-1.301	-1.301	-0.73	-1.301	-1.301	-1.301	-1.301	-1.141	0.325	0.559	0.436	0.753	0.312	0.08	-0.854	-0.846	0.623	-1.301	-0.568	-0.191	-1.258	0.0381796	-0.375541
GS4029	0.348	0.927	-1.301	1.301	-1.301	0.852	0.329	-1.301	-1.301	-0.593	0.067	-1.301	-0.526	0.48	-0.692	-0.756	0.093	-0.872	-0.348	0.707	-0.084	-1.225	-0.493	-0.39	1.008	-0.738	0.825	1.128	-0.117	-0.589	-0.608	-0.277	-1.301	-1.301	-1.301	-1.301	0.669	-1.301	0.561	0.372	-1.301	-0.034	0.993	-0.652	-0.585	0.817	0.739	-1.301	0.471
GS2622	0.026	0.069	-0.4	-0.257	0.691	-0.045	0.492	1.301	0.791	-0.101	-0.034	-0.18	0.184	0.429	0.251	0.089	0.127	0.281	-0.276	-0.269	-0.44	-0.537	-0.074	-0.352	0.297	0.193	0.069	0.272	0.152	-0.053	1.023	0.523	0.263	0.147	-0.325	-1.301	0.842	0.795	0.081	0.148644	-0.719898	0.267	0.034	0.211	0.089	-0.485	0.146	0.027	0.114
GS3191	-1.301	-0.079	-1.301	-1.301	-1.301	0.511	-0.711	0.572	-0.633199	-1.301	-1.301	0.237	0.904	-1.301	0.488	-0.036	-0.185	-0.968	0.946	0.9	-0.701	0.1	-0.498	-1.301	1.102	-0.738	0.039	0.507	-1.301	-1.301	-0.241	0.249	0.638	-1.301	-0.477	-1.301	-1.301	-1.301	0.775	0.106	-1.301	-0.68	0.153	-0.391	-0.403	-0.618	-0.781	-1.301	-1.301
GS9301	0.376	-1.301	0.116	0.102	-0.473	-0.768	0.345	1.301	-0.49	0.503	-0.985	-1.062	-0.866	0.205	-0.007	-1.301	-0.438	-1.093	0.102	-0.03	-0.319	0.017	0.466	1.185	0.59	0.57	0.205	-0.835	0.447	-1.301	0.847	-0.005	0.215	-0.243	-1.301	-1.301	-1.301	-1.301	-1.301	0.277	-1.301	0.395	0.101	0.206	0.168	-1.07	-0.699	-0.241	-1.301
GS10207	0.467	0.228	-1.301	-1.301	-1.301	-1.301	-0.285	-0.398	-1.301	-0.062	0.676	0.178	-0.128	-0.402	0.239	0.351	0.165	0.775	0.577	0.831	0.059	-1.172	-0.093	0.466	0.213	-0.28	0.438	-0.558	0.179	-0.063	-0.738	-0.964	-0.376	1.301	-0.961	-1.301	-1.301	-1.301	-0.225	0.655	-1.301	0.299	0.424	0.62	0.117	-1.301	-0.67	-0.959	-0.036
GS630	0.491	-0.585	0.242	0.356	0.871	-0.451	-1.301	-1.301	0.508	0.382	-0.528	0.109	0.248	0.394	-0.023	0.665	-0.163433	0.055	-0.274	-1.181	0.123	0.553	-0.705	-1.301	-0.384	0.363	-0.344	-1.301	-0.348	-0.398	-0.131	-1.037	-0.38	0.205	0.386	-0.523	-1.301	-1.301	-1.301	0.671	-0.167	-0.059	0.014	-0.054	-0.234141	0.173	-0.082	0.486	0.614
GS12514	0.119	0.526	-0.558	-0.004	0.589	-0.233	-0.448	0.315	-0.577	0.318	0.361	0.548	0.018	-0.216	0.265	0.167	-0.564	0.118	0.199	0.846	0.171	-0.489	0.175	-0.317	0.227	0.262	0.156	0.012	0.208	0.024	0.621	0.178	0.28	0.459	-0.596	0.365	0.335	-0.014	0.132	0.575	0.21	0.545	-0.152	0.313	-0.139	0.007	-0.342	0.324	0.443
GS3296	0.43	0.222	0.381	-1.301	0.581	0.544	0.555	0.166	0.738	0.541	0.368	0.43	0.239	-0.111	0.381	0.727	-0.191	0.405	0.369	0.444	-0.376	0.03	0.328	0.975	0.113	0.446	-0.476	-1.015	0.441	0.212	-1.301	-0.005	0.112	0.143071	0.557	1.045	0.515	0.744	0.259	0.448	-1.301	0.461	0.127	0.205	-0.224	0.153	0.101	0.289	0.777
GS1328	0.098	-1.301	-0.305	-0.351	-0.552	-1.301	-1.091	0.637	-1.054	-0.894	-0.931	-0.176	0.048	0.268	-0.005	-1.301	-0.045	-0.283	-0.959	-0.346	-0.176	0.024	-0.825	0.718	-0.895	0.645	-0.625	-0.37	0.173	-0.129	0.065	-0.134	0.289	-0.21425	-0.812	-1.301	-0.104	0.055	0.541	0.384	0.784	-0.422	-0.012	-0.982	0.054	-0.833	-1.301	-0.932	0.616
LT145	-0.188	-0.372	-0.077	-0.145	-0.012	0.341	0.111	-1.301	0.112	-0.382	-0.985	0.174	-0.325	0.186	-0.127	0.022	0.136	-0.063	0.109	-0.336	-0.319	-0.327	-0.141	0.259	-0.252	0.116	-0.354	-0.671	0.269	0.044	-0.614	-0.63	-0.291	-0.038	0.237	0.274	0.331	-1.301	0.003	0.076	-1.301	0.003	-0.194	-0.514	-0.196	-0.275	-1.301	0.509	0.507
GS15576	0.152	-0.342	-0.96	-0.196	-1.301	-1.301	0.016	-1.301	0.081	0.088	0.38	0.647	-1.206	-0.004	0.419	0.388	-0.086	0.021	0.181	-1.301	-0.323	0.589	-0.638	0.407	0.385	-0.422	0.077	0.193	0.394	0.219	-1.301	-1.301	0.062	-0.525	-1.301	-1.301	-1.301	0.482	-1.301	0.04	-1.301	0.139	0.619	0.204	0.047	-0.117	0.361	0.199	-0.12
GS12668	-0.042	0.048	0.602	0.374	-1.301	0.745	-0.039	-1.301	-1.301	0.381	-1.301	-1.301	0.101	0.03	0.263	-0.05	-0.683	0.329	-0.043	0.62	-0.178	-0.066	-0.586	-0.653	0.183	-1.301	-0.05	0.113	-1.166	0.032	-1.019	-0.778	-1.301	0.853	0.363	-1.301	0.581	0.76	-1.301	-1.301	-1.301	-0.043	0.332	-0.119	0.618	0.034	-0.57	-0.268	-1.301
GS13817	0.174	0.467	-0.565	0.076	0.484	0.248	0.194	0.286	-0.327	0.027	-0.193	-0.072	0.168	0.079	0.437	0.553	0.073	0.248	-0.679	-0.512	-0.222	-0.379	-0.366	0	0.084	0.782	0.194	0.172	0.033	-0.008	1.253	0.354	-0.384	-0.646	0.344	-1.301	0.545	0.621	0.532	-1.223	-0.319	0.173	0.089	0.429	0.104	0.121	-0.286	-0.145	-0.107
GS5263	-1.301	-0.392	0.507	-0.067	-1.301	-0.136	-1.301	-0.331	0.979	0.627	-1.301	-0.079	-0.092	0.072	0.621	0.349	-1.301	0.349	-1.301	-0.005	0.443	0.058	-0.519	-0.653	-0.504	0.383	0.571	0.311	-1.301	-0.243	-1.176	-1.301	-0.139	0.701	-1.301	-1.301	-1.301	0.336	-1.301	0	-1.301	-0.449	-0.397	-0.019	-1.301	0.084	0.072	-1.301	1.197
GS7554	-0.156	-0.509	-0.675	0.033	0.311	-0.166	0.769	-1.301	0.771	0.516	-0.298	-0.295	-0.01	-0.235	-0.616	-0.109	0.563	0.105	0.297	-0.528	0.644	0.071	-1.301	-0.829	-0.32	-0.422	-0.08	-0.043	0.67	0.817	0.078	-0.477	0.068	0.462	0.21	-0.097	-0.547	0.567	0.209	0.226	0.009	0.213	0.112	0.577	-0.174	0.037	-0.329	-0.473	0.003
GS14846	-0.446	1.301	0.835	0.518	-1.301	0.41	-1.188	0.204	-0.49	-1.301	-1.301	-0.319	0.286	-1.301	-0.288	0.345	-0.049	0.437	-1.301	-1.056	0.13	-0.009	-0.265	-0.227	0.582	0.488	0.221	-1.301	-0.408	0.094	-0.19	0.508	-0.042	-1.301	0.43	-1.301	0.681	-1.301	-0.085	0.616	-1.301	0.53	-0.494	-0.773	-0.255	0.056	0.497	0.591	-1.301
GS14939	0.645	-0.983	0.605	0.528	-1.301	-1.301	-0.988	0.587	-0.401	-0.32	-0.582	-0.814	-1.167	-0.657	-0.637	-0.877	-0.798	0.523	0.617	0.672	0.169	0.201	0.468	0.06	0.157	0.688	0.29	0.007	0.35	-0.01	0.866	-1.202	-0.556	-0.658	-1.301	-1.301	-0.141	-0.068	0.16	-1.301	-0.301	-1.301	-0.865	-0.849	0.212	-0.117	0.539	0.189	-0.337
GS1017	0.358	0.255	0.252	0.584	0.863	-0.516	-0.014	0.355	0.682	0.435	0.787	0.606	0.251	0.55	-0.308	-0.015	-0.148	-0.345	-0.436	-0.497	-0.458	-0.625	-0.095	-0.13	0.274	0.404	0.229	-0.043	-1.301	-0.339	0.187	0.293	0.195	0.119487	0.361	0.939	0.496	0.839	0.78	0.296994	-0.835202	0.35	-0.238	0.353	0.33	0.038	0.457	0.641	0.505
GS118	-0.519	-0.23	-0.516	0.202	0.354	0.232	0.411	0.355	-0.276	-0.029	0.208	-0.049	0.012	0.004	-0.359	-0.608	-0.036	-0.022	-0.201	-0.04	-0.123	-0.124	-0.063	0.518	-0.261	0.059	-0.193	-0.257	-0.358	0.09	0.514	0.071	-0.189	0.139	0.568	-1.301	-0.266	0.29	-0.263	-0.119	-1.301	0.423	0.217	0.228	-0.168	-0.182	-0.57	-0.051	0.169
GS3623	0.742	0.834	0.298	0.472	0.808	0.298	0.593	0.623	0.43	0.308	0.434	0.811	0.205	0.478	0.311	0.024	0.022	0.688	0.146	0.87	0.174	0.111	0.696	0.739	0.384	0.319	0.394	0.361	0.402	0.317	-0.542	0.477	0.304	-1.202	0.809	0.963	0.562	0.68	0.545	0.467	-1.301	0.325	0.313	0.268	-0.267	0.248	0.682	0.373	0.296
GS15275	0.444	0.231	-1.301	-0.833	-1.301	-0.592	-1.188	0.079	0.776	-1.233	0.051	-1.301	0.278	-1.301	-1.301	-1.178	-0.497	-0.457	-0.959	-0.468	-1.301	-0.086	0.071	-1.301	-0.364	0.298	-0.38	-1.301	-1.301	-0.36	-1.301	0.457	-0.72	0.121	0.164	-1.301	-1.301	-1.301	-1.301	0.741	-1.301	-1.301	0.186	-0.466	-0.385	-0.205	-1.301	0.003	-0.137
GS4183	0.067	-0.562	-0.179	-0.213	-0.552	0.752	0.557	0.239	0.314	0.11	-0.179	-0.921	-0.105	-0.04	0.207	0.184	0.097	0.21	0.159	0.102	-0.194	-0.923	0.066	-1.301	0.008	0	-0.341	-0.467	0.252	0.203	1.177	0.094	0.364	-0.147	-0.872	-1.301	0.32	0.789	0.203	0.95	-1.301	-0.563	0.027	-0.201	0.233	0.02	0.173	0.252	0.606
GS15241	0.466	0.424	-1.301	-1.301	-0.075	-1.215	-1.301	-1.301	-1.134	0.276	-1.207	0.162	0.28	-0.171	-1.301	-0.617	-0.401	0.364	0.031	-0.704	-0.111	-0.1	-1.095	-1.301	-0.023	-0.552	0.296	0.065	0.938	0.309	1.301	0.155	0.247	-0.454	-1.301	-1.301	-1.301	-1.301	0.512	-1.301	-1.301	-0.071	-1.301	-0.177	0.753	-0.299	0.544	-1.301	-1.301
GS3903	0.582	0.282	0.121	-1.301	0.604	-0.659	0.511	1.144	0.411	0.388	-0.335	-0.135	0.198	-0.392	0.294	0.299	0.091	-1.014	0.062	0.279	-0.785	0.298	-0.239	-1.301	-0.032	0.708	-0.035	0.056	0.127	-0.05	1.161	0.057	-0.051	-0.554	-0.747	-1.301	-1.301	-1.301	-1.301	0.159	0.768	0.127	-0.103	-0.574	-0.052	0.204	-0.421	-0.068	0.604
GS8620	-0.312	0.128	-0.51	0.095	0.327	-0.334	0.417	-1.301	0.372	0.124	-0.269	-0.344	0.065	-0.505	-0.191	-0.291	0.057	0.023	-0.23	0.062	0.038	0.127	-0.135	0	0.019	0	0.107	0.233	-0.19	-0.524	-0.059	0.237	-0.055	-0.28	0.299	-1.301	0.505	0.605	0.55	0.251	-1.301	0.127	-0.306	-0.163	0.176	0.674	0.144	0.293	0.101
GS3373	-0.054	0.368	-0.101	0.731	-1.301	-1.301	0.347	0.166	0.264	-1.301	-1.301	-0.167	-0.139	0.26	-0.421	-0.652	-0.208	0.282	0.096	0.737	0.394	0.351	0.498	0.125	0.033	-0.224	0.473	0.211	0.488	0.12	0.091	-0.186	-0.857	0.354	0.081	-1.301	-0.672	0.176	-0.2	0.739	-1.301	-0.09	-0.301	-0.278	0.196	0.265	0.581	-0.128	-0.239
LT42	-1.301	-1.301	-0.004	-1.301	-1.301	-1.301	-1.301	-1.301	-1.301	-0.542	-1.301	-1.301	-0.486	-1.242	-1.301	-0.662	-0.394	-1.301	-0.211	-0.251	-1.301	-1.272	-0.078	-1.301	-1.301	-1.301	-1.301	-0.719	-1.301	-1.301	-1.301	-1.301	-0.376	-1.301	-1.301	-1.301	-1.301	-1.301	0.456	-1.301	-1.301	-0.667	0.434	-1.301	-0.557	-0.22	-0.699	-1.22	-0.906
GS168	0.1	-0.505	-1.301	-1.301	0.941	1.083	-0.392	0.903	-0.253	0.645	0.187	0.532	-0.173	-0.118	-0.709	-1.301	0.298	-0.968	-0.354	0.644	0.01	-0.452	-0.026	0.968	0.051	0.7	-0.439	-0.644	-0.796	-0.234	0.83	0.224	0.308	0.589	-1.301	-1.301	-0.434	-1.301	-1.301	-1.301	-1.301	-0.931	0.614	-0.028	-0.28	-1.022	-0.906	-1.301	-1.301
GS11084	0.435	-0.035	0.35	0.349	-0.853	0.026	0.25	0.239	0.268	0.606	-0.144	-0.35	0.051	0.1	-0.454	0.196	0.067	0.069	0.288	0.505	0.094	-0.252	-0.304	0.113	0.31	0.442	0.434	0.294	-0.233	-0.075	1.297	0.374	0.156	1.087	-1.301	-1.301	0.468	0.2	0.15	0.706	-1.301	0.38	0.111	0.088	0.236	0.242	0.212	-0.542	-0.023
GS15180	0.322	-1.301	-1.301	-1.301	-0.443542	-1.069	-1.301	-0.222	-1.301	-0.496	-0.656	-1.301	-1.301	-0.422	-1.301	-1.301	0.849	-0.079	0.47	-1.301	-0.001	-1.162	0.071	-1.301	-1.301	-1.301	-0.455393	-0.652213	-1.301	1.301	0.0417066	-1.301	0.558	1.301	-0.604	-1.301	0.983	-1.301	-1.301	-1.301	-1.301	0.887	-0.355	-0.424	-1.301	-0.471	-0.772887	-1.301	-0.535
GS14790	0.41	0.268	0.254	0.374	0.469	-1.301	0.491	-0.135	0.415	-0.718	0.358	-0.814	0.682	0.518	-0.074	0.221	-0.157	0.455	0.231	-0.061	0.151	-0.002	0.003	0.181	0.235	-0.346	0.501	-0.461	0.255	0.011	-0.915	0.124	0.31	-0.442	-0.723	-1.301	-0.405	0.294	-0.003	0.126	-1.301	-0.094	0.092	0.472	-0.34	0.07	-0.73	0.849	0.019
GS2707	-1.301	0.53	0.349	0.745	-1.301	-0.022	0.578	0.368	-0.253	0.216	-0.518	-0.699	0.187	0.044	0.292	-0.455	0.415	0.04	-0.672	-0.12	-0.256	-0.651	-0.223	-1.301	0.423	-0.451	-0.303	0.259	-0.069	0.029	0.503	-0.791	-0.768	0.011	-0.157	-1.301	-1.301	-1.301	-1.301	0.157	-1.301	0.107	0.027	-0.268	-0.255	0.163	-0.275	-0.564	0.451
GS15232	0.178	-0.312	0.497	-0.276	-1.301	-1.215	-0.535	0.146	-1.301	0.131	-0.839	-0.761	-0.478	-0.703	-1.301	-0.227	-0.619	-0.074	0.603	-0.306	-0.099	-0.022	-0.173	-0.317	-0.154	0.611	0.122	-0.452	-1.301	-0.301	0.586	-0.936	0.113	-0.439	-1.301	-1.301	-1.301	0.308	-1.301	0.581	1.179	-0.357	-0.639	-0.247	-0.104	0.113	-1.082	0.344	0.352
GS3014	-1.301	0.377	-1.301	-0.878	-0.319507	-0.96	1.196	0.914	1.301	0.629	-1.301	0.473	0.063	0.019	-0.151	0.483	0.066	-0.45	0.4	-0.188	-0.961	0.038	-1.301	-1.301	-0.361	0.021	-0.517	-0.374	0.032	-0.155	0.214	-0.336	-1.301	-0.36	0.302	0.999	-1.301	-1.301	0.686	0.397	-1.301	-0.249	-1.301	-1.219	-0.263	-0.169	0.115	0.757	0.766
GS2495	0.081	-0.302	0.128	0.145	-0.061	0.724	-0.134	0.271	0.288	0.029	0.326	0.069	0.324	-0.133	-0.188	-0.137	0.236	-0.044	-0.296	-0.139	-0.12	-0.217	-0.19	0.087	0.341	-0.063	0.191	0.356	-0.276	0.085	0.011	0.245	-0.075	0.819	0.311	-1.301	0.447	0.575	0.493	-0.218	-1.301	0.086	-0.089	0.117	0.293	0.182	-0.17	-0.973	-0.396
GS15513	-0.045	0.267	-1.301	0.214	-0.915	-1.301	-0.103986	-0.989955	1.071	-1.301	0.496	-1.301	0.079	-1.301	-0.204	-0.275	-1.301	-1.301	0.185	-1.301	-0.162	-0.79	0.031	-0.477	0.03	-0.96	-0.107	0.245	-1.301	0.702	-1.301	-0.719	-0.111	-0.86	0.425	-0.009	-1.301	-1.301	0.394	-1.301	-1.301	-0.293	-0.745	-0.157	-0.857	-0.383	0.535	-1.301	-1.301
GS2390	0.451	0.529	0.138	0.469	0.616	0.327	0.55	0.301	-0.02	0.216	-0.248	0.918	0.326	0.072	0.003	0.371	0.121	-0.014	-0.092	0.264	-0.09	0.018	0.023	0.181	0.033	-0.136	0.07	-0.022	0.082	0.246	-0.064	0.137	0.323	0.924	0.253	0.017	0.244	0.09	-0.31	0.522	-1.301	0.118	0.181	0.56	0.3	-0.032	0.222	0.397	0.641
GS3901	-0.397	-1.301	0.46	-0.004	1.301	-0.635	-1.301	-1.301	0.976	0.424	-0.198	-0.325	0.534	0.32	-0.505	-0.091	-1.301	0.638	-1.301	-0.211	-0.297	0.185	0.287	0.347	-0.019	1.301	0.153	0.504	0.176	-0.351	-1.301	-0.246	-1.301	-1.301	0.473	-1.301	0.704	0.332	0.65	-0.808	-1.301	-0.293	-0.488	0.139	-0.131	0.211	0.15	0.925	-0.69
GS1290	-1.301	-0.933058	0.227	0.753	-1.301	-0.872	-1.301	-1.301	-1.301	-1.301	0.206	-1.301	-0.456	-0.378	-1.301	0.189	-0.211	-0.24	0.171	-0.88	-0.205	0.213	-0.166	-0.653	0.168	-1.301	-0.479	-0.352	-0.001	-1.301	-1.075	0.864	0.472	-1.301	0.797	-1.301	0.798	-1.301	0.715	0.607	-1.301	-1.301	-0.167	-0.339	-0.054	0.605	-1.301	-1.301	-1.301
GS1997	0.294	0.436	0.004	0.518	0.369	-0.224	0.536	0.531	-0.264	-0.137	0.089	0.224	0.255	-0.213	-0.391	-0.151	-0.268	0.258	0.308	0.626	-0.266	0.039	0.361	0.293	0.121	0.41	-0.006	0.18	0.28	0.054	0.035	0.285	0.272	-0.291	0.125	-0.469	-0.458	-0.119	-0.22	0.412	-1.301	0.305	0.206	-0.283	-0.012	0.101	0.202	0.321649	0.147085
GS6132	-0.079	-1.301	-1.301	-1.301	-0.485	-0.683	-0.192	0.496	-0.189	0.108	0.525	0.44	0.076	0.006	-1.301	-1.301	0.074	-1.014	-0.235	-1.26	-0.636	-0.401	-0.076	-1.301	-0.799	-0.71	-1.066	-0.576	-1.301	-0.13	1.075	-1.301	-1.301	-0.503	-1.301	-1.301	-1.301	-1.301	-1.301	-1.301	-1.301	0.489	0.032	0.275	0.436	-1.301	-1.301	-0.029	-0.178
GS3652	0.529	-1.301	-0.914	-0.216	0.278	0.725	0.383	0.457	-0.301	0.43	0.533	0.531	0.071	-0.096	0.363	1.014	0.3	-0.19185	0.632	0.647	-0.063	-0.601	-0.192	-0.07	-1.301	0.103	-0.645	-1.301	0.034	0.274	-0.448	-0.392	0.151	1.227	0.544	0.941	0.441	0.62	0.471	0.477031	-0.940845	0.012	0.384	0.247	-0.034	-0.273	-1.301	0.425	0.53
GS6704	-1.301	-1.301	-1.301	-1.301	-1.301	-0.516	0.059	1.301	-0.418	0.25	-0.699	-1.222	-1.301	0.219	-1.301	-1.301	0.07	-0.373408	0.321	0.552	-1.086	-0.045	-1.234	-0.732	-0.687	-0.768	-0.531	-1.301	-0.046	-1.301	0.18865	-0.546253	-0.499015	-0.353586	-1.301	-1.301	-1.301	-1.301	-0.702	1.298	-1.301	0.065	0.994	-0.126	-0.992	-1.301	-1.301	-1.301	-1.301
GS15353	-0.590348	-1.301	-0.005	-0.045	-1.301	1.062	0.343	1.301	-0.704776	0.16	-1.301	-0.131	-0.907359	-0.693	-1.301	-1.301	-1.301	-0.32	-0.361	0.416	-0.340645	-1.301	-1.301	-1.301	-0.387304	-1.301	-0.399	-1.301	1.01	-1.301	-0.455	1.091	-1.301	-0.555564	-1.301	-1.301	-1.301	0.924	-1.301	-1.301	-1.301	-0.386634	1.301	0.871	-1.301	-1.301	-1.301	-1.301	-1.301
GS4306	0.561	-0.036	0.236	-1.301	0.55	-0.499	-0.535	1.224	-1.301	0.476	0.871	0.227	-0.322	0.435	0.829	0.732	0.337	0.389	0.012	0.456	-1.206	-0.034	-0.084	-0.352	-0.408	-0.033	0.346	-0.016	-1.301	-0.151	1.301	0.84	-0.246	1.301	0.267	-1.301	0.494	-1.301	0.456	0.973	-1.301	0.865	0.151	0.285	0.746	-0.254	0.157	-0.429	-1.301
GS3882	0.447	0.36	-0.552	0.449	0.633	-0.05	0.226	1.301	1.02	-0.195	0.696	0.595	-0.111	-0.703	0.348	-0.351	0.25	-0.366	0.095	-0.68	0.434	-0.0181418	0.165	-0.051	-0.637	-0.71	0.465	-0.121	-0.528	0.158	0.592	0.101	0.203	0.336	0.496	1.135	0.662	0.733	0.651	0.372	0.146	0.577	-0.602	0.443	0.411	-0.0472295	1.05	0.492	0.611
GS10501	-1.301	-1.301	-1.301	0.521	-1.301	0.639	-0.167	-0.03	0.792	0.465	-0.116	-0.194	0.402	0.344	-0.545	0.296	0.158	0.567	-1.301	0.428	0.469	0.558	0.439	1.178	0.308	-0.312	-0.299	-1.301	-1.301	-0.497	0.264124	-0.246	-1.301	-0.704	-1.301	-0.553	-0.743	-1.301	0.551	-1.301	-1.301	-1.301	-0.09	-0.8	-0.624	0.593	1.301	0.3	0.438
GS15701	0.659	1.085	0.361	-0.741	0.876	1.301	-0.489	-1.301	1.184	0.576	-1.301	0.415	-0.091	0.578	0.097	0.411	-0.142	0.284	-0.101	-0.391	-0.68	-0.273	-0.304	0.016	-0.275	1.089	0.568	0.593	-0.123	0.482	1.095	0.001	0.366	-0.544	1.301	0.928	-0.315	0.327	-0.442	-1.301	-1.301	-0.882	0.179	0.245	-0.642	-0.202	0.595	-1.301	0.535
GS14800	-1.301	-0.426	-1.301	0.279	-0.289	-0.101	-0.504	-1.301	-1.301	0.124	-0.188	-1.301	0.04	-0.666	-0.043	-1.12	-0.021	-0.701	-0.026	-1.301	-1.073	0.697	0.737	0.641	-0.274	-1.069	-0.083	0.61	0.646	0.749	-0.508	-0.287	0.133	0.949	0.697	-1.301	0.61	0.928	-1.301	-1.301	-1.301	-0.254	0.393	0.068	-0.139	-0.487	-0.819	0.616	0.476
LT2	0.387	-0.334	0.187	-0.264	-1.301	0.04	-0.511	-1.301	0.006	-0.641	0.259	0.116	-0.166	-0.402	-0.852	-0.592	-0.387	-0.738	0.457	-0.09	-0.587	-0.249	-0.25	-0.255	0.61	-1.301	-0.268	0.306	-0.432	-0.267	-0.805	-0.233	-0.298	-0.595	-0.33	0.246	0.368	-0.048	0.113	-0.273	-1.301	-0.222	0.204	0.031	0.563	-0.413	-1.207	0.094	0.314
GS15548	1.09	-1.301	-0.96	-1.301	-1.301	-1.301	1.301	0.934	1.301	-0.00750835	-0.433114	-0.519825	-0.015	-1.301	-1.301	-1.301	-0.190729	-0.186029	1.301	0.308	-0.554395	-1.301	-0.617355	-0.30292	1.273	0.233423	0.47	-1.301	-0.164	-0.927	0.777934	-0.8774	-0.588515	-0.428782	-0.735	-0.237	-0.236	-1.301	1.301	-1.301	-1.301	-1.301	-1.301	-0.403463	-0.0661559	-0.332	-1.301	-1.301	-1.301
GS6261	0.174	0.94	-0.096	0.753	-0.105	-1.301	0.198	0.186	0.4	0.052	0.2	0.429	0.337	0.418	0.128	0.086	0.111	0.401	0.345	0.985	0.056	0.164	0.257	-1.301	0.481	0.552	0.515	0.505	0.227	0.271	0.217	0.183	0.245	-0.554	0.009	0.577	-0.141	0.216	0.386	0.606	-0.337	-0.121	-0.081	0.041	0.124	0.43	0.744	0.355	0.714
GS10388	-0.371	0.347	1.301	1.301	-1.301	0.672	-1.301	-0.875	0.776	0.723	-1.301	-1.301	-0.291	-0.442	0.094	0.416	-1.07	-1.301	-1.301	-1.26	0.122	0.068	-0.815	0.137	0.073	-0.914	0.284	0.27	0.063	-0.312	-1.216	-0.329	-1.301	-0.972	0.663	-1.301	0.246	-1.301	-1.301	0.569	-1.301	0.137	0.059	-0.073	-0.413	0.273	-0.179	-1.301	-1.301
GS4535	0.283	0.247	0.215	-0.276	-0.438	-0.173	-0.134	-1.301	-0.452	-0.054	-0.437	-0.761	-0.284	0.13	0.28	-0.057	-0.214	-0.457	-0.344	-0.316	-0.1	0.104	0.184	0.461	-0.019	-0.181	0.072	0.067	-0.036	-0.024	0.243	0.186	0.235	-0.88	0.373	0.241	-1.301	0.623	0.542	-0.17	-1.301	0.276	-0.202	0.205	-0.002	-0.02	0.502	-0.116	-0.084
GS121	0.241	0.101	0.141	0.402	0.282	-0.136	0.345	0	0.013	-0.122	-0.018	0.193	0.091	0.198	-0.134	-0.275	-0.053	0.226	0.233	0.476	0.087	0.051	0.295	-0.07	0.116	0.01	0.133	0.211	0.065	-0.164	-0.027	0.148	0.052	-0.206	0.122	0.072	0.055	-0.018	0.024	0.337	-0.167	-0.021	0.011	-0.327	0.01	0.146	0.426	0.321	0.056
GS14251	0.506	0.035	0.274	0.536	0.231	-0.016	0.346	0.415	0.236	0.178	-0.763	0.247	0.496	0.26	0.48	0.531	0.242	-0.372	0.37	-0.658	0.149	0.111	-0.152	-0.13	0.496	0.344	0.292	-0.249	0.078	0.274	0.398	0.45	0.392	0.336	0.418	-1.301	-1.301	0.685	0.885	-0.378	-1.301	0.282	0.163	0.421	0.269	-0.505	-1.301	-0.35	0.484
GS2736	-0.446	0.193	-0.387	0.332	0.5	0.489	0.108	0.271	0.185	0.39	0.096	-0.143	0.105	0.1	-0.294	-0.768	-0.353	-0.034	0.328	0.542	0.081	0.045	0.34	-1.301	0.178	0.736	-0.027	0.103	0.274	0.012	1.28	0.182	0.255	-0.121	0.156	-1.301	0.211	0.093	-0.336	-0.005	-0.18	-0.26	0.07	-0.072	-0.157	0.044	0.485	0.237	0.556
GS3801	-0.06	-0.054	-1.301	0.47	0.12	-0.451	-0.032	-0.03	0.031	0.519	0.605	0.472	0.262	-0.838	0.397	0.326	-0.044	0.203	0.14	0.595	-0.203	0.079	0.38	0.733	-0.486	-0.045	-0.471	-0.024	0.276	0.081	-0.421	-0.35	0.067	-0.157	0.138	0.459	0.19	0.463	0.181	0.681	-1.301	-0.642	-0.303	0.025	-0.223	0.569	0.488	0.257	-0.373
GS14844	-0.566	0.54	0.344	0.194	0.542	-0.206	0.365	-0.176	0.73	0.418	0.495	0.569	0.336	0.392371	0.513	0.589	0.342	-0.039	0.202	0.613	0.227	0.217	0.258	0.268	-0.431	0.304	-0.214	-0.197	0.21	0.132	-1.301	0.18	0.48	0.672	0.826	0.637	0.438	0.668	0.725	0.664	-1.301	0.216	0.19	0.52	0.021	-0.101	0.456	0.679	0.202
GS4024	0.704	-0.134	0.469	-1.301	-0.052	-1.136	-0.069	0.342	0.602	0.51	-0.931	-0.363	0.377	-1.126	-0.494	-1.301	0.422	0.604	0.755	-0.02	-0.54	0.089	0.162	0.765	0.121	0.743	0.024	-0.68	0.017	0.01	0.092	0.563	0.809	0.484	0.719	-1.301	-0.195	0.536	0.469	0.488	-1.301	-0.887	-0.193	0.268	-0.017	0.118	-0.499	-0.162	0.39
GS3454	-0.113	0.445	-1.301	0.685	0.031	-0.114	-0.323	-0.273	-0.577	-0.167	0.286	-0.262	0.142	-0.288	0.003	0.427	-0.011	0.009	0.29	0.286	0.074	0.078	0.133	0.046	0.42	-0.301	0.431	0.274	0.087	0.128	0.048	-0.003	-0.125	0.338	0.021	-1.301	-0.038	-0.38	-0.672	0	-1.301	-0.188	-0.22	-0.314	0.002	0.053	0.406	-0.151	-0.344
GS3276	-0.201	-1.301	-0.482	1.014	-1.301	1.301	-1.301	0.368	-1.301	-1.301	-1.301	-0.444	-0.069	0.696	0.235	-1.094	-0.326	-0.019	-1.301	-0.203	-0.356	-0.022	-0.697	-1.301	-0.164	-1.301	0.837	0.182	-1.301	0.332	-1.301	-0.984	-0.677	1.301	-0.477	-1.301	-1.301	-1.301	-1.301	0.42	-1.301	-1.301	-1.301	0.128	-0.546	-0.891	0.472	-1.301	-1.301
GS4128	0.15	-0.06	0.114	0.147	-1.301	0.344	0.154	0.125	0.453	-0.134	-0.376	0.031	-0.156	0.184	0.28	-0.744	0.107	0.171	-0.737	-1.301	-1.301	0.138	-0.166	0.951	0.02	-1.301	0.218	0.232	-0.599	-0.074	0.087	0.219	0.161	0.368	-0.798	0.33	-1.301	0.122	0.009	-0.105	-1.301	-0.031	-0.444	-0.349	-0.146	0.117	0.323	0.254	-1.301
GS4201	-0.556	0.096	0.267	0.06	-0.191	0.406	-0.022	0.255	0.087	0.288	0.082	-0.946	-0.11	0.124	-0.272	-0.169	-0.012	0.329	0.035	-0.783	-0.364	0.36	-0.362	-1.301	0.018	-0.242	0.134	0.212	-0.025	0.256	0.35	-0.068	-0.222	0.872	0.342	-1.301	0.685	0.443	0.521	-0.126	-1.301	-0.029	0.448	-0.169	-0.063	0.109	0.231	0.199	0.229
GS11924	-0.618	-1.301	-1.301	1.008	-0.687	-1.301	1.06	-0.273	-0.013	-0.371	-1.258	0.611	-1.301	0.394	-0.692	-1.301	-0.017	0.182	0.118	-1.005	-1.036	-1.301	-0.629218	-0.608296	-1.301	-0.358	-0.15	0.138	-1.183	0.532	-1.301	0.411	-0.36	-0.389	-1.301	-0.62	0.616	0.443	0.916	-1.301	-1.301	-1.301	-1.301	0.626	-1.301	-1.096	-1.301	0.679	-1.301
GS7483	-0.511	-0.171	-0.628	-1.301	0.769	0.425	0.499	0.806	0.145	-0.593	-1.301	-0.632	-0.27	-0.464	-0.315	0.012	0.155	-0.457	-0.986	-0.379	0.215	-0.12	0.423	0.702	0.065	0.733	0.208	0.516	0.36	-0.104	0.379	0.123	-1.301	1.301	0.053	-1.301	-1.301	0.656	0.519	0.39	-1.301	0.604	-0.008	-1.058	-0.104	0.019	0.491	-0.542	0.495
GS5897	-1.301	-1.301	-1.301	-1.301	-1.301	-0.016	-1.301	-0.477	0	-1.301	-1.161	-1.301	-1.301	-1.301	-1.301	-0.756	-1.299	-1.156	-1.301	-0.01	-1.301	-1.301	-1.301	-1.301	-1.202	-0.27	-1.165	-1.301	-0.849	-1.301	-1.301	-1.301	-0.433	-1.301	-1.301	-1.301	-1.301	-0.131	-1.301	-1.301	-1.301	-1.301	-1.301	-1.301	-1.301	-1.301	-0.071	-0.36	-1.301
GS4695	0.57	-0.234	0.012	0.348	0.362	1.014	-0.624	0.564	-1.301	-1.301	-1.301	0.158	-0.491	0.277	-0.623	-0.584	-0.16	-1.301	0.18	0.704	0.023	0.242	-1.301	-0.528	-0.171	-1.301	-0.061	-0.863	-0.581	-0.014	0.108	-0.314	-1.301	-0.191	0.32	-1.301	-1.301	0.647	-1.301	-1.301	-1.301	1.178	0.165	-0.273	0.153	0.267	-1.301	0.16	-1.301
GS3876	0.369	-0.462	0.193	0.09	0.589	0.544	0.221	0.255	0.043	0.199	-0.021	0.252	0.32	0.002	0.352	0.469	-0.168	0.353	0.077	-0.959	-0.019	0.309	0.011	0.16	-0.269	0.173	0.105	-0.623	0.127	0.157	1.224	-0.032	-0.139	0.644	-0.282	-1.301	0.46	0.809	0.134	0.307	0.225	0.287	0.221	-0.098	0.255	0.106	-0.054	0.367	0.45
GS9661	0.546	0.795	0.213	0.707	-1.301	-0.872	0.76	0.763	0.727	0.4	0.899	-1.301	0.583	-1.301	0.205	0.674	0.446	-1.301	-1.301	-0.959	-0.103	0.005	-1.301	-1.301	-0.083	-0.233	0.266	0.206	-1.259	-0.974	0.1	0.165	-0.341	0.656	0.423	-1.301	0.418	-1.301	0.473	-1.301	-1.301	-0.102	-0.225	-0.308	-1.023	0.474	-0.212	-1.301	0.576
GS15825	-0.399247	-1.301	-1.301	-1.301	-1.301	0.518	-0.197275	0.2158	-1.301	0.389	-1.301	-1.301	-1.301	-1.301	-0.970848	-1.21652	-0.758	0.709	-0.308	0.609	-1.301	-0.473	1.045	-0.089	-0.057	0.254	-0.372	-1.301	-1.301	-1.301	1.301	-1.301	-0.822	-0.972	-0.647544	-1.09655	-0.72105	-0.989798	-0.851267	-1.301	-1.301	-0.890369	0.184	-1.301	0.743	-0.584	-1.047	-1.301	1.301
GS14997	0.094	0.395	-0.114	0.114	-0.1	0.721	0.358	0.38	-1.301	0.863	-1.301	0.441	0.4	-0.475	0.05	-0.025	-0.149	-0.007	-0.225	-0.88	0.027	0.225	-0.236	-0.255	0.094	-0.28	-0.005	0.177	-0.532	-0.209	0.553	0.031	0.731	-0.088	0.316	0.975	0.594	0.621	0.696	-0.05	-1.301	-0.205	0.201	0.487	0.002	0.147	-0.253	-0.482	-1.301
GS1778	-0.033	-0.302	-0.628	-0.114	0.404	0.438	0.457	0.415	0.352	-0.237	-0.193	0.148	-0.423	0.042	-0.056	0.144	0.071	-0.636	-0.227	0.202	0.134	-0.19	-0.036	0.317	-0.092	-0.422	-0.074	0.145	0.222	0.029	-1.301	-0.429	-0.623	-0.431	0.421	0.1	0.589	0.356	0.644	0.17	-1.301	0.149	0.083	-0.085	-0.08	0.313	-0.034	0.479	0.142
GS3744	0.694	0.498	0.056	0.551	-0.427	-1.301	-0.82	-1.301	-1.301	-0.131	-0.656	-0.632	-0.108	0.372	-0.023	-0.643	0.035	-0.437	0.039	0.437	0.184	-0.341	-0.529	-0.255	0.277	-0.166	0.572	0.365	-0.552	0.634	-1.301	-0.143	-0.12	-0.173	-1.301	0.702	-0.108	0.918	0.108	-1.301	-1.301	-0.074	-0.431	-0.233	-0.236	-0.212	-1.301	-1.301	-0.013
GS3443	0.031	0.202	0.431	0.338	0.035	0.099	0.189	0.222	0.298	0.127	-0.041	-0.398	-0.252	-0.543	-0.18	-0.893	0.09	-0.616	0.391	0.476	-0.392	-0.24	0.241	0.087	0.176	-0.136	-0.07	0.103	0.151	-0.182	-0.097	0.113	-0.308	-0.183	-0.64	0.236	-0.45	0.296	0.096	0.114	0.057	0.13	0.334	0.246	-0.065	-0.507	0.412	0.626	0.599
GS2811	0.512	-0.608	0.335	0.329	-0.438	0.139	0.124	-0.331	-0.026	-0.031	-0.079	0.429	0.495	0.559	-1.028	0.154	-0.165	-0.345	-0.213	0.127	0.058	-0.162	0.245	0	0.079	0.385	0.213	0.285	-0.343	0.08	0.312	0.027	0.296	0.495	0.563	-1.301	0.446	0.863	0.6	0.521	-0.268	0.528	0.04	0.379	0.091	0.183	0.538	0.365	0.779
GS15821	0.464	0.194	-1.301	0.125	-1.184	-1.301	-1.301	-1.301	0.861	-0.225	-1.301	0.377	0.797	-0.123	0.079	-0.963	0.162	0.042	-0.26	-0.845	0.039	-0.66	-0.858	-0.352	1.214	-0.835	-0.053	-0.551	0.069	0.129	-0.205	1.115	-1.301	-0.025	-1.301	-1.301	-0.05	-1.301	-1.301	-1.301	-1.301	0.181	-0.114	-0.609	0.326	0.511	-1.12	0.965	-1.301
GS1407	0.546	0.184	0.316	0.335	0.597	-0.128	-1.301	0.853	-0.385	0.401	0.591	0.541	0.011	-0.536	0.298	0.307	-0.233	-0.093	0.252	-0.078	-0.233	0.093	-0.058	-0.153	0.1	0.306	-0.21	0.032	0.264	0.229	0.333	0.383	0.367	-0.07	0.18	0.391	0.16	-1.301	0.879	-0.021	-1.301	0.435	-0.135	0.051	-0.059	-0.209	0.575	0.249	0.548
GS3502	0.269	-0.085	-0.092	0.119	0.325	0.262	0.371	-1.301	0.013	0.492	0.146	0.513	0.288	0.094	0.206	0.465	-0.122	-0.418	0.34	0.418	0.143	0.105	0.32	0.125	-0.074	0.402	-0.307	-0.142	0.202	0.04	-1.301	0.093	0.377	-0.202	0.232	0.193	0.055	0.063	0.147	0.594	-1.301	0.044	0.1	0.171	0.062	0.186	0.089	0.476	0.521
GS6548	0.758	0.369	-0.298	-0.38	0.455	0.383	-0.852	-1.301	-0.054	0.344	-0.985	-0.015	0.092	0.321	0.22	0.358	0.315	0.081	-0.116	0.598	0.3	-0.43	0.254	-1.301	-0.331	-0.659	-0.243	-0.091	-0.284	-0.037	0.112	-0.006	-0.2	0.519	-0.166	-1.301	-1.301	0.524	-0.827	-0.88	-1.301	0.647	0.617	-0.91	0.146	-0.037	0.082	0.181	0.477
GS6984	-1.301	-0.562	0.348	0.299	0.437	0.235	-1.301	-0.477	0.802	0.179	-0.184	0.512	0.935	0.678	-0.143	0.19	-0.156	-1.27	0.573	0.689	0.219	-0.099	0.016	-1.301	0.133	0.553	-0.336	0.112	-0.116	-0.469	-0.106	-0.115	-1.301	0.087	0.202	-0.143	-0.02	0.737	0.231	0.466	0.726	-1.301	-0.346	0.003	-0.021	-0.011	0.035	0.569	0.031
GS6257	0.156	-0.855	-0.914	0.163	0.24	0.413	0.543	0.496	0.83	-0.283	-1.301	-1.301	-0.051	-0.788	0.309	0.356	-0.868	-0.126	0.404	-0.755	0.188	-0.323	0.482	-1.301	0.318	-1.301	-0.401	-1.301	0.246	0.063	0	-0.19	-0.477	-0.006	-1.301	-1.301	-1.301	0.725	0.537	-1.301	-1.301	-0.269	-0.299	0.976	0.723	-0.621	-0.089	0.136	-1.301
GS15299	-0.227	0.288	-0.71	-0.619	-1.301	0.595	-0.23	-1.301	-0.288	-0.33	-0.528	-0.921	-0.023	-0.693	-0.311	-0.634	0.241	-0.049	0.205	-0.196	0.597	-0.185	0.308	0.301	0.21	-0.143	-0.539	-0.075	0.107	0.043	-0.947	-0.487	-0.13	0.074	-0.07	-1.301	-1.301	0.62	0.101	0.537	-1.301	-0.187	0.201	-1.301	-0.244	-0.769	0.084	-0.477	-0.234
GS15081	-1.301	-0.234	-0.422	0.438	0.158	0.85	0.309	-1.301	0.5	-1.044	0.386	0.252	0.496	-1.126	0.334	0.028	-0.55	0.547	-0.128	0.635	0.055	-1.301	-0.247	0.666	0.243	0.823	0.348	-0.541	0.144	-0.284	0.235	-0.204	-0.595	0.512	-0.299	-1.301	-0.133	-0.09	-0.317	0.146	-1.301	0.676	0.041	0.872	-0.261	0.661	-0.061	-0.301	0.194
GS14829	-0.63	0.174	-0.96	-1.301	-1.301	0.701	-1.012	0.079	-0.686	0.321	0.581	0.483	0.453	0.549	-0.275	0.761	-0.016	0.036	-0.316	-0.561	-0.13	-0.747	-0.159	0.577	1.094	0.349	-0.215	0.763	0.022	-0.131	0.96	-0.893	0.738	-0.185	-1.301	-0.658	-1.044	-0.836	-1.301	-0.005	-1.301	-1.301	0.174	-1.028	-0.161	-0.339	0.477	0.028	0.374
GS14883	0.496	0.348	-0.362	-0.125	0.204	0.696	0.251	0.477	0.25	0.335	-0.684	-0.172	0.439	-0.192	-0.4	0.128	-0.351	0.646	0.286	0.228	0.131	-0.308	-0.126	-0.317	0.147	0.29	0.364	-0.588	-1.15	0.142	1.133	-0.202	-1.197	0.599	0.139	-1.301	-0.153	-1.301	0.201	-1.301	-1.301	-0.105	0.673	0.547	0.874	0.225	-0.454	-0.289	-0.775
GS14130	1.115	0.282	-1.301	-0.666	0.48	0.406	0.416	1.301	0.72	0.604	-0.112	0.44	-0.217	0.061	0.183	-0.316	0.322	-1.014	0.373	-1.301	-0.69	-0.379	-0.304	-0.431	-0.089	1.018	0.067	-0.377	-1.09	0.2	0.929	0.328	0.505	0.425	-1.301	-1.301	-0.213	-1.301	-1.301	-0.746	-1.301	0.22	-0.254	0.564	0.194	0.262	0.527	0.824	0.39
GS2062	0.398	0.147	0.158	-0.539	0.556	0.474	0.55	-0.273	-0.084	0.06	0.185	0.3	-0.037	0.235	-0.191	-0.017	-0.0521788	0.418	0.468	0.691	-0.392	0.173	0.547	0.686	-0.59	1.095	-0.012	-0.363	0.436	0.137	-1.301	0.232	0.29	0.076	0.602	0.931	0.72	0.797	0.618	-0.245	-1.301	0.346	0.023	-0.299	-0.147012	0.294	0.25	0.219	-0.061
GS15067	-1.301	-1.301	-0.504	-1.301	-1.301	-1.301	-1.301	-0.574	-1.301	-0.199	0.499	-0.745	0.644	0.045	0.737	-0.756	0.391	-0.301	0.598	-0.88	-0.233	0.691	-0.961	0	0.273	-0.71	0.231	-1.186	-0.54	0.781	0.067	-1.301	-1.301	0.110788	0.789	-0.357	-0.868	-1.301	-1.301	-1.301	-0.745	-0.426	0.046	0.801	0.211	0.902	-0.656	-1.301	-1.301
GS7970	0.173	0.252	0.148	0.109	0.856	0.701	0.326	0.687	-1.301	0.371	0.88	-0.09	-0.766	0.118	0.003	0.597	0.008	-0.082	-0.586	0.127	-0.077	0.195	0.059	0.477	0.052	0.193	-0.241	0.106	0.144	0.317	-0.382	0.303	0.288	-0.073	0.594	0.859	-0.412	0.493	0.399	0.307	-1.301	0.244	0.097	-0.141	-0.089	0.036	0.557	0.442	0.171
GS3971	1.24	-1.301	-1.301	-1.301	-0.988	1.301	-1.301	-0.273	-1.301	-1.301	1.09	1.301	-1.301	0.951	1.301	-1.301	-1.246	-1.301	0.143	0.666	0.004	0.499	-1.301	-0.285	0.137	-0.206	0.565	0.06	-0.764339	-0.560947	0.156	-1.301	-1.301	-1.00843	-0.495045	-1.58743	-0.631206	-0.878901	-0.799435	-1.301	-1.301	-1.301	1.301	0.919	-1.301	1.139	0.24	-1.301	-1.301
LT36	-0.285	-1.301	-1.301	-1.301	-1.301	-1.301	-0.723	-1.301	0.081	-1.301	-1.301	-0.972	-1.296	-1.152	-1.301	-1.301	-0.363924	-1.301	-0.162	-1.301	-0.449	-1.192	-0.946	0.637	-0.899	-0.261	-1.301	-0.689	-0.652	-1.301	-1.301	-1.301	-0.2	-1.301	-0.812	-0.854	-0.222	-0.438	-0.378	-0.437	-1.301	-1.085	0.672	-1.301	-0.286259	-0.398	-0.528	0.411	-0.674
GS1849	0.361	0.371	0.335	0.433	0.678	0.777	0.349	0.054	0.163	0.531	0.529	0.417	0.316	0.021	0.054	0.089	-0.236	0.208	0.195	0.64	-0.152	-0.353	0.044	-0.07	-0.326	-0.063	-0.161	-0.061	0.023	0.027	-1.301	0.016	-0.085	0.722	0.479	0.943	0.631	0.726	0.537	-0.336	-1.301	0.526	0.332	0.072	-0.284	-0.223	0.048	0.239	0.626
GS3143	0.398	-0.01	-0.835	-0.346	-1.301	0.563	-1.301	0.255	-1.301	0.417	0.096	0.456	0.184	-0.319	-0.229	-0.01	-0.537	0.121	-1.156	-0.428	-1.301	-0.34	0.171	1.189	0.049	-0.121	0.024	-0.127	-0.474	-0.89	0.31	-1.301	0.634	0.033	-0.254	-1.301	0.328	0.071	0.382	-0.008	-1.301	-0.231	0.266	-0.201	-0.275	-0.059	-1.301	-0.008	-0.25
GS210	0.228	0.238	0.329	0.485	0.226	0.132	0.426	0.079	0.372	0.044	-0.034	0.271	-0.056	-0.277	-0.298	-0.131	0.241	-0.068	-0.237	0.054	0.153	0.336	0.4	0.074	0.19	0.265	0.1	0.138	0	0.045	0.115	0.372	0.09	0.161	0.535	0.937	0.531	0.746	0.536	0.124	-0.377	0.193	0.184	0.213	0.329	0.31	-0.006	0.326	0.41
GS2415	0.346	0.438	-0.206	-0.079	0.766	0.736	0.287	-0.398	0.435	-0.044	0.23	0.399	0.239	0.339	0.468	0.363	0.22	-0.418	0.236	0.432	-0.174	0.249	-0.652	-0.033	-0.095	0.005	-0.081	-0.029	0.091	0.374	-1.301	-0.013	0.141	0.077	0.718	0.6	-0.231	0.266	0.54	0.392	-1.301	0.401	0.2	0.518	-0.167	-0.104	0.326	0.418	0.609
GS15120	-0.21	0.149	-0.049	0.224	0.445	0.22	-1.188	-0.273	0.442	0.221	-0.383	-0.377	0.465	-1.301	-0.024	-0.681	0.201	-0.872	-0.035	-0.296	-0.121	-0.113	-0.228	0.192	0.317	0.691	0.036	0.415	-0.328	-0.209	0.905	0.116	-0.348	0.649	-1.301	-1.301	-1.301	0.503	0.177	-1.301	-1.301	-0.218	-0.293	-0.757	0.617	0.252	-0.605	-1.301	-1.301
GS1812	-0.25	0.585	0.283	0.229	0.893	0.55	0.515	-1.301	-0.341	0.274	-0.012	0.531	0.162	0.564	-0.054	-0.021	-1.027	0.924	-0.175	0.678	0.057	0.141	0.288	0.865	-0.028	0.158	-0.283	-0.084	-0.102	0.094	-1.046	0.091	0.285	-0.339	-0.477	-1.301	-1.111	-0.477	-0.631	0.43	-1.301	0.285	0.113	-0.239	-0.798	-0.401	0.395	-0.156	-0.058
GS3752	0.314	0.357	-0.675	0.197	0.386	-0.96	0.143	-1.301	-1.301	-0.229	0.357	0.5	-0.056	0.097	0.246	0.363	-0.019	-0.389	0.196	0.397	0.013	-0.098	0.201	1.181	0.011	0.697	-0.089	0.017	0.028	-0.004	0.279	-0.077	0.216	-0.348	0.558	-1.301	-1.301	0.035	-0.19	-0.155	-1.301	-0.189	0.426	0.049	-0.065	-0.262	0.491	0.249	0.121
GS2213	-1.301	-0.121	-1.301	0.733	0.748	-0.516	-1.063	0.286	0.415	0.418	0.152	0.842	0.396	-0.066	-1.301	-1.301	0.699	0.352	-1.301	-0.918	0.29	0.151	-0.381	-1.301	-0.093	0.582	0.706	-0.206	-0.865	0.138	0.85	-0.974	0.181	-0.167	-1.301	-1.301	-1.301	-1.301	-1.301	-1.301	-1.301	-0.801	0.054	1.015	0.214	0.387	0.206	0.528	-1.301
GS623	0.036	0.319	0.529	0.388	0.582	-0.96	0.007	0.054	0.652	0.276	0.113	0.229	-0.006	0.079	-0.359	0.084	-0.369	-0.194	0.273	0.671	-0.199	-0.106	-0.324	-1.301	-0.132	-0.467	0.052	0.111	0.107	-0.036	0.905	0.143	0.332	0.036	0.141	-1.301	-0.126	0.572	-0.425	-0.25	-1.301	-0.189	-0.101	0.085	0.244	0.002	-0.437	-0.694	-0.168
GS12220	0.664	-0.314	-0.056	-0.227	-1.301	-0.738	0.279	0.623	-1.301	0.801	0.461	0.308	0.033	0.017	-0.218	-1.301	-0.079	-0.232	-0.255	-0.658	0.079	-1.083	-0.519	-0.07	-0.162	-0.395	-0.33	0.53	-0.748	-1.136	0.695	0.164	-0.739	-0.396	-1.301	-1.301	-1.301	-1.301	-1.301	-1.301	-1.301	0.329	0.045	0.677	-0.276	-1.301	-0.028	-1.301	-1.301
GS2094	0.339	0.888	0.302	0.495	0.397	0.376	0.729	0.355	0.535	0.168	0.55	-0.036	0.372	0.496	0.135	0.263	0.138	0.52	0.235	0.847	0.079	0.072	0.579	0.641	0.206	0.696	0.242	0.324	0.088	0.415	0.242	0.391	0.196	0.734	0.666	0.791	0.586	0.883	0.704	0.535	-1.301	0.352	0.246	0.155	0.109	0.369	0.5	0.484	0.177
LT128	-0.848	-0.277	-0.039	-0.264	-0.08	-1.301	0.65	0.38	0.031	0.528	-1.301	0.225	0.624	0.149	0.213	0.492	0.324	0.188	-0.103	-0.127	0.237	-0.251	0.471	0.863	0.123	0.217	0.016	0.009	-1.219	-0.381	0.201	-0.307	-1.255	0.801	0.518	0.334	0.41	0.722	0.442	-0.417	-0.377	-0.454	-0.068	-0.606	-0.131	0.431	0.045	-0.249	0.106
GS2672	-1.301	-0.41	-0.025	-1.301	-0.056	0.169	0.341	-0.062	0.201	0.141	-1.301	-0.093	0.365	0.077	0.185	-1.301	0.191	-0.176	-0.23	-0.454	0.082	0.657	-0.292	-1.301	-0.102	-0.437	0.227	-0.151	-0.114	0.309	1.301	0.035	0.481	0.554	0.378	-1.301	-1.301	0.013	0.852	-1.301	-1.301	0.191	-0.546	-0.146	0.607	0.452	-1.301	0.376	-0.421
GS15863	0.219	-0.244	-0.0899308	-0.800922	-1.301	0.569	-1.301	0.65	-0.833	-1.301	0.503	-1.301	0.22	-1.301	0.898	-0.701	-0.928	0.167	0.052	-0.084	-0.905	1.145	0.422	-0.732	0.48	1.301	-0.725	-0.116	-0.706	-1.301	-0.387173	-1.301	0.232	-0.611863	0.694	-0.42	-1.301	-1.204	-1.195	-1.301	1.301	0.459	0.657	-0.063	-1.301	0.448	0.918	-0.973	-0.546
GS2838	-0.063	0.032	-0.291	-0.257	0.62	0.073	-0.294	0.146	-0.327	0.02	-0.275	0.215	-0.24	-0.036	0.072	0.3	0.156	0.36	-0.116	-0.01	-0.224	0.161	0.208	0.444	0.102	0.268	-0.014	0.15	0.392	0.298	-1.301	0.062	0.05	0.089	-0.224	-0.167	-0.236	-0.169	-0.035	-0.189	-1.301	-0.061	-0.085	0.136	0.168	0.12	-0.242	-0.421	-0.033
GS597	-0.099	0.315	0.498	0.473	0.336	0.135	0.51	0.514	0.019	0.07	0.059	-0.086	-0.214	0.424	0.205	0.084	0.223	0.19	-0.04	-0.306	0.07	0.2	-0.215	0.202	0.182	0.396	-0.031	0.187	0.082	-0.021	0.014	0.027	0.215	0.452	0.445	-1.301	0.058	0.338	0.035	0.197	0.483	-0.136	0.117	0.184	0.026	0.322	0.094	0.063	0.106
GS1357	0.614	-0.364	-0.599	0.123	-0.11	0.086	-0.267	-1.301	0.398	-0.468	-0.153	-1.301	-0.117	-0.327	0.007	-0.067	-0.077	0.206	-0.181	-1.005	0.387	0.183	0.188	0.368	0.421	-0.409	0.188	0.133	-0.159	0.231	-1.301	-0.4	-0.333	0.813	-0.511	-1.301	0.102	-1.301	-0.012	0.363	-1.301	-0.069	-0.042	-0.382	-0.054	0.168	0.456	-0.145	-0.396
LT109	0.369	-0.638	0.32	0.21	-0.774	-0.478136	-1.301	-1.301	-0.791	-0.301	0.191	-0.585	-1.03	-0.693	-0.616	-0.592	-0.769	0.458	0.624	0.389	0.176	0.172	0.38	-0.317	0.137	-0.173	0.045	-0.005	0.334	-0.141	0.14	-0.584	-0.457	-0.499	0.357	0.904	0.456	-1.301	0.461	-0.423	-1.301	-0.658	-0.750601	-0.694	0.101	-0.214	0.761	-0.024	-0.474
GS2246	-0.556	0.42	-0.315	-0.257	0.632	-0.467	-0.595	-1.301	-0.241	-0.423	-0.413	-0.477	-0.09	0.315	0.287	0.429	0.223	0.363	-0.158	0.746	-0.143	0.313	-0.005	-0.255	-0.277	-1.301	0.26	-0.038	0.053	0.386	0.757	-0.2	-0.344	-0.725	-1.301	-1.301	0.433	-1.301	0.152	0.061	-1.301	0.505	-0.034	-0.089	-0.106	0.159	0.414	-0.154	0.171
GS3186	-1.301	0.039	-0.027	0.232	-1.301	0	-1.301	0.792	-1.301	-1.301	-1.301	0.319	-1.22	-0.608	-0.186	0.092	-0.343	-0.537	-0.433	-1.301	-1.301	-0.648	0.323	-1.301	-0.166	-1.301	0.101	-0.031	-0.201	-0.323	-0.79	-0.877	-0.515	-0.088	-1.301	-1.301	-1.301	-1.301	0.298	0.599	-1.301	-1.301	-0.287	-1.301	-0.218	0.004	-0.079	-1.301	-1.301
LT20	-1.301	-0.074	0.048	-1.301	-0.33	-1.301	-1.301	-1.301	-1.301	0.531	-1.301	-1.301	-0.504	0.518	-0.068	-0.224	-1.301	0.005	0.135	-0.454	-0.095	-0.358	-1.301	0.831	0.037	-1.301	-1.301	-1.301	-1.301	-0.407	0.127	-1.301	-1.301	-1.301	0.19	1.004	0.509	-1.301	-0.019	1.015	-1.301	-0.23	1.135	0.71	-0.244	-0.463	-1.301	-0.014	1.245
GS2744	-1.301	0.162	-0.039	-0.524	-0.376	-0.516	0.604	0.487	0.145	-0.769	0.009	0.314	0.263	-0.192	0.054	0.06	0.34	0.832	0.368	0.074	0.3	0.373	0.874	0.241	0.647	0.708	0.335	-0.058	0.155	0.073	1.301	-0.639	-1.301	0.542	0.394	0.886	0.959	0.85	0.328	-0.166	-1.301	-0.124	-0.851	-0.119	0.177	-1.301	0.536	-0.718	-0.906
GS525	-0.099	0.103	0.021	0.208	0.132	0.506	0.47	0.556	0.508	0.242	0.619	0.405	0.484	0.353	0.296	0.309	0.476	-0.183	-0.061	-0.203	-0.193	0.249	0.284	0.382	0.022	-0.334	-0.084	-0.04	-0.432	0.216	0.514	-0.007	0.341	1.04	0.511	0.979	0.503	0.694	0.655	-0.268	-1.301	-0.722	0.073	-0.464	0.142	-0.104	-0.281	0.593	0.424
GS3874	-1.301	-0.77	0.807	0.147	-0.386	-0.534	0.149	0.125	0.076	-0.024	-0.643	0.308	0.11	-0.284	0.282	0.303	0.11	0.397	-0.311	0.009	0	-0.159	-0.377	-0.109	-0.223	0.277	0.026	0.037	-0.0963586	-0.00127739	0.226	-0.379	-0.04	-0.0361365	-1.301	-0.155	-0.047	-0.464	0.213	0.428	-0.444	-0.312	-0.425	0.359	0.027	-0.045	0.503	-0.185	0.062
GS9988	-0.747	-1.301	-1.00265	-0.993232	-0.687	-0.835	-1.121	0.028	0.185	-0.489	-0.263528	-0.156784	-0.028	0.677	-1.301	-1.301	0.756	-1.27	1.186	0.537	0.236	-1.1	-0.946	-0.153	0.124	0.293	0.102	-1.301	0.042	-0.131	-0.628081	0.029	0.63	-0.279364	-0.670833	-0.842744	-0.97559	-1.08463	-0.955973	-1.00528	-0.974278	-1.301	-1.245	-0.4292	-0.639	0.033	-0.86	-1.301	-1.301
GS3587	0.026	0.874	-0.063	0.201	0.293	0.864	0.337	-0.03	0.747	0.311	0.379	0.569	0.449	0.524	0.309	0.397	0.703	0.222	0.339	0.414	0.238	0.105	0.332	0.598	0.174	-0.28	0.186	0.001	0.42	0.442	-1.301	0.408	0.604	0.074	0.682	1.009	0.606	1.031	0.645	0.511	-1.301	0.285	0.278	0.166	0.352	0.039	0.51	0.944	0.333
GS14808	-0.437697	-1.301	-0.194235	-0.694193	0.592	0.856	1.258	1.301	1.177	-0.611	0.268	0.274	-1.301	0.283	-0.66	0.537	0.254	1.301	-0.834	-1.181	0.161	-1.301	0.812	0.259	-1.301	0.183	-0.209	-0.33	-0.366	-1.301	-0.094	1.058	-1.301	0.909	-0.623139	-0.897852	-1.02611	-0.588765	-0.859038	-0.218102	-0.632429	0.0264653	1.041	0.213	-1.301	-1.301	-1.207	-0.204764	-0.0360923
GS3001	-0.25	0.357	0.031	0.141	0.596	0.251	-0.195	-0.097	-0.069	0.281	-0.518	-0.046	-0.105	0.39	-0.426	-0.303	0.136	0.134	0.223	0.274	0.105	0.155	0.062	-0.227	0.124	0.341	0.004	-0.083	-0.092	0.071	-0.259	0.071	0.253	0.011	0.286	0	0.05	-0.204	0.068	0.691	-0.377	0.074	-0.464	-0.239	0.149	-0.147	0.292	0.398	0.288
GS15088	-1.301	-1.301	-1.301	-1.301	0.535	-1.069	-1.301	-1.301	-0.531	0.574	-1.301	-0.377	-0.733	-1.301	-1.301	-1.301	0.509	-0.162	-0.474	-1.301	-0.707	0.354	-0.171	-1.301	-1.301	-0.158	-1.301	-1.301	-1.301	-1.301	-0.674	-0.307	-1.301	-1.301	-0.133	0.753	-1.301	0.987	0.411	0.616	-1.301	0.4	-1.301	-1.301	1.015	1.089	-1.301	-1.301	-1.301
GS3771	-0.519	-0.77	-0.358	0.377	-0.251	0.827	-0.254	0.186	-0.628	-0.245	-0.304	-0.699	0.521	-1.014	0.327	-0.283	-0.116	-1.301	1.001	-1.301	0.083	0.03	-0.173	-1.301	0.211	0.365	0.149	-0.304	-0.151	-0.354	-0.287	0.212	0.563	0.627	-0.058	-1.301	0.454	0.354	-1.301	-0.181	0.915	-0.145	0.102	0.485	0.758	-0.185	-1.301	0.161	0.364
GS15050	0.866	0.08	-0.047	0.94	-1.301	-0.101	-0.762	-1.301	0.232	0.39	0.997	0.419	-0.026	-0.201	0.443	0.388	0.115	-0.4	-1.301	-0.153	0.154	-1.301	0.332	-0.051	-0.975	0.107	-0.268	0.172	-0.15	0.133	-1.301	-0.381	-0.462	-0.88	0.409	-1.301	0.309	-0.005	0.98	0.313	-1.301	-0.144	-0.83	0.038	-0.151	0.901	0.56	-0.787	-1.301
GS15265	1.301	-1.301	-1.301	1.228	0.747	0.107	0.192	0.079	0.013	-1.301	0.179	0.274	1.301	-0.53	0.481	0.188	-1.301	0.526	-0.112	-0.637	-0.206	-0.352	0.095	-0.255	-1.301	-0.872	0.684	0.358	0.483	-1.003	0.092	0.242	-1.197	0.498	-1.301	-0.284	0.613	-1.301	-1.301	0.525	-1.301	-1.301	0.301	-1.301	0.617	0.446	0.084	0.089	1.297
GS1246	0.69	0.5	0.283	-0.314	0.626	-0.242	-0.085	-1.301	0.46	0.349	-0.593	-0.331	0.196	0.1	0.219	-0.03	0.285	0.494	-0.308	-0.368	0.072	-0.048	0.081	0.42	0.464	-0.166	0.436	0.245	-0.273	-0.203	0.203	0.187	-0.139	0.309	0.342	0.394	0.472	0.916	0.522	0.11	-1.301	-0.135	0.054	0.136	0.431	0.283	0.478	-0.154	0.34
GS3298	0.584	-0.053	1.094	-0.054	1.042	-0.291	0.407	0.643	-0.22	-0.584	-0.323	-0.135	0.804	0.633	0.378	0.212	-0.041	1.039	-0.116	-0.278	0.233	0.056	-0.132	-0.586	0.31	-0.045	0.108	0.374	-0.348	-0.228	0.942	0.16	0.047	0.441	-1.301	0.955	0.603	0.208	1.068	-0.41	-1.301	0.452	-0.42	-0.092	0.356	0.118	0	-0.333	-0.107
GS4934	0.827	-0.074	-1.301	0.534	0.372	-0.358	-0.017	-1.301	0.298	0.37	-0.931	-0.189	-0.375	0.285	0.137	-0.711	0.059	-0.927	0.18	0.797	0.375	-0.489	0.365	0.368	0.12	0.183	-0.047	-1.171	0.448	-0.059	-1.301	0.737	0.583	-0.112	-1.301	-0.319	0.17	-0.197	-0.035	0.187	-1.301	0.466	-0.594	0.161	-0.134	0.044	0.538	-0.569	0.221
GS647	-1.301	0.303	0.52	-1.301	0.641	-0.835	-1.301	1.301	-1.054	-0.661	-0.819	0.3	0.116	0.743	0.199	-0.546	0.125	-0.114	0.19	0.806	0.269	-0.189	0.313	-1.301	-0.036	0.518	0.658	-1.233	0.107	-0.006	-0.525	0.163	0.087	0.238	0.338	1.241	0.609	0.755	0.769	-0.776	-1.301	-0.04	-0.289	0.4	0.476	0.005	-0.819	-0.072	0.243
GS15216	-1.301	-0.19021	0.409	1.301	-0.734898	0.732	0.671	-0.176	-0.656	1.301	-1.301	-1.301	0.992	0.641	0.943	0.092	-0.362	0.379	1.301	0.127	-0.655	-1.172	-0.503	-0.153	0.791	-1.301	-0.519	-0.006	-0.08	-0.742	1.214	-0.954	-1.021	0.488	-1.301	-1.301	-0.81	-0.505	-1.301	0.474	-1.301	-0.63	0.271	-0.072	0.183	0.351	0.443	0.467	-0.474
GS14106	-1.301	0.534	-1.301	-1.301	0.468	-0.291	-1.301	-1.301	0.82	-0.301	0.631	0.713	-0.375	0.09	-0.745	-1.046	-0.534	-1.301	0.376	0.571	1.301	-0.355	0.267	1.171	-0.024	0.248	0.452	0.199	0.405	-0.282	-0.608	-0.534	-0.301	0.922	-0.511	-1.301	-1.301	-1.301	-1.301	-0.099	-1.301	0.083	0.776	0.481	1.087	0.037	-0.528	0.156	0.638
GS8286	-0.762	0.154	0.378	-0.465	-0.33	-1.136	-0.299	0.853	0.837	0.385	-1.207	-0.946	0.165	0.471	-0.692	-0.01	-0.14	0.213	-0.11	-0.379	-0.266	-0.041	-0.331	-1.301	-0.081	-1.301	-0.351	0.03	0.029	-0.027	1.203	0.322	-0.364	-0.535	-0.458	-1.301	-0.848	0.531	-1.301	0.426	0.92	-1.282	-1.181	-0.704	-0.424	-0.182	-0.086	-0.158	0.501
GS3335	1.301	-0.34999	-1.301	-1.301	-1.301	-1.30266	-0.777887	-0.831347	-1.301	-1.301	-1.21983	-1.0911	-1.301	-1.301	0.221	-1.301	-0.627	-0.522635	-1.01094	-0.973407	-1.301	-0.278	0.003	-1.301	-0.359	-1.301	1.259	-1.301	-1.301	0.848	-1.301	-0.034	0.542	-0.491444	-1.301	-0.658	-1.301	-1.301	-1.301	-1.301	-1.301	-1.301	-0.719403	-0.269842	-1.301	-0.105	-1.301	-1.301	-1.301
GS14577	0.328	0.173	0.613	-0.164	-0.017	0.413	-0.313	-1.301	-0.013	0.38	-0.499	0.044	-0.19	-0.101	0.3	0.146	0.392	0.218	-0.082	-1.301	0.005	0.363	-0.392	0.432	0.516	0.358	-0.026	0.125	0.091	0.245	-1.195	-0.075	-0.304	-0.503	0.245	-1.301	0.431	-1.301	-1.301	-1.301	-1.301	0.087	0	0.035	0.306	-0.41	-0.237	-1.301	-0.455
GS9084	0.036	0.249	0.418	-1.301	0.399	0.521	0.49	-1.301	0.054	0.329	0.454	0.057	-0.192	0.507	0.225	0.151	-0.318	0.335	0.763	0.628	-0.555	0.608	0.052	0.942	0.074	-0.27	-0.344	-0.055	0.284	0.211	-1.301	0.248	-0.094	0.952	0.434	0.947	0.523	0.792	0.59	0.297	-1.301	0.194	0.336	0.101	-0.162	0.367	-0.104	0.587	0.748
LT1	-0.931	-1.301	0.093	-0.31	-0.237	-0.05	-1.301	-1.301	0.217	0.433	-1.082	-1.301	-0.406	-1.301	-0.852	-0.271	-0.459	-0.187	0.093	-0.544	-0.507	-0.086	-0.586	-1.301	-0.175	-0.382	-0.262	-0.562	0.064	0.054	-0.894	-0.014	0.26	-0.535	0.32	-1.301	0.171	-0.584	-0.059	-0.185	-1.301	-0.788	0.142	-0.517	-0.086	0.082	-0.656	0.131	0.335
GS14983	0.501	-0.618	-0.28	-0.16	-0.061	0.059	-0.333	0.58	0.462	0.188	0.509	0.074	0.061	0.031	-0.616	-0.375	0.113	-0.554	-0.105	0.31	-0.303	-0.219	-0.122	-1.301	-0.04	-0.395	0.143	0.051	-0.516	-0.537	1.301	-0.149	-0.127	-0.064	-1.301	-1.301	0.488	0.69	0.316	-0.353	-1.301	-0.543	-0.301	0.244	-0.042	-0.203	0.547	-0.197	-0.103
LT84	-0.667134	-0.849624	-1.301	-1.301	-0.980129	-0.7039	-1.301	-1.301	-1.06701	0.311	-1.15947	-0.980621	-1.301	-0.562005	-0.854515	-0.953932	-1.301	-1.301	-0.586	-0.251	-0.24018	-1.301	0.174	-1.301	-1.301	-0.914	-0.603987	-0.712362	-1.301	-1.301	-1.5103	-1.05248	-1.16829	-0.714814	-0.556911	-0.739487	-1.09588	-0.923243	-0.917116	-1.301	-1.301	-0.825965	-0.846665	-1.11227	-0.509	-1.301	-0.412957	-1.33396	-1.27423
GS15398	-1.301	-1.301	-1.301	-1.301	0.263	-1.301	-1.301	-1.301	-1.301	-1.301	-1.047	-1.273	0.129	0.738	-1.301	-1.301	-0.041	-1.301	-1.301	-1.301	-0.004	-1.301	-0.359	-1.301	0.008	-0.738	-0.317	-1.301	-0.146	0.257	-1.301	-1.301	-1.301	-0.041664	-1.301	0.833	-1.301	-1.301	-1.301	-1.301	-1.301	-0.338	-1.301	0.669	-1.023	0.256	-0.179	-0.853521	-1.05304
GS280	0.398	0.378	-1.301	0.117	-0.121	-0.291	-0.285	-0.062	0.567	-0.049	0.198	-1.273	0.323	-0.216	-0.278	-0.22	0.256	0.345	-0.374	-0.203	-0.028	0.188	-0.27	-0.201	0.182	0.329	0.315	0.195	-0.219	0.458	-0.958	-0.134	-0.094	0.04	0.343	0.255	0.556	0.556	0.768	-1.109	-1.301	0.082	-0.143	-0.183	0.192	0.247	0.243	-0.11	0.391
GS5367	-0.0723843	-1.301	0.167	0.443	0.694	0.454	-0.206	0.329	0.455	0.191	0.344	-0.778	0.369	-0.136	0.098	0.253	0.39	-1.301	-0.126	0.117	0.132	0.152	0.477	0.087	0.247	-0.323	-0.211	-0.337	-0.353	0.215	-0.434	-0.089	-0.184	-0.37	0.336	0.556	0.512	0.383	-0.257	0.489	-1.301	0.134421	0.362	0.076	-0.097	0.2	0.245	0.411	0.924
GS1547	0.552	0.118	-0.326	0.198	0.543	-1.301	-0.428	0.222	-1.301	-0.147	0.583	0.992	0.217	-1.301	-0.609	0.32	-1.129	0.029	-0.162	0.578	-1.301	-0.192	-0.124	-0.39	0.194	-1.301	-0.152	-0.326	-1.301	0.012	0.438	0.045	0.291	-0.268	-1.301	-1.301	0.048	-1.301	0.284	-1.301	-1.301	-0.095	-0.393	0.003	0.404	-1.301	0.048	-1.301	0.019
GS6475	-0.197	-0.013	0.277	-0.192	-1.301	-1.136	0.271	-1.301	-1.301	0.541	-1.301	-0.921	0.211	0.265	0.399	-0.102	-0.184	0.645	-0.048	0.155	0.705	0.896	-0.961	-0.829	-0.039	0.707	0.209	-0.161	0.559	0.664	-0.712	-0.19	-0.33	0.233	0.432	0.915	-1.301	0.68	-1.301	-1.301	-1.301	0.031	-1.301	-0.28	0.348	-0.016	0.401	0.157	0.791
GS15782	0.935	-1.301	-0.477	-0.818	1.301	-1.301	-1.301	-1.301	-1.301	-0.973	-1.301	-1.301	0.1	0	-1.301	-0.701	0.385	-0.345	-1.274	-1.301	-0.536	0.469	-0.442	0.332	0.511	-1.069	-0.481	-0.363	0.115	0.064	-0.081	1.083	-1.301	1.301	-0.151	-1.301	-0.611	-0.806	-1.301	-0.944	-1.301	0.682	1.142	-1.301	0.104	0.684	-0.656	-0.983143	-0.796609
GS6664	-0.519	0.001	0.088	0.373	0.104	0.433	-0.259	-1.301	-1.301	0.428	0.521	-1.301	0.071	-0.392	-0.993	0.01	0.122	-1.301	0.302	-0.061	-0.114	-0.014	-0.748	-1.301	-0.11	-0.395	-0.357	0.186	-0.055	-1.301	0.384	-0.087	-0.116	0.238	0.091	0.326	-0.208	-1.301	-0.496	-1.301	-1.301	-0.851	0.314	0.165	-0.022	-0.477	-1.301	-1.274	-0.223
GS7272	-1.005	0.133	1.301	-1.301	0.526	-0.382	0.413	1.301	0.366	-1.233	0.468	-0.699	0.074	0.284	-0.068	-0.608	0.019	0.582	0.14	-1.301	-0.468	-0.178	0.439	0.432	-1.245	0.713	0.011	-0.413	-1.183	-0.572	-0.15	-1.301	-0.609	1.301	0.827	0.215	0.59	0.621	1.218	-0.273	-1.301	-1.301	0.047	0.113	0.061	-0.125	0.206	-0.124	0.522
GS130	0.282	0.055	-1.301	0.328	0.155	-0.033	0.197	-1.301	0.019	0.052	-0.068	-0.066	0	-0.049	-0.062	-0.096	-0.006	-0.012	-0.186	0.005	0.038	-0.03	-0.069	0.087	0.069	0.358	0.174	0.189	0.074	0.179	-1.301	0.127	-0.125	-0.103	0.28	-1.301	0.354	0.314	0.464	0.259	-1.301	0.136	0.097	-0.461	0.003	0.352	0.072	0.064	-0.192
GS15021	0.209	0.534	-0.274	0.05	0.87	-0.027	0.069	0.609	0.06	0.805	0.615	0.317	0.152	0.1	0.338	-0.249	0.248	-0.778	-0.41	-0.045	-0.471	-0.053	-1.095	-0.431	-0.107	0.767	-0.243	0.033	0.202	0.057	0.93	-0.19	-0.116	0.534	-0.145	-1.301	-0.31	0.969	0.746	-1.301	-1.301	-0.132	0.078	0.174	0.517	0.411	0.252	-1.301	0.961
GS3765	0.651	0.133	0.226	-1.301	0.867	0.491	0.373	0.768	0.819	0.532	0.399	0.489	0.221	0.213	0.121	0.465	0.298	-0.022	0.221	0.134	-0.312	-0.01	0.207	0.354	0.153	0.919	0.137	0.161	0.27	0.282	-0.278	0.216	0.558	0.855	0.135	0.017	-0.298	0.457	-0.848	0.492	-1.301	0.628	-0.13	0.323	-0.121	-0.646	0.341	0.395	0.526
GS11695	0.119	0.703	-1.301	-0.778	-0.915	-1.301	-1.301	-0.273	-1.301	-1.128	1.301	-1.301	0.937	-1.21	0.268	0.168	0.307	0.374	1.1	-1.005	-1.157	0.576	-0.652	0.347	1.11	-0.233	0.055	-0.127	0.787	0.097	-1.237	-1.301	0.056	-0.234	0.96	-1.301	-1.301	1.094	0.919	-1.301	-1.301	0.286	0.58	0.72	0.521	1.151	-0.746	0.062	0.534
GS7501	0.029	-0.297	0.406	-0.151	-0.149	-0.534	0.642	0.079	0.122	0.357	0.064	-0.563	0.379	0.428	-0.931	-0.019	-0.259	0.445	0.472	-1.301	-0.68	0.447	-0.307	0.125	0.043	-0.8	-0.577	-1.301	-0.678	-0.149	0.463	-0.432	0.329	1.301	-1.301	-1.301	0.496	-0.451	0.911	0.363	-1.301	-0.298	0.5	-0.737	0.303	-0.412	-1.301	-1.301	-0.15
GS526	-1.301	-0.383	-1.301	0.417	-0.284858	-0.914	-0.925	-0.477	0.64	-0.034	-0.193	-0.645	0.434	-0.034	0.246	0.418	0.067	-0.588	-0.311	0.389	0.145	-0.199	0.083	0.148	0.224	0.036	0.158	-0.958	0.44	0.435	-0.814	-0.877	0.277	-0.13	0.258	0.529	0.739	0.561	0.555	0.473	-1.301	-0.097	-0.602	-0.327	0.37	-0.859	-0.391	0.383	-0.159
GS4064	-0.265	-0.049	0.082	0.274	-1.301	-1.011	0.936	1.301	0.127	0.28	-1.12	-0.18	0.033	-0.511	-1.301	0.223	-0.679	-0.126	0.552	-0.658	0.831	-0.539	-0.599	-0.528	-0.023	-1.301	0.147	0.314	-1.301	-0.044	-0.261	0.032	0.183	0.816	0.408	-1.301	0.113	0.188	-0.096	-1.301	-1.301	0.623	-0.16	0.495	0.087	-0.401	-0.819	0.425	-1.301
GS4522	0.607	0.012	0.221	-1.301	0.05	0.536	0.038	-0.176	0.496	0.104	0.499	0.742	0.49	0.39	0.64	-0.148	0.382	0.398	0.611	0.722	0.07	0.027	0.675	-0.255	-0.196	-1.301	-0.061	0.128	0.661	0.593	-1.301	0.181	0.551	-0.424	0.969	-1.301	-0.391	-0.31	0.049	0.231	-1.301	-0.007	-0.199	0.031	-0.167	0.369	0.533	0.354	0.288
GS4660	-0.205	0.226	-0.039	0.275	-0.567	-0.081	0.337	-1.301	0.772	-0.206	0.388	0.294	-0.14	-0.201	-0.16	-0.532	-0.204	0.298	0.16	0.373	0.094	0.441	-0.307	0.148	0.141	0.728	-0.069	-0.037	0.207	-0.039	-0.362	-0.362	0.341	-0.431	0.319	0.152	0.14	0.446	-0.215	0.133	0.619	0.25	-0.98	0.094	0	0.343	0.113	-0.36	-0.421
GS6409	-0.352	0.062	-0.427	0.442	0.821	0.367	0.362	-1.301	-0.189	-0.164	-0.86	-0.252	0.444	-0.64	0.2	0.394	-0.763	0.226	0.042	-0.203	-0.106	-0.098	0.215	0.181	-0.276	-1.301	-0.308	-1.201	-0.101	0.32	-0.188	-0.186	-0.538	0.827	-0.395	0.215	-0.611	-0.074	0.411	0.641	-1.301	0.212	0.053	0.399	-0.452	-0.437	0.401	0.511	0.188
LT19	-0.218	-1.1	-0.045	-0.375	0.65	-0.094	-0.454	-1.301	-0.418	-0.07	0.169	0.144	-0.024	-0.8	0.15	-0.14	0.212	-0.085	0.304	0.493	0.088	0.156	-0.074	0.401	-0.284	-1.301	-0.415	-0.729	0.236	-0.025	0.151	-0.839	-0.467	0.096	0.185	-0.18	0.175	-1.301	0.15	0.112	-1.301	-0.05	0.17	-0.092	-0.128	-0.13	-1.301	0.451	0.5
GS2654	0.361	0.163	0.412	0.474	0.372	0.365	-0.097	-1.301	-0.253	-0.11	0.333	0.329	0.296	0.118	0.241	0.445	-0.001	0.257	0.497	-0.102	0.043	0.051	0.406	1.155	0.169	-0.395	-0.305	0.054	0.372	0.233	-1.301	0.227	0.333	1.094	0.567	1.024	0.578	0.922	0.567	-0.309	-1.301	-0.03	0.2	0.28	0.62	-0.212	-0.161	0.544	0.576
GS2986	0.511	0.441	-0.086	0.031	0.169	0.56	0.268	0.146	-0.288	0.298	0.505	0.268	0.196	-0.053	0.377	0.357	0.028	-0.082	0.246	0.663	-0.193	-0.167	-0.295	0.629	0.099	-0.451	-0.127	0.088	0.212	0.262	-1.301	0.328	0.392	-0.263	0.388	0.984	0.525	0.749	0.49	0.468	-1.301	0.289	0.571	0.193	0.213	0.198	0.451	0.226	0.434
GS2904	-0.0114639	-0.085	-1.301	1.11	0.829	-0.301	0.257	-1.301	-0.577	-1.301	0.652	1.301	-0.022	-0.505	-0.531921	-0.760849	0.921	0.424	-0.959	0.511	0.207	0.426	-1.137	1.301	0.028	0.892	-0.063	-0.252	-1.301	-1.301	-0.875	-1.301	-0.424	-1.301	-1.301	-1.301	0.019	-1.301	-1.301	-1.301	-1.301	-0.723992	-0.028	-0.532	0.798	0.373	-0.883	0.486	-1.301
GS10327	-1.301	-0.73	0.394	-1.301	-1.301	-0.437	-0.805	0.467	-1.301	0.614	0.607	0.631	-0.117	0.031	0.341	0.598	-1.093	-0.082	0.277	-0.579	-1.301	-0.637	0.473	0.449	0.091	-1.301	-0.512	0.013	-0.399	-0.19	-1.006	-1.186	0.413	0.053	-0.258649	-1.09034	-0.540409	-0.426673	-0.347305	-0.691	-1.301	0.11	0.147	-0.075	-0.184	-0.867	-0.342	-0.375	0.372
GS15879	-1.301	0.547	-1.301	-1.301	-0.774	-0.96	1.301	-0.176	-1.301	0.539	0.386	0.761	0.407	0.818	0.593	-0.862	-1.027	-0.315	-1.301	1.292	-1.013	0.527	0.326	-1.301	-0.773	0.687	0.459	-1.301	0.063	-0.49	0.152909	-0.564	-1.301	-0.580764	-1.301	-1.301	-1.301	-1.301	-1.301	-1.301	-1.301	-1.301	0.775	0.259	0.121	-0.641	0.161	-1.301	-1.301
GS12049	-1.301	0.141	-0.168	-0.465	0.591	-1.136	-0.276	0.656	-0.878	-0.661	-0.549	0.513	-0.449	0.408	-0.002	-1.301	0.528	0.661	-0.199	-0.561	0.303	-0.231	0.364	-1.301	0.326	-1.069	0.296	0.457	0.065	-0.07	1.268	0.161	0.03	0.803	-1.301	-1.301	0.713	-1.301	-1.301	-1.301	-1.301	-0.628	-0.21	0.246	0.325	-0.167	-0.643	-0.185	-1.301
GS4261	-0.597	1.079	0.047	1.117	-1.301	0.217	-0.029	-1.301	-1.301	-0.812	-1.047	-1.062	0.204	0.313	0.772	0.609	-0.058	0.025	0.394	0.729	-0.344	0.131	0.314	0.407	-0.211	-1.301	0.586	-0.019	0.184	0.499	-1.301	0.411	0.32	0.244	0.079	0.721	0.527	-0.32	0.348	0.983	-1.301	0.718	-0.015	0.18	-0.257	0.659	0.298	0.514	0.55
GS12363	-1.301	-1.301	0.482	0.369	0.057	0.12	-0.364	-1.301	-1.301	0.631	0.045	-0.714	-0.043	-0.149	-0.153	-0.079	0.179	0.594	0.281	-0.637	-0.579	-0.609	-0.245	0.407	0.126	-0.108	-0.255	0.029	0.431	0.22	-1.301	-0.033	0.003	-0.33	-0.102	-1.301	0.434	0.557	0.491	-1.301	-1.301	-0.115	0.047	0.237	0.156	-0.495	0.254	-0.257	0.407
GS15245	-1.301	-0.064	-1.301	0.114	-1.301	0.285	-1.301	-1.301	0.361	-1.301	-1.301	-0.834	-0.423	-1.301	0.117	-1.245	-0.188	0.366	-0.158	0.234	-0.154	-1.003	0.505	-0.051	-0.083	-0.96	0.083	0.345	-1.134	0.624	-1.301	-1.301	-0.609	0.754	-0.295	-0.036	-0.588	-1.301	0.754	-1.301	-1.301	0.73	-0.295	0.829	-0.05	0.34	0.45	-0.896209	-1.07903
[truncated: 773 more rows]
[truncated: 70 more columns]

## Sheet: test
sample ID	FA42	FA43	FA44	FA45	FA46	FA47	FA48	FA49	FA50	FA51	FA52	FA53	FA54	FA55	FA56	FA57	FA58	FC21	FC22	FC23	FC24	FC25	FC26	FC27	FC28	N29	N30	N31	N32	N33	N34	N35	N36	N37	N38	N39	N40	PC31	PC32	PC33	PC34	PC35	PC36	PC37	PC38	PC39	PC40	PC41	PC42
[truncated: 2,000 more rows]

[truncated: 1 more sheets: annotation]
